# Supplementary material for: A brain-specific pgc1α fusion transcript affects gene expression and behavioural outcomes in mice
Source: Life Sci Alliance. 2021 Oct 14;4(12):e202101122. doi: 10.26508/lsa.202101122 (PMC8548212; doi:10.26508/lsa.202101122)
Supplement: Supplementary file 2 [file LSA-2021-01122_TableS2.xlsx]

## Sheet: Single-Gene Probe Sets
Gene Symbol	Cluster	Gene Name	ProbeSet	Log2FC(KO/WT)				Post hoc p-value (practical |Log2FC|>0.286)				FDR p-value (ANOVA)	Gene-PPARG+10Kb	Gene-PPARG+5Kb	Gene-PPARG+2Kb	ERa	PPARG	CREB1	NRF1	RARalpha
				♀Cb	♂Cb	♀Br	♂Br	♀Cb	♂Cb	♀Br	♂Br		TSS+/-10Kb	TSS+/-5Kb	TSS+/-2Kb	TSS+/-1Kb	TSS+/-1Kb	TSS+/-1Kb	TSS+/-1Kb	TSS+/-1Kb
Ppp1r17	I	protein phosphatase 1, regulatory subunit 17	1449240_at	3.48022	0.184682	1.18935	-0.441821	0.0372556	0.898068	0.419128	0.759838	0.00828374	1	1	1	1	1	0	0	0
Car8	I	carbonic anhydrase 8	1427482_a_at	3.14542	0.0688444	1.26834	-0.339797	0.0388366	0.958303	0.349263	0.796775	0.0107092	1	1	0	0	0	0	0	0
Cbln3	I	cerebellin 3 precursor protein	1422911_at	3.05831	0.160007	1.75931	-0.786157	0.0493221	0.906701	0.219955	0.568665	0.0109698	1	1	1	0	0	0	0	0
Hoxa5	I	homeobox A5	1448926_at	3.01371	0.207177	0.186183	-0.288266	0.000197488	0.674764	0.705821	0.56121	0.00248682	1	1	1	0	1	0	0	0
Car8	I	carbonic anhydrase 8	1457904_at	2.99837	0.202245	1.27617	-0.444162	0.0221734	0.853725	0.263604	0.686786	0.00454182	1	1	0	0	0	0	0	0
Crtam	I	cytotoxic and regulatory T cell molecule	1449903_at	2.94585	-0.124415	0.932008	-0.798429	0.0329545	0.916275	0.439747	0.505896	0.00716313	1	1	0	0	0	0	0	0
Car8	I	carbonic anhydrase 8	1424958_at	2.918	0.433221	0.644411	-0.300678	0.0110205	0.639485	0.489576	0.744204	0.00298687	1	1	0	0	0	0	0	0
Calb1	I	calbindin 1	1448738_at	2.83473	-0.00701444	0.284211	0.109494	0.00715587	0.993177	0.729957	0.893866	0.0136385	1	1	1	0	0	0	0	0
Neurod1	I	neurogenic differentiation 1	1426413_at	2.80854	-0.08904	1.0414	-0.577949	0.0413793	0.940646	0.394956	0.63138	0.0191158	1	1	0	0	0	0	0	0
Neurod1	I	neurogenic differentiation 1	1426412_at	2.78654	0.208299	1.10392	-0.4348	0.0493701	0.867141	0.386546	0.727731	0.0161816	1	1	0	0	0	0	0	0
Exph5	I	exophilin 5	1441214_at	2.69038	0.325778	0.475004	-0.0449272	0.0225243	0.742283	0.632932	0.963706	0.0345025	1	1	0	0	0	0	0	0
Nrk	I	Nik related kinase	1450079_at	2.676	0.123845	0.487802	-0.0459404	0.00160037	0.836069	0.423687	0.938746	0.000643484	1	1	1	0	1	0	0	0
Calb1	I	calbindin 1	1456934_at	2.51054	0.329312	0.145156	0.245414	0.0126016	0.686964	0.858435	0.763414	0.00944601	1	1	1	0	0	0	0	0
Gdf10	I	growth differentiation factor 10	1424007_at	2.41163	0.0521034	0.623141	-0.190164	0.0298808	0.956098	0.515978	0.840948	0.0127605	1	1	0	1	0	0	1	0
Tph2	I	tryptophan hydroxylase 2	1435314_at	2.34725	-0.0487903	2.06594	-0.00128704	0.0175169	0.952283	0.0304488	0.99874	0.0208837	1	1	0	0	0	0	0	0
Skor1	I	SKI family transcriptional corepressor 1	1437880_at	2.09281	0.334005	0.405952	-0.274342	0.0319591	0.690843	0.629641	0.743515	0.00418855	1	1	1	0	0	0	1	0
Mela	I	melanoma antigen	1456182_x_at	2.07596	0.208666	0.296303	0.0371618	0.0346601	0.80549	0.727098	0.964954	0.00616438	0	0	0	0	0	0	0	0
Btg1	I	B cell translocation gene 1, anti-proliferative	1442018_at	2.06566	-0.477265	0.166518	-0.262907	0.0392551	0.586257	0.848148	0.762808	0.0230315	1	1	0	0	0	1	0	0
Serpinb1b	I	serine (or cysteine) peptidase inhibitor, clade B, member 1b	1426318_at	1.97734	0.0712246	-0.0804216	0.209072	8.94536e-05	0.81199	0.788328	0.489172	0.0013115	1	1	1	1	1	1	0	0
Zic5	I	zinc finger protein of the cerebellum 5	1456219_at	1.95947	0.113815	0.619806	-0.354022	0.0139075	0.861015	0.353007	0.589081	0.00459121	1	1	1	0	1	0	0	0
Camk4	I	calcium/calmodulin-dependent protein kinase IV	1439843_at	1.87756	0.254191	0.12994	0.092057	0.00779353	0.649382	0.815389	0.868514	0.0332193	1	1	1	1	0	0	0	0
Marveld2	I	MARVEL (membrane-associating) domain containing 2	1426914_at	1.86974	0.195512	0.39246	-0.0937624	0.0229538	0.77781	0.573969	0.892151	0.00712969	1	1	1	0	0	0	0	0
Stk17b	I	serine/threonine kinase 17b (apoptosis-inducing)	1450997_at	1.83557	0.314727	0.295597	0.10607	0.000655555	0.396126	0.424417	0.771111	0.000558592	1	1	1	0	0	1	0	0
Chn2	I	chimerin 2	1428573_at	1.83381	0.173752	0.500811	-0.106098	0.0214936	0.795217	0.461144	0.87391	0.00654848	1	1	1	0	0	0	0	0
Pcp2	I	Purkinje cell protein 2 (L7)	1424944_at	1.8234	0.321097	0.316935	-0.204216	0.0391814	0.677179	0.681089	0.790517	0.00659041	1	1	1	0	0	0	0	0
Chn2	I	chimerin 2	1428574_a_at	1.8043	-0.232253	0.429893	-0.0199332	0.0380291	0.758546	0.572125	0.97889	0.0142469	1	1	1	0	0	0	0	0
Ipcef1	I	interaction protein for cytohesin exchange factors 1	1439808_at	1.77308	0.263674	-0.0918898	-0.0490745	0.00138695	0.507655	0.815488	0.900716	0.0111835	1	1	1	1	1	0	0	0
Gas7	I	growth arrest specific 7	1417859_at	1.76566	0.396798	0.0694146	-0.230473	0.0096208	0.47328	0.89864	0.673849	0.00832908	1	1	1	1	1	1	0	0
Calb1	I	calbindin 1	1417504_at	1.75815	0.169	0.0396472	0.158749	0.00929037	0.754467	0.941347	0.768846	0.0085242	1	1	1	0	0	0	0	0
Pde1c	I	phosphodiesterase 1C	1444386_at	1.73445	-0.62185	0.329755	-0.0164981	0.0152367	0.3053	0.577943	0.97758	0.00984181	1	1	1	0	1	0	1	0
Gm5083	I	predicted gene 5083	1440436_at	1.67735	0.252343	0.219068	-0.0320167	0.00199479	0.527122	0.581974	0.935349	0.00085811	1	1	1	0	0	0	0	0
Pkib	I	protein kinase inhibitor beta, cAMP dependent, testis specific	1421137_a_at	1.66634	0.168425	0.137277	-0.109081	0.00837026	0.737719	0.78466	0.827972	0.00546699	1	1	0	0	0	0	0	0
Galnt15	I	UDP-N-acetyl-alpha-D-galactosamine:polypeptide N-acetylgalactosaminyltransferase 15	1429236_at	1.62887	0.140762	0.437366	-0.203319	0.00463094	0.750128	0.334209	0.646548	0.00180141	1	1	1	0	1	0	0	0
B3gnt5	I	UDP-GlcNAc:betaGal beta-1,3-N-acetylglucosaminyltransferase 5	1420994_at	1.62204	0.346102	0.646099	-0.584211	0.0115252	0.510738	0.233731	0.277955	0.00110614	1	1	1	0	1	0	0	0
Abi3bp	I	ABI gene family, member 3 (NESH) binding protein	1427054_s_at	1.61686	0.0807483	-0.660089	-0.197903	0.00921075	0.870702	0.204903	0.691101	0.0208882	1	1	1	0	1	1	0	0
Ror1	I	receptor tyrosine kinase-like orphan receptor 1	1429313_at	1.6138	0.25587	0.58784	-0.116444	0.0216927	0.666428	0.33336	0.843781	0.00686071	1	1	1	0	0	0	0	0
Abi3bp	I	ABI gene family, member 3 (NESH) binding protein	1427053_at	1.61019	0.0789034	-0.631784	-0.261656	0.0150537	0.884833	0.26416	0.633134	0.0254564	1	1	1	0	1	1	0	0
Nrep	I	neuronal regeneration related protein	1450839_at	1.60713	0.1175	0.23355	-0.123048	0.0159629	0.831083	0.67282	0.82326	0.00700809	1	1	1	0	1	0	0	0
Gm28876	I	predicted gene 28876	1457011_at	1.57773	0.190634	0.370907	0.0724253	0.0406727	0.776891	0.583997	0.914083	0.00583131	0	0	0	0	0	0	0	0
Zic5	I	zinc finger protein of the cerebellum 5	1456140_at	1.55827	-0.0317001	0.391727	-0.25624	0.0363409	0.960751	0.547621	0.692194	0.00481047	1	1	1	0	1	0	0	0
Cadps2	I	Ca2+-dependent activator protein for secretion 2	1451499_at	1.55827	0.273549	0.00945655	0.0711356	0.00131545	0.436049	0.978179	0.837155	0.00557475	1	1	1	0	0	0	1	0
Cep76	I	centrosomal protein 76	1437209_at	1.54976	0.0495223	0.288715	-0.118405	0.00348109	0.901616	0.477152	0.768005	0.000783112	1	1	1	0	0	0	0	0
Zbtb46	I	zinc finger and BTB domain containing 46	1454884_at	1.53919	0.0882606	0.288745	-0.0840509	0.0208792	0.874555	0.608128	0.880484	0.00682459	1	1	1	1	1	0	1	0
Zic1	I	zinc finger protein of the cerebellum 1	1439627_at	1.53402	0.0866039	0.442232	-0.193627	0.0245573	0.880864	0.451713	0.738252	0.00301632	1	1	1	0	1	0	0	0
Pax6	I	paired box 6	1419271_at	1.51156	0.0862801	0.320859	-0.0122592	0.0387055	0.891997	0.616171	0.984599	0.00802086	1	1	0	0	0	0	0	0
Grid2	I	glutamate receptor, ionotropic, delta 2	1435487_at	1.50157	0.243589	0.525946	-0.0430139	0.0116637	0.616618	0.292237	0.929047	0.000941545	1	1	1	0	1	0	0	0
Stk17b	I	serine/threonine kinase 17b (apoptosis-inducing)	1423452_at	1.4936	0.302869	0.0197553	-0.255344	0.000928861	0.348634	0.950202	0.42655	0.00071069	1	1	1	0	0	1	0	0
Bhlhe22	I	basic helix-loop-helix family, member e22	1418271_at	1.4935	0.263091	0.0208844	-0.214873	0.00838844	0.563446	0.963067	0.635955	0.0196459	1	1	1	0	1	0	1	0
St18	I	suppression of tumorigenicity 18	1436793_at	1.49055	-0.236862	0.230502	0.270763	0.0313241	0.691669	0.699467	0.650775	0.00670891	1	1	1	0	1	1	0	0
Shf	I	Src homology 2 domain containing F	1436167_at	1.48108	0.144619	0.0799281	-0.0833538	0.0254165	0.797419	0.887029	0.882228	0.00800939	1	1	1	0	1	0	0	0
Hopx	I	HOP homeobox	1451776_s_at	1.47517	0.209807	-0.0232463	-0.231648	0.0233309	0.703719	0.966243	0.674854	0.0243784	1	1	1	1	1	0	0	0
Shisa6	I	shisa family member 6	1455512_at	1.47492	0.15666	0.495927	-0.128095	0.00704417	0.717564	0.267573	0.767132	0.00498934	1	1	1	0	0	0	0	0
Grid2	I	glutamate receptor, ionotropic, delta 2	1421435_at	1.43991	-0.511261	0.283052	-0.214353	0.0102827	0.275399	0.53616	0.637854	0.0040412	1	1	1	0	1	0	0	0
Itpka	I	inositol 1,4,5-trisphosphate 3-kinase A	1424037_at	1.43686	0.346668	0.0190022	0.0283484	0.00411404	0.376051	0.960456	0.941041	0.00106427	1	1	1	0	1	0	1	0
Fam107b	I	family with sequence similarity 107, member B	1448509_at	1.43676	0.21291	0.30073	-0.0369695	0.0152648	0.664693	0.542598	0.939682	0.0021073	1	1	0	0	0	1	0	0
Calb1	I	calbindin 1	1458836_at	1.43111	-0.0597143	0.0770832	0.136542	0.00717671	0.887164	0.854722	0.746183	0.0224866	1	1	1	0	0	0	0	0
Atoh7	I	atonal homolog 7 (Drosophila)	1422929_s_at	1.41814	0.0955582	0.362566	-0.37883	0.00883966	0.825675	0.411833	0.392002	0.00150731	1	1	1	0	0	1	1	0
Smpx	I	small muscle protein, X-linked	1418095_at	1.41337	0.24772	-0.130776	0.133472	0.00583981	0.540582	0.744813	0.739773	0.000368822	1	1	1	1	1	0	0	0
Adamts18	I	a disintegrin-like and metallopeptidase (reprolysin type) with thrombospondin type 1 motif, 18	1446247_at	1.41161	-0.323081	0.40019	-0.54866	0.0043132	0.404047	0.306159	0.170901	0.00289824	1	1	1	0	1	0	0	0
Ndst3	I	N-deacetylase/N-sulfotransferase (heparan glucosaminyl) 3	1453777_a_at	1.41089	-0.26387	0.419035	0.112194	0.0302906	0.638901	0.46066	0.841001	0.0212548	1	1	1	1	1	0	0	0
Zic1	I	zinc finger protein of the cerebellum 1	1423477_at	1.40898	-0.0154396	0.456357	-0.182051	0.0311791	0.978072	0.425607	0.74664	0.00332054	1	1	1	0	1	0	0	0
Mybpc3	I	myosin binding protein C, cardiac	1418551_at	1.39078	0.245111	0.358219	-0.180903	0.0240752	0.64095	0.498646	0.729925	0.00834318	1	1	1	0	1	0	0	0
Fam107b	I	family with sequence similarity 107, member B	1416892_s_at	1.3893	0.17942	0.288064	-0.0634526	0.0246839	0.733218	0.586258	0.903761	0.00203233	1	1	0	0	0	1	0	0
Slc6a4	I	solute carrier family 6 (neurotransmitter transporter, serotonin), member 4	1417150_at	1.38653	0.00806337	0.660661	-0.0833557	0.00708999	0.9842	0.129465	0.837971	0.0304968	1	1	1	0	1	0	0	0
Ptprr	I	protein tyrosine phosphatase, receptor type, R	1426047_a_at	1.3845	0.0431232	0.199661	-0.0184437	0.00616681	0.913442	0.617096	0.96291	0.00441829	1	1	1	0	1	0	0	0
Pde5a	I	phosphodiesterase 5A, cGMP-specific	1455970_at	1.37303	0.0740986	0.196398	-0.163472	0.00975031	0.862611	0.648141	0.703552	0.00289422	1	1	1	0	1	0	0	0
Trio	I	triple functional domain (PTPRF interacting)	1442751_at	1.36892	0.307151	0.121231	-0.264133	0.00716921	0.453154	0.764134	0.517157	0.00100597	1	1	1	0	1	0	0	0
Kit	I	kit oncogene	1452514_a_at	1.36562	0.194119	0.344789	-0.151211	0.0313125	0.722855	0.532076	0.782035	0.0242551	1	1	1	0	1	0	0	0
Syne1	I	spectrin repeat containing, nuclear envelope 1	1460531_at	1.35637	-0.458309	0.278567	0.0138175	0.0323041	0.410752	0.612521	0.979801	0.0126355	1	1	1	0	0	0	0	0
Grid2	I	glutamate receptor, ionotropic, delta 2	1421436_at	1.3543	-0.442058	0.454361	-0.124587	0.00853526	0.298095	0.285667	0.762836	0.00120813	1	1	1	0	1	0	0	0
Homer3	I	homer homolog 3 (Drosophila)	1424859_at	1.35411	0.299926	0.42558	-0.337733	0.0240563	0.559398	0.41223	0.512114	0.00193805	1	1	1	0	1	0	0	0
Hoxc4	I	homeobox C4	1422870_at	1.35026	0.172561	0.108266	-0.235907	0.00552715	0.651503	0.776157	0.538849	0.00794106	1	1	1	0	1	1	0	0
Sphkap	I	SPHK1 interactor, AKAP domain containing	1454926_at	1.34376	0.150805	0.244371	-0.00146609	0.00952766	0.718755	0.561821	0.997196	0.0166706	1	1	1	0	0	0	0	0
Pxylp1	I	2-phosphoxylose phosphatase 1	1429390_at	1.33704	0.13158	0.123391	-0.05031	0.0391594	0.815954	0.827188	0.928987	0.0261096	0	0	0	0	0	0	0	0
Hopx	I	HOP homeobox	1428662_a_at	1.33406	0.308282	0.0327963	-0.294661	0.0334967	0.572985	0.951726	0.589748	0.0257309	1	1	1	1	1	0	0	0
Btg1	I	B cell translocation gene 1, anti-proliferative	1426083_a_at	1.33243	0.137672	0.210132	0.0773165	0.0169426	0.767225	0.652509	0.867741	0.00518363	1	1	0	0	0	1	0	0
Kank2	I	KN motif and ankyrin repeat domains 2	1460559_at	1.32302	0.0724635	0.498552	-0.138375	0.0191394	0.878269	0.306766	0.770325	0.00176152	1	1	1	0	1	0	0	0
Dleu2	I	deleted in lymphocytic leukemia, 2	1427411_s_at	1.32302	0.351265	-0.0480461	-0.0239638	0.0450382	0.548626	0.9339	0.966998	0.0474422	1	1	1	0	1	1	1	0
Sdc1	I	syndecan 1	1415943_at	1.3211	0.342444	0.264925	-0.00783316	0.00320068	0.32599	0.442769	0.98162	0.000767569	1	1	0	0	0	0	0	0
Mamdc2	I	MAM domain containing 2	1453152_at	1.31906	0.0752289	0.407023	0.0779938	0.00462616	0.834917	0.274498	0.828956	0.00150524	1	1	1	0	1	0	1	0
St18	I	suppression of tumorigenicity 18	1455123_at	1.30798	0.242375	0.569821	-0.127693	0.0256554	0.629462	0.270947	0.798362	0.00347372	1	1	1	0	1	1	0	0
Tll1	I	tolloid-like	1420753_at	1.30419	0.0316678	0.117423	0.0144277	0.00355881	0.926182	0.731895	0.966325	0.00186755	1	1	1	0	1	0	0	0
Cnksr2	I	connector enhancer of kinase suppressor of Ras 2	1445194_at	1.2997	0.0151317	0.218559	0.0293946	0.0049958	0.966497	0.547868	0.934978	0.0230884	1	1	1	0	1	0	1	0
Zmiz1	I	zinc finger, MIZ-type containing 1	1441823_at	1.2936	-0.278103	-0.0158239	0.0863609	0.0362663	0.606709	0.976445	0.872078	0.0104257	1	1	1	0	1	0	0	0
Gcnt1	I	glucosaminyl (N-acetyl) transferase 1, core 2	1460431_at	1.29358	0.321369	-0.318123	0.135653	0.00619738	0.397108	0.401711	0.716453	0.00852749	1	1	1	0	1	0	0	0
Sdc1	I	syndecan 1	1437279_x_at	1.27442	0.169374	0.329153	0.0658175	0.0252335	0.727609	0.502669	0.892009	0.00117257	1	1	0	0	0	0	0	0
Lin7a	I	lin-7 homolog A (C. elegans)	1435805_at	1.27193	0.0792576	-0.0822443	-0.0445766	0.00460212	0.820175	0.81354	0.898177	0.00320113	1	1	1	0	1	0	0	0
Wscd2	I	WSC domain containing 2	1435796_at	1.2623	0.176202	0.262993	-0.0202759	0.0307679	0.726905	0.603779	0.967828	0.0165361	1	1	1	1	1	0	0	0
Als2	I	amyotrophic lateral sclerosis 2 (juvenile)	1417783_at	1.25588	0.0849008	0.321062	-0.0392225	0.036224	0.870513	0.541843	0.939934	0.00720956	1	1	1	0	1	1	0	0
Cdc42bpg	I	CDC42 binding protein kinase gamma (DMPK-like)	1436197_at	1.24752	-0.0329778	0.168853	-0.0926486	0.0318538	0.947532	0.736978	0.853452	0.00780455	1	1	0	0	0	0	0	0
Fzd7	I	frizzled homolog 7 (Drosophila)	1450044_at	1.24381	0.203706	0.46211	0.0590623	0.0274382	0.674399	0.350649	0.902589	0.00583131	1	1	1	0	0	0	0	0
Pxylp1	I	2-phosphoxylose phosphatase 1	1456735_x_at	1.24345	0.105645	0.214634	-0.0654699	0.0293664	0.8295	0.663095	0.893747	0.0166245	0	0	0	0	0	0	0	0
Asph	I	aspartate-beta-hydroxylase	1426015_s_at	1.2377	0.0561958	0.264935	-0.0480846	0.0189396	0.898916	0.553114	0.913433	0.0049685	1	1	1	1	1	0	0	0
Syt2	I	synaptotagmin II	1420418_at	1.23662	0.118774	0.245194	-0.174478	0.0117616	0.767692	0.54513	0.665211	0.0012011	1	1	1	0	1	0	0	0
Pde1c	I	phosphodiesterase 1C	1440374_at	1.2237	0.153467	0.262286	0.051697	0.0122171	0.702403	0.516981	0.897224	0.00334425	1	1	1	0	1	0	1	0
Rif1	I	Rap1 interacting factor 1 homolog (yeast)	1442939_at	1.21777	-0.0437352	0.0658595	0.0687614	0.0329058	0.929358	0.89383	0.889186	0.00325023	1	1	1	0	0	0	0	0
Nptx1	I	neuronal pentraxin 1	1434877_at	1.20906	0.120316	0.237517	0.0103502	0.00753496	0.739957	0.515811	0.977156	0.0369456	1	1	1	0	0	0	0	0
Lin7a	I	lin-7 homolog A (C. elegans)	1456656_at	1.20702	-0.0332962	-0.133145	0.0712459	0.0129189	0.933534	0.739476	0.858461	0.00465756	1	1	1	0	1	0	0	0
Galnt13	I	UDP-N-acetyl-alpha-D-galactosamine:polypeptide N-acetylgalactosaminyltransferase 13	1439899_at	1.20342	0.291801	0.0835399	-0.0163576	9.85961e-05	0.156131	0.681198	0.935971	0.000252728	1	1	1	0	0	0	0	0
Bmp5	I	bone morphogenetic protein 5	1455851_at	1.19923	0.179599	0.249395	-0.354545	0.0132369	0.654094	0.535885	0.383911	0.00251563	1	1	1	0	0	0	0	0
Mpp3	I	membrane protein, palmitoylated 3 (MAGUK p55 subfamily member 3)	1419077_at	1.19806	0.155379	0.254194	-0.218228	0.0382913	0.758455	0.616564	0.666673	0.00871143	1	1	1	0	1	0	0	0
Sbk1	I	SH3-binding kinase 1	1423978_at	1.19713	0.230666	0.158737	-0.0872575	0.0485056	0.668291	0.767432	0.870624	0.00362154	1	1	1	0	1	0	1	0
Prkcg	I	protein kinase C, gamma	1421446_at	1.19398	0.287524	-0.240215	-0.20599	0.00993095	0.451038	0.526997	0.586432	0.0103406	1	1	1	0	1	0	0	0
Pde5a	I	phosphodiesterase 5A, cGMP-specific	1458341_x_at	1.19216	0.223358	0.0422256	-0.157711	0.00641221	0.52382	0.90311	0.650928	0.00122838	1	1	1	0	1	0	0	0
Etv1	I	ets variant 1	1422607_at	1.19026	-0.0279056	0.0350452	-0.0687473	0.0413901	0.956421	0.94529	0.892959	0.028276	1	1	1	1	1	0	0	0
Mmp24	I	matrix metallopeptidase 24	1448806_at	1.18715	0.227404	0.145864	-0.173583	0.0284838	0.627151	0.754408	0.710011	0.00465119	1	1	1	0	0	0	0	0
Rgs8	I	regulator of G-protein signaling 8	1453060_at	1.18504	0.119809	0.363041	-0.00526134	0.00628852	0.728156	0.304172	0.987785	0.000454448	1	1	1	1	1	0	0	0
Zfhx2os	I	zinc finger homeobox 2, opposite strand	1446215_at	1.18315	0.156252	0.182261	0.0583225	0.0233989	0.725345	0.682332	0.895351	0.00882276	1	1	1	1	1	0	0	0
Kit	I	kit oncogene	1415900_a_at	1.18058	0.0177221	0.161423	-0.316447	0.0379546	0.971474	0.745393	0.528034	0.0451542	1	1	1	0	1	0	0	0
Shisa6	I	shisa family member 6	1441785_at	1.17891	0.02999	0.347238	-0.270119	0.0119276	0.937802	0.37654	0.487847	0.0106826	1	1	1	0	0	0	0	0
Zfp385c	I	zinc finger protein 385C	1438340_at	1.17429	0.250853	0.117044	-0.0827547	0.0299886	0.593149	0.801875	0.859058	0.00454182	1	1	1	0	1	0	0	0
Gng13	I	guanine nucleotide binding protein (G protein), gamma 13	1419414_at	1.17096	0.346487	-0.0595327	0.0288426	0.0149538	0.395032	0.881516	0.942407	0.00178277	1	1	1	0	1	0	0	1
Gas7	I	growth arrest specific 7	1457270_at	1.17067	-0.052369	-0.0381678	-0.0713329	0.00309643	0.862782	0.899729	0.813985	0.028424	1	1	1	1	1	1	0	0
Tenm1	I	teneurin transmembrane protein 1	1421508_at	1.16678	-0.143671	0.0557107	0.109507	0.00128779	0.591062	0.834251	0.681496	0.00229602	1	1	1	0	0	0	0	1
Als2	I	amyotrophic lateral sclerosis 2 (juvenile)	1417784_at	1.16586	0.423459	0.468997	-0.00763824	0.0182488	0.320242	0.273931	0.985284	0.00353894	1	1	1	0	1	1	0	0
Cnr1	I	cannabinoid receptor 1 (brain)	1434172_at	1.16239	0.191303	0.195242	0.00106058	0.00497884	0.558783	0.550854	0.997392	0.014001	1	1	1	0	1	0	0	0
Dleu2	I	deleted in lymphocytic leukemia, 2	1427410_at	1.16045	0.428872	0.0208326	-0.0997033	0.0336392	0.375782	0.964875	0.833279	0.0144108	1	1	1	0	1	1	1	0
Mtcl1	I	microtubule crosslinking factor 1	1429053_at	1.14205	0.104654	0.185024	0.101779	0.0349688	0.824092	0.695213	0.828836	0.0205504	0	0	0	0	0	0	0	0
Dgkg	I	diacylglycerol kinase, gamma	1431167_at	1.13877	0.186001	0.0330209	-0.240105	0.0111945	0.614996	0.928389	0.518036	0.00863077	1	1	0	0	0	0	0	0
Nrep	I	neuronal regeneration related protein	1436736_x_at	1.13541	-0.0375139	0.270339	-0.0424184	0.0303384	0.933843	0.553683	0.925221	0.0097666	1	1	1	0	1	0	0	0
Kcnk10	I	potassium channel, subfamily K, member 10	1438088_at	1.13422	0.231234	0.167211	-0.147065	0.0113796	0.533013	0.650525	0.689937	0.00157778	1	1	1	0	0	0	0	0
Svep1	I	sushi, von Willebrand factor type A, EGF and pentraxin domain containing 1	1419182_at	1.12923	0.249892	0.146893	-0.159287	0.0125887	0.507591	0.694682	0.670604	0.0021065	1	1	0	0	0	1	0	0
Mela	I	melanoma antigen	1433438_x_at	1.12031	0.0825296	0.0530702	-0.222686	0.031048	0.854117	0.905828	0.621927	0.00572969	0	0	0	0	0	0	0	0
Trhde	I	TRH-degrading enzyme	1457156_at	1.11865	0.347499	0.0790738	-0.0471717	0.00246156	0.230776	0.77867	0.866718	0.0112949	1	1	1	0	0	0	0	0
Gm5089	I	predicted gene 5089	1438132_at	1.11758	0.278714	0.0365141	-0.222282	0.0285095	0.52976	0.933653	0.614817	0.014645	1	1	1	0	1	0	0	0
Nfkbie	I	nuclear factor of kappa light polypeptide gene enhancer in B cells inhibitor, epsilon	1458299_s_at	1.11155	0.230659	-0.0490389	-0.181541	0.0406963	0.629952	0.917882	0.703811	0.00407266	1	1	0	0	0	0	0	0
Rprml	I	reprimo-like	1436408_at	1.10756	-0.282754	-0.196797	-0.0962713	0.013276	0.451336	0.597256	0.794918	0.000358222	1	1	1	0	1	0	0	0
Megf11	I	multiple EGF-like-domains 11	1458015_at	1.09949	0.361319	0.38322	0.094862	0.0143308	0.34416	0.317157	0.79943	0.00108948	1	1	1	0	1	0	0	0
Kcnd2	I	potassium voltage-gated channel, Shal-related family, member 2	1450773_at	1.09861	0.0687186	0.156429	0.0634522	0.000241899	0.741503	0.452755	0.760698	0.00125915	1	1	1	0	0	0	0	0
Olfm3	I	olfactomedin 3	1426512_at	1.09753	0.379624	0.185228	0.149108	0.00284145	0.195185	0.515129	0.599186	0.000411527	1	1	1	0	1	1	0	0
A2m	I	alpha-2-macroglobulin	1434719_at	1.09079	0.321037	0.384411	0.0337171	0.021927	0.434647	0.353042	0.933486	0.00070272	1	1	1	0	0	0	0	0
Camk4	I	calcium/calmodulin-dependent protein kinase IV	1426167_a_at	1.08841	-0.120355	-0.0500679	0.0199201	0.00471581	0.692104	0.868777	0.947565	0.0311537	1	1	1	1	0	0	0	0
Slc1a3	I	solute carrier family 1 (glial high affinity glutamate transporter), member 3	1452031_at	1.08608	0.175201	0.0363223	-0.00856664	0.000176701	0.380845	0.856293	0.965945	0.000889711	1	1	1	0	1	0	0	0
Diras2	I	DIRAS family, GTP-binding RAS-like 2	1455436_at	1.08606	0.0989517	-0.0175564	-0.0687895	0.00130522	0.69382	0.944198	0.784092	0.0119731	1	1	1	0	0	1	0	0
Ntf3	I	neurotrophin 3	1434802_s_at	1.08091	0.530291	0.0703099	-0.294533	0.0192233	0.194277	0.856809	0.456267	0.0081569	1	1	1	0	1	0	0	0
Icmt	I	isoprenylcysteine carboxyl methyltransferase	1426500_at	1.07873	0.106607	0.201584	-0.0827064	0.0272076	0.799625	0.632827	0.843775	0.0031074	1	1	0	0	0	0	1	0
Lhx1	I	LIM homeobox protein 1	1421951_at	1.07736	-0.387733	0.964065	-0.0283941	0.0420725	0.41375	0.0628364	0.951327	0.000882294	1	1	1	1	1	0	0	0
Asph	I	aspartate-beta-hydroxylase	1425274_at	1.07723	-0.278561	-0.0650931	0.0333005	0.00411348	0.35214	0.824728	0.909725	0.00839434	1	1	1	1	1	0	0	0
Nfib	I	nuclear factor I/B	1434102_at	1.0771	-0.221389	0.0963937	-0.0232833	0.00793474	0.503652	0.76892	0.943317	0.0379505	1	1	1	0	0	0	1	0
Slc1a6	I	solute carrier family 1 (high affinity aspartate/glutamate transporter), member 6	1418933_at	1.07578	0.0594605	0.747614	-0.106693	0.0464424	0.900741	0.141959	0.823089	0.000845318	1	1	1	0	1	0	0	0
Olfm3	I	olfactomedin 3	1452090_a_at	1.07394	0.163703	0.251429	0.0764309	0.000288854	0.43298	0.231812	0.714167	0.000441595	1	1	1	0	1	1	0	0
Casq2	I	calsequestrin 2	1422529_s_at	1.07122	0.16352	0.182857	0.172971	0.016675	0.664227	0.627812	0.646305	0.000920125	1	1	1	0	0	0	0	0
Boc	I	biregional cell adhesion molecule-related/down-regulated by oncogenes (Cdon) binding protein	1427516_a_at	1.06593	0.225311	0.177618	-0.0304137	0.0264468	0.587357	0.667824	0.941129	0.00780455	1	1	1	0	1	1	0	0
Strip2	I	striatin interacting protein 2	1433847_at	1.06567	0.169191	0.265083	0.218137	0.00705797	0.596763	0.411698	0.497067	0.00465756	1	1	1	0	1	0	0	0
Boc	I	biregional cell adhesion molecule-related/down-regulated by oncogenes (Cdon) binding protein	1426869_at	1.06383	0.277552	0.212664	-0.114402	0.0418244	0.549346	0.644987	0.803404	0.00552966	1	1	1	0	1	1	0	0
Cpsf6	I	cleavage and polyadenylation specific factor 6	1439188_at	1.05879	0.0490948	0.211501	-0.0999725	0.000753411	0.830608	0.360863	0.66347	0.00185505	1	1	0	0	0	0	0	0
Reln	I	reelin	1449465_at	1.0516	0.229235	0.269573	-0.0739372	0.0161342	0.535097	0.467498	0.839999	0.00320953	1	1	1	0	0	0	0	0
Maf	I	avian musculoaponeurotic fibrosarcoma (v-maf) AS42 oncogene homolog	1444073_at	1.05095	0.106291	0.167955	-0.28333	0.0124859	0.760378	0.631071	0.422912	0.00435464	1	1	1	0	0	1	1	0
Pkib	I	protein kinase inhibitor beta, cAMP dependent, testis specific	1421138_a_at	1.04839	0.0625551	0.11563	-0.181251	0.0252722	0.876154	0.773647	0.653189	0.00444134	1	1	0	0	0	0	0	0
Slc22a4	I	solute carrier family 22 (organic cation transporter), member 4	1417639_at	1.04754	0.389206	0.438348	0.040236	0.0364926	0.383381	0.329004	0.926614	0.00156381	1	1	1	1	0	0	0	0
Rnf182	I	ring finger protein 182	1440086_at	1.04408	-0.1589	0.407049	-0.0470099	0.0354108	0.714148	0.358056	0.913405	0.00467294	1	1	0	0	0	0	0	0
Rnf182	I	ring finger protein 182	1434982_at	1.0435	0.069174	0.149373	-0.265775	0.00582566	0.81887	0.622434	0.386622	0.00136054	1	1	0	0	0	0	0	0
Tenm1	I	teneurin transmembrane protein 1	1458842_at	1.0422	0.318688	0.126293	0.00666032	0.00031843	0.129446	0.540133	0.974264	0.00071069	1	1	1	0	0	0	0	1
Col18a1	I	collagen, type XVIII, alpha 1	1418237_s_at	1.04056	0.307848	0.406062	-0.291405	0.045961	0.508796	0.38786	0.531155	0.00283917	1	1	1	1	1	0	0	0
Mpzl3	I	myelin protein zero-like 3	1435571_at	1.0402	0.289969	-0.0133712	-0.140281	0.0219137	0.459165	0.972358	0.717161	0.0164017	1	1	0	0	0	1	0	0
Cd70	I	CD70 antigen	1449926_at	1.03219	0.616896	0.321084	-0.344324	0.00720264	0.06827	0.311601	0.279664	0.000572571	1	1	1	0	1	0	0	0
Cd44	I	CD44 antigen	1423760_at	1.03077	0.0762521	0.16107	-0.135554	0.0262454	0.84821	0.687018	0.734218	0.0215402	1	1	1	0	1	0	0	0
Thrsp	I	thyroid hormone responsive	1424737_at	1.02839	0.126519	-0.0156401	-0.179419	0.0343089	0.765227	0.970479	0.672725	0.0195865	1	1	1	0	1	0	0	0
Asgr1	I	asialoglycoprotein receptor 1	1421944_a_at	1.02797	0.474928	0.28933	-0.288401	0.0306049	0.265087	0.48757	0.48893	0.000975498	1	1	1	0	1	0	0	0
Phxr4	I	per-hexamer repeat gene 4	1422272_at	1.02389	-0.103613	0.213599	0.0493138	0.0360074	0.808046	0.618378	0.907827	0.0130613	1	1	1	1	1	1	0	0
Ano3	I	anoctamin 3	1443612_at	1.023	-0.100626	0.115405	0.098029	0.0476091	0.825828	0.800839	0.830242	0.00192082	1	1	1	0	0	0	0	0
Cmya5	I	cardiomyopathy associated 5	1427312_at	1.02291	0.307296	0.109229	0.0791576	0.0211213	0.422854	0.772369	0.833776	0.0336706	1	1	1	0	1	0	0	0
Olfm3	I	olfactomedin 3	1425898_x_at	1.02014	0.298625	0.136209	0.0367193	0.000154551	0.11655	0.470681	0.847091	0.000256515	1	1	1	0	1	1	0	0
Gm34220	I	predicted gene, 34220	1460098_at	1.01585	0.368052	-0.00846896	-0.192665	0.00464672	0.210966	0.97621	0.501502	0.00332891	0	0	0	0	0	0	0	0
Prdm8	I	PR domain containing 8	1455925_at	1.00982	0.0176825	-0.0244488	-0.152948	0.028109	0.964413	0.950813	0.700704	0.0365182	1	1	1	0	0	0	0	0
Nfib	I	nuclear factor I/B	1434101_at	1.00831	-0.104663	-0.0301076	-0.0912345	0.00239123	0.683056	0.906284	0.721739	0.0271583	1	1	1	0	0	0	1	0
Gpr22	I	G protein-coupled receptor 22	1434673_at	1.00401	0.329357	0.358831	0.00423423	0.0110071	0.323283	0.284066	0.989617	0.00435401	1	1	0	0	0	0	1	0
Mmp23	I	matrix metallopeptidase 23	1417281_a_at	1.00193	0.242138	0.225308	-0.265155	0.0397024	0.574198	0.60066	0.539084	0.0038143	1	1	1	1	1	0	1	0
Galnt15	I	UDP-N-acetyl-alpha-D-galactosamine:polypeptide N-acetylgalactosaminyltransferase 15	1429235_at	1.00168	0.0637442	0.459755	-0.246835	0.0164608	0.855917	0.209184	0.487109	0.00229475	1	1	1	0	1	0	0	0
Rif1	I	Rap1 interacting factor 1 homolog (yeast)	1437179_at	1.00114	-0.049449	0.116626	0.130053	0.0420754	0.90912	0.78811	0.764513	0.00415583	1	1	1	0	0	0	0	0
Foxo3	I	forkhead box O3	1434831_a_at	0.998756	0.119264	0.185776	0.105234	0.00391742	0.662716	0.49912	0.700119	0.00673776	1	1	1	0	0	0	1	0
Ppm1d	I	protein phosphatase 1D magnesium-dependent, delta isoform	1434142_at	0.998247	0.178751	0.0390102	-0.00654268	0.00313812	0.501003	0.88236	0.980193	0.00100521	1	1	1	0	1	1	1	0
Hes3	I	hairy and enhancer of split 3 (Drosophila)	1422409_at	0.996664	-0.14366	0.358031	-0.222364	0.00300706	0.584702	0.186369	0.401174	0.00144894	1	1	1	0	0	0	0	0
Thrsp	I	thyroid hormone responsive	1422973_a_at	0.991852	0.0824068	-0.00912054	-0.103413	0.020867	0.821564	0.980059	0.777323	0.01823	1	1	1	0	1	0	0	0
Hoxb2	I	homeobox B2	1449397_at	0.98407	-0.0644202	-0.336482	0.0195242	0.0129183	0.844927	0.318724	0.952689	0.022798	1	1	1	0	1	0	0	0
Zic4	I	zinc finger protein of the cerebellum 4	1456417_at	0.982718	0.181845	0.107308	0.062666	0.00779096	0.547664	0.721327	0.834698	0.00262153	1	1	1	1	0	0	0	0
Cdh7	I	cadherin 7, type 2	1460045_at	0.980288	-0.0651033	0.312588	0.137176	0.0301976	0.868038	0.432566	0.72695	0.00254241	1	1	1	0	1	0	0	0
Kcnj12	I	potassium inwardly-rectifying channel, subfamily J, member 12	1422871_at	0.979583	-0.0533139	0.253706	-0.150605	0.0438233	0.901004	0.557596	0.726095	0.0029963	1	1	1	0	0	0	1	0
Corin	I	corin	1419017_at	0.978949	0.415362	0.281223	-0.227875	0.0363537	0.322898	0.496916	0.580318	0.00380731	1	1	0	1	0	0	0	0
Hoxb4	I	homeobox B4	1460379_at	0.978823	0.20099	0.0633922	-0.163082	0.000780516	0.356474	0.7701	0.453169	0.0047962	1	1	1	0	1	0	0	0
Homer1	I	homer homolog 1 (Drosophila)	1436387_at	0.976025	0.297868	0.178204	0.0339489	0.0310354	0.454799	0.651542	0.931068	0.000403387	1	1	1	0	0	1	0	0
Uncx	I	UNC homeobox	1419633_at	0.966921	-0.168698	1.07346	-0.360872	0.0707297	0.727799	0.0492434	0.462171	0.000689064	1	1	0	0	0	1	0	0
Kcnmb4	I	potassium large conductance calcium-activated channel, subfamily M, beta member 4	1449471_at	0.965209	0.220056	-0.148374	-0.0613858	0.020204	0.537283	0.67579	0.862123	0.0221351	1	1	0	0	0	0	0	0
Pde1c	I	phosphodiesterase 1C	1426036_a_at	0.9651	0.117457	0.226241	-0.093378	0.0377002	0.773195	0.581169	0.818627	0.0134438	1	1	1	0	1	0	1	0
St8sia5	I	ST8 alpha-N-acetyl-neuraminide alpha-2,8-sialyltransferase 5	1421735_a_at	0.963958	0.206075	0.141501	-0.148653	0.0295166	0.593651	0.712976	0.699267	0.011739	1	1	1	1	1	0	0	0
Exoc3l	I	exocyst complex component 3-like	1436536_at	0.960671	0.178913	0.13508	-0.252833	0.0306326	0.644306	0.726756	0.516526	0.00237785	1	1	1	0	1	0	0	0
Wnt7a	I	wingless-type MMTV integration site family, member 7A	1423367_at	0.957776	0.263111	0.239854	-0.0336739	0.0105656	0.402568	0.444146	0.913292	0.00110105	1	1	1	0	1	0	0	0
Tbata	I	thymus, brain and testes associated	1429956_at	0.955146	0.317635	0.147314	-0.013561	0.00433541	0.245389	0.581906	0.959361	0.0100413	1	1	1	1	1	1	0	0
AW046200	I	expressed sequence AW046200	1458264_at	0.955134	-0.0286961	-0.00196371	0.0473888	0.0114721	0.926977	0.994995	0.87974	0.0020676	1	1	1	0	1	0	0	0
Tmem132a	I	transmembrane protein 132A	1416845_at	0.953565	0.157199	0.0558109	-0.0471454	0.0342566	0.690232	0.887053	0.904483	0.0374058	1	1	1	0	1	0	0	0
Fgf7	I	fibroblast growth factor 7	1438405_at	0.952126	0.600765	0.0967639	-0.0346025	0.00014077	0.00331036	0.590981	0.849018	2.89657e-05	1	1	0	0	0	1	0	0
Slc1a3	I	solute carrier family 1 (glial high affinity glutamate transporter), member 3	1426340_at	0.950792	-0.00724803	0.110482	-0.0400949	0.00357076	0.977547	0.668807	0.876321	0.00501204	1	1	1	0	1	0	0	0
Col17a1	I	collagen, type XVII, alpha 1	1418799_a_at	0.949176	0.239301	-0.153695	-0.0957784	0.0446518	0.570051	0.713809	0.81881	0.0240321	1	1	1	0	0	0	0	0
Sulf1	I	sulfatase 1	1438200_at	0.943202	0.297419	-0.138505	0.0317879	0.00215075	0.222695	0.56273	0.893941	0.005503	1	1	1	0	0	0	0	0
Inpp5a	I	inositol polyphosphate-5-phosphatase A	1433605_at	0.939987	0.109498	0.261304	-0.0450351	0.0101365	0.717392	0.394275	0.881379	0.000585509	1	1	0	0	0	1	0	0
Golm1	I	golgi membrane protein 1	1415698_at	0.932485	0.216477	0.143936	-0.101778	0.00899526	0.465582	0.625293	0.729186	0.031708	1	1	1	0	1	0	0	0
Dgkg	I	diacylglycerol kinase, gamma	1449584_at	0.928642	-0.015615	0.117545	-0.257101	0.0439359	0.969401	0.773262	0.53214	0.0256473	1	1	0	0	0	0	0	0
Ak4	I	adenylate kinase 4	1421830_at	0.925466	0.0954854	0.165385	-0.093496	0.019083	0.77636	0.624091	0.780881	0.00414182	1	1	1	1	1	0	1	0
Ptpn2	I	protein tyrosine phosphatase, non-receptor type 2	1425198_at	0.922436	0.274949	-0.143491	-0.0142238	0.00554	0.314732	0.594381	0.957691	0.00632778	1	0	0	0	0	0	1	0
Pxn	I	paxillin	1456135_s_at	0.920888	0.206536	0.309738	0.0291308	0.0415846	0.606614	0.444119	0.941687	0.00575848	1	1	1	1	1	0	0	0
Ccsap	I	centriole, cilia and spindle associated protein	1451483_s_at	0.918019	0.0298981	-0.15133	-0.116152	1.08159e-05	0.855027	0.287626	0.432733	7.59138e-05	1	1	0	0	0	0	1	0
Tiam1	I	T cell lymphoma invasion and metastasis 1	1418057_at	0.911943	0.0322914	-0.0150239	-0.0116263	0.0187725	0.922012	0.963663	0.971876	0.0239682	1	1	1	0	0	0	0	0
Hk2	I	hexokinase 2	1422612_at	0.906446	0.117644	0.134907	-0.147247	0.0323029	0.750467	0.71557	0.691036	0.0275394	1	1	1	0	1	0	0	0
Aplnr	I	apelin receptor	1438651_a_at	0.901763	0.22985	0.0552064	0.185636	0.00129776	0.291254	0.798405	0.39207	0.00406136	1	1	0	0	0	0	0	0
Sap30	I	sin3 associated polypeptide	1417719_at	0.899968	0.290438	-0.0162324	0.207134	0.00614149	0.286882	0.951466	0.442318	0.00157341	1	1	1	0	1	0	1	0
Zic2	I	zinc finger protein of the cerebellum 2	1421301_at	0.895445	0.121848	0.295914	-0.0341235	0.0301554	0.735002	0.417823	0.924274	0.00166124	1	1	1	1	1	0	0	0
Gm33777	I	predicted gene, 33777	1446540_at	0.885484	-0.188031	0.269836	-0.0785512	0.0403819	0.623562	0.484213	0.836678	0.00445939	0	0	0	0	0	0	0	0
Dgkd	I	diacylglycerol kinase, delta	1433564_at	0.88468	0.197984	0.0434176	-0.0282332	0.0218682	0.552923	0.895609	0.931989	0.00748141	1	1	1	0	1	0	0	0
Nfib	I	nuclear factor I/B	1427680_a_at	0.881558	-0.00964723	0.105709	-0.120891	0.0384171	0.979442	0.778124	0.747437	0.0464776	1	1	1	0	0	0	1	0
Ak4	I	adenylate kinase 4	1450387_s_at	0.880389	0.0630492	0.176538	-0.147116	0.0184019	0.84289	0.581312	0.6451	0.00275857	1	1	1	1	1	0	1	0
Tspan9	I	tetraspanin 9	1428197_at	0.879703	0.0422548	0.243834	-0.141314	0.0494335	0.915531	0.544496	0.723635	0.00318523	1	1	1	0	1	0	0	0
Rnf152	I	ring finger protein 152	1439887_at	0.878904	0.240111	0.178831	-0.0422111	0.000341697	0.190093	0.328996	0.820504	0.000110409	1	1	1	0	1	0	0	0
Gria4	I	glutamate receptor, ionotropic, AMPA4 (alpha 4)	1440891_at	0.878602	0.065613	0.24957	-0.0931072	0.00293992	0.779872	0.294414	0.691885	0.0205684	1	1	1	0	1	0	0	0
Bmp5	I	bone morphogenetic protein 5	1421283_at	0.877341	-0.0710012	0.227932	-0.101288	0.00473988	0.777264	0.369509	0.686889	0.00195978	1	1	1	0	0	0	0	0
Unc13d	I	unc-13 homolog D (C. elegans)	1428992_at	0.875136	0.135432	-0.0558215	-0.150967	0.0314406	0.70352	0.874969	0.671678	0.00678681	1	1	1	1	1	0	0	0
Neurod2	I	neurogenic differentiation 2	1435411_at	0.874257	0.174378	-0.072298	-0.110488	0.0216907	0.595863	0.824983	0.735798	0.0323635	1	1	1	0	1	0	0	0
Kcnma1	I	potassium large conductance calcium-activated channel, subfamily M, alpha member 1	1428948_at	0.861252	0.180057	0.0235744	-0.0581808	0.00237707	0.424993	0.916395	0.795629	0.00345612	1	1	1	1	1	0	0	0
Prkg1	I	protein kinase, cGMP-dependent, type I	1444232_at	0.860058	0.234601	0.0981033	0.13057	2.08382e-05	0.0881476	0.519832	0.3736	8.762e-05	1	1	1	0	1	0	0	0
Dact1	I	dapper homolog 1, antagonist of beta-catenin (xenopus)	1417937_at	0.856135	0.166541	0.041875	-0.036882	0.03963	0.651556	0.909138	0.919927	0.00332891	1	1	1	0	0	0	0	0
Zfp521	I	zinc finger protein 521	1451332_at	0.854322	0.194642	0.539342	0.0450324	0.034452	0.585288	0.150199	0.898802	0.000555801	1	1	1	0	1	0	0	0
Myt1	I	myelin transcription factor 1	1422773_at	0.853998	0.115771	-0.0035492	-0.202183	0.0451085	0.759951	0.992508	0.595496	0.00572292	1	1	1	0	0	0	0	0
Car9	I	carbonic anhydrase 9	1427013_at	0.850706	0.367312	0.237889	-0.0793858	0.0117033	0.209831	0.406878	0.779197	0.00124763	1	1	1	0	1	0	0	0
Nfib	I	nuclear factor I/B	1448288_at	0.850614	-0.0285181	0.0146734	-0.0629332	0.00925128	0.916321	0.95688	0.81678	0.00952049	1	1	1	0	0	0	1	0
Nfkbie	I	nuclear factor of kappa light polypeptide gene enhancer in B cells inhibitor, epsilon	1431843_a_at	0.849479	0.29235	0.111822	-0.145582	0.0108964	0.30513	0.68927	0.603466	0.00106052	1	1	0	0	0	0	0	0
Rnf19b	I	ring finger protein 19B	1432478_a_at	0.848589	0.0950289	0.0337738	-0.11442	0.0113407	0.735346	0.904191	0.684312	0.00326343	1	1	0	0	0	0	1	0
Col19a1	I	collagen, type XIX, alpha 1	1456953_at	0.848198	0.375554	0.123622	0.229283	0.0119087	0.200724	0.663257	0.423781	0.0263636	1	1	1	1	0	0	0	0
Mcm5	I	minichromosome maintenance deficient 5, cell division cycle 46 (S. cerevisiae)	1415945_at	0.841488	0.191515	0.0674222	-0.196648	0.00151908	0.360419	0.747033	0.34785	0.00139484	1	1	1	0	1	1	0	0
Vim	I	vimentin	1450641_at	0.841011	0.314405	0.210634	-0.118538	0.00359414	0.187793	0.369805	0.611295	0.000499346	1	1	1	0	1	0	0	0
Cep76	I	centrosomal protein 76	1437254_at	0.840731	-0.0447856	-0.0494973	-0.130677	0.0298349	0.894401	0.883378	0.699465	0.00246551	1	1	1	0	0	0	0	0
Tspan4	I	tetraspanin 4	1448276_at	0.840197	0.254802	0.164038	-0.0819059	0.025044	0.438855	0.615173	0.80092	0.000741909	1	1	1	0	0	0	0	0
Nfib	I	nuclear factor I/B	1454834_at	0.839198	0.282815	0.0874209	-0.0136362	0.00929263	0.302132	0.745053	0.959475	0.00861253	1	1	1	0	0	0	1	0
Ldoc1	I	leucine zipper, down-regulated in cancer 1	1435815_at	0.836928	0.314974	0.197709	-0.0700869	0.00282033	0.170703	0.381469	0.754936	0.000186812	1	1	1	0	1	0	1	0
Chrdl1	I	chordin-like 1	1434201_at	0.836074	0.399237	-0.164756	0.0653507	0.00927421	0.153037	0.540519	0.807106	0.0012279	1	1	1	0	1	1	1	0
Asph	I	aspartate-beta-hydroxylase	1436455_at	0.833987	0.185172	0.104174	-0.0527175	0.000559695	0.318312	0.577173	0.779017	0.00136997	1	1	1	1	1	0	0	0
Mrln	I	myoregulin	1430036_at	0.833591	0.391119	0.300484	-0.143572	0.039184	0.287351	0.407918	0.688436	0.00243687	0	0	0	0	0	0	0	0
Porcn	I	porcupine homolog (Drosophila)	1424220_a_at	0.833457	0.162048	0.0870626	-0.0157208	0.0303945	0.631459	0.795818	0.962673	0.0184659	1	1	1	0	1	0	0	0
Map3k8	I	mitogen-activated protein kinase kinase kinase 8	1419208_at	0.83134	0.087192	-0.0693983	-0.0720623	0.0275679	0.790647	0.832555	0.826242	0.0372727	1	1	0	0	0	0	0	0
Rif1	I	Rap1 interacting factor 1 homolog (yeast)	1429491_s_at	0.831185	0.313073	0.18476	0.0998362	0.0231894	0.332731	0.561727	0.752511	0.00157832	1	1	1	0	0	0	0	0
Kcnc1	I	potassium voltage gated channel, Shaw-related subfamily, member 1	1456944_at	0.830561	0.0703613	-0.0198971	-0.0380803	0.00455967	0.767824	0.933412	0.872977	0.0289682	1	1	1	0	0	0	0	0
Phyhip	I	phytanoyl-CoA hydroxylase interacting protein	1455463_at	0.828362	0.138131	-0.0975363	0.110792	0.0149763	0.633961	0.7361	0.702042	0.0179741	1	1	1	0	1	0	0	0
Galnt13	I	UDP-N-acetyl-alpha-D-galactosamine:polypeptide N-acetylgalactosaminyltransferase 13	1457045_at	0.826904	0.444441	0.0690591	0.0694333	0.00341136	0.0661563	0.762041	0.760792	0.000525074	1	1	1	0	0	0	0	0
Rif1	I	Rap1 interacting factor 1 homolog (yeast)	1436585_at	0.824742	0.290688	0.161567	0.165447	0.027619	0.381058	0.621773	0.613529	0.00384515	1	1	1	0	0	0	0	0
Dlgap1	I	discs, large (Drosophila) homolog-associated protein 1	1429105_at	0.823014	0.0751564	-0.113739	-0.088199	0.000749458	0.693987	0.550226	0.643909	0.00121405	1	1	1	0	1	0	0	0
Cdon	I	cell adhesion molecule-related/down-regulated by oncogenes	1434957_at	0.822354	0.10576	0.0115493	-0.0791992	0.0288733	0.747647	0.971902	0.809396	0.0294964	1	1	1	0	1	0	1	0
Pxn	I	paxillin	1424027_at	0.818493	0.308111	0.148836	-0.0716285	0.0314926	0.364682	0.656354	0.829813	0.00196629	1	1	1	1	1	0	0	0
Dgkz	I	diacylglycerol kinase zeta	1426738_at	0.815018	0.224655	-0.0771119	-0.00189107	0.0406289	0.52771	0.826844	0.995714	0.0258558	1	1	1	0	1	0	0	0
Ccdc120	I	coiled-coil domain containing 120	1428066_at	0.814027	0.371256	0.016749	-0.0726067	0.0496104	0.328174	0.963886	0.844538	0.00596784	1	1	0	0	0	0	0	0
Vim	I	vimentin	1456292_a_at	0.811283	0.235525	0.370872	-0.0172206	0.0147827	0.411315	0.205669	0.951422	0.00133432	1	1	1	0	1	0	0	0
Clic1	I	chloride intracellular channel 1	1416656_at	0.810398	0.317928	-0.0645497	-0.121467	0.00628421	0.205899	0.792016	0.620549	0.00118072	1	1	1	1	1	0	0	0
Gm9899	I	predicted gene 9899	1456813_at	0.808532	0.234384	-0.151099	0.0815529	0.0157923	0.417822	0.598444	0.775342	0.00799036	1	1	1	1	1	1	0	0
Kcnd2	I	potassium voltage-gated channel, Shal-related family, member 2	1422835_at	0.803482	0.232367	0.179807	0.0571653	0.000596403	0.201029	0.322727	0.756866	0.00092063	1	1	1	0	0	0	0	0
Tuba8	I	tubulin, alpha 8	1419518_at	0.802372	0.119578	-0.0822721	0.137739	0.022987	0.696133	0.787785	0.653174	0.00411413	1	1	1	1	1	0	0	0
Ccng2	I	cyclin G2	1416488_at	0.801313	0.275462	0.0158726	-0.0013526	0.0160237	0.341088	0.955395	0.996197	0.0209648	1	1	1	0	0	0	0	0
Asph	I	aspartate-beta-hydroxylase	1450058_at	0.798939	0.207878	0.156437	-0.0258553	0.0147513	0.460611	0.576872	0.926088	0.00288056	1	1	1	1	1	0	0	0
Lrrtm3	I	leucine rich repeat transmembrane neuronal 3	1434760_at	0.797988	0.223329	0.112675	-0.0355011	0.00209226	0.286374	0.588965	0.864909	0.0101212	1	1	0	1	0	0	0	0
Btbd3	I	BTB (POZ) domain containing 3	1425660_at	0.797282	-0.0132049	0.0328067	-0.0577458	0.00898131	0.958729	0.897721	0.821092	0.00450272	1	1	1	0	0	0	1	0
Tmem51	I	transmembrane protein 51	1424383_at	0.794423	0.196068	0.161708	0.0108603	0.00451004	0.395931	0.482606	0.962223	0.000368822	1	1	1	1	1	0	0	0
Slc18a2	I	solute carrier family 18 (vesicular monoamine), member 2	1437079_at	0.794232	-0.319225	1.04914	0.397521	0.0651728	0.420449	0.0219456	0.320421	0.000758863	1	1	1	1	1	1	0	0
D8Ertd82e	I	DNA segment, Chr 8, ERATO Doi 82, expressed	1442434_at	0.794147	0.202202	0.189415	0.0436175	0.0375934	0.552174	0.577174	0.897095	0.0042458	1	1	1	0	1	0	0	0
Mcm5	I	minichromosome maintenance deficient 5, cell division cycle 46 (S. cerevisiae)	1436808_x_at	0.790694	0.161335	0.0479714	0.182673	0.0118235	0.54579	0.856617	0.49482	0.00376451	1	1	1	0	1	1	0	0
Erc1	I	ELKS/RAB6-interacting/CAST family member 1	1424247_at	0.784147	0.0409287	0.159566	-0.162753	0.00576006	0.861722	0.499096	0.490665	0.00976326	1	1	1	0	1	0	0	0
Slc16a11	I	solute carrier family 16 (monocarboxylic acid transporters), member 11	1427107_at	0.781311	0.263297	0.120887	0.0251342	0.00391118	0.242089	0.58653	0.909843	0.0009592	1	1	1	0	1	0	0	0
Ehd1	I	EH-domain containing 1	1448175_at	0.780241	0.154443	0.0550163	-0.0251021	0.0283062	0.621192	0.859587	0.935634	0.00658553	1	1	0	0	0	0	1	0
Zfpm2	I	zinc finger protein, multitype 2	1449314_at	0.778429	0.236705	0.165454	-0.126382	0.00117201	0.216583	0.386959	0.509591	0.000209683	1	1	1	0	0	0	0	0
Lincppara	I	long intergenic noncoding RNA near Ppara	1440357_at	0.777489	0.0228767	0.0767604	-0.0781556	0.027539	0.940783	0.803405	0.799917	0.00544856	0	0	0	0	0	0	0	0
Mab21l1	I	mab-21-like 1 (C. elegans)	1421369_a_at	0.776779	0.0743296	0.964241	-0.0897329	0.0793492	0.854073	0.0367546	0.824358	0.00050349	1	1	0	0	0	0	0	0
Cntn6	I	contactin 6	1422649_at	0.77221	0.245598	0.171284	-0.0469779	0.0253271	0.42072	0.571493	0.875858	0.00121805	1	1	1	0	1	0	0	0
Lamb3	I	laminin, beta 3	1417812_a_at	0.77217	0.276686	-0.117623	0.0667407	0.00226992	0.182621	0.566892	0.745444	0.00511369	1	1	1	1	0	0	0	0
Vim	I	vimentin	1438118_x_at	0.771399	0.176043	0.352768	-0.0379949	0.0075564	0.468828	0.157993	0.874954	0.000704353	1	1	1	0	1	0	0	0
Psmc3ip	I	proteasome (prosome, macropain) 26S subunit, ATPase 3, interacting protein	1442058_s_at	0.76802	0.20994	-0.0325544	0.0561208	0.0070839	0.382688	0.89128	0.813786	0.0203088	1	1	0	0	0	0	0	0
Ntf3	I	neurotrophin 3	1450803_at	0.766926	0.557354	0.295946	-0.171712	0.00182027	0.0118207	0.141826	0.388163	0.00159739	1	1	1	0	1	0	0	0
Ccdc74a	I	coiled-coil domain containing 74A	1436105_at	0.759981	0.23027	-0.0898921	-0.0354319	0.00906259	0.354051	0.714441	0.885163	0.00116444	1	1	1	1	1	0	0	0
Proser2	I	proline and serine rich 2	1456210_at	0.759949	0.412374	0.179387	0.082361	0.00605051	0.0888535	0.439397	0.721256	0.000216777	1	1	1	0	1	0	0	0
Lrrk2	I	leucine-rich repeat kinase 2	1431394_a_at	0.754559	0.226726	0.0618853	0.0526952	0.0131488	0.388433	0.811638	0.839156	0.0181358	1	1	1	0	1	0	0	0
Zbtb8a	I	zinc finger and BTB domain containing 8a	1452063_at	0.753641	0.199535	0.106401	-0.000759374	0.0125422	0.442138	0.679723	0.997643	0.0234342	1	1	0	0	0	0	0	0
Dpysl4	I	dihydropyrimidinase-like 4	1418298_s_at	0.749926	0.176485	0.0574163	-0.108757	0.0242163	0.545697	0.843093	0.708295	0.00457577	1	1	1	1	1	0	0	0
Gpm6a	I	glycoprotein m6a	1426442_at	0.749	0.126229	0.0582425	-0.0642672	0.00200216	0.523392	0.769084	0.745923	0.00160126	1	1	1	0	1	0	0	0
Asph	I	aspartate-beta-hydroxylase	1425275_at	0.746813	0.312615	0.0195918	-0.264183	0.0119434	0.228619	0.938253	0.304962	0.00218454	1	1	1	1	1	0	0	0
Ptchd1	I	patched domain containing 1	1445703_at	0.74405	0.268918	0.363369	0.0220669	0.00858102	0.268822	0.142629	0.926398	0.003533	1	1	1	1	0	0	0	0
Kitl	I	kit ligand	1448117_at	0.741615	0.194926	0.0425013	-0.0540235	0.000589086	0.254662	0.810139	0.759601	0.00118482	1	1	1	0	0	0	0	0
St6galnac4	I	ST6 (alpha-N-acetyl-neuraminyl-2,3-beta-galactosyl-1,3)-N-acetylgalactosaminide alpha-2,6-sialyltransferase 4	1418075_at	0.740372	-0.00969524	0.0269593	-0.0928286	0.0282997	0.973873	0.927447	0.754329	0.0117451	1	1	1	1	1	0	1	0
Sv2b	I	synaptic vesicle glycoprotein 2 b	1434800_at	0.739084	0.248073	0.0163865	-0.128154	0.0216129	0.382311	0.953251	0.647918	0.0119731	1	1	0	0	0	0	0	0
Btbd3	I	BTB (POZ) domain containing 3	1433868_at	0.724854	0.16677	0.133143	0.00324573	0.000676463	0.330762	0.440926	0.985392	0.000517056	1	1	1	0	0	0	1	0
Gldc	I	glycine decarboxylase	1416049_at	0.720735	0.234471	-0.037393	-0.227478	0.0174817	0.378226	0.886695	0.392191	0.00844542	1	1	1	0	1	0	0	0
Kcnh1	I	potassium voltage-gated channel, subfamily H (eag-related), member 1	1435994_at	0.720533	0.319342	-0.0512055	0.0565113	0.013531	0.214972	0.838119	0.821636	0.0115762	1	1	1	0	0	0	0	0
Gm34125	I	predicted gene, 34125	1444332_at	0.718848	0.145467	0.0673591	-0.0624276	0.0393973	0.640949	0.82836	0.840727	0.00663004	0	0	0	0	0	0	0	0
Trpc3	I	transient receptor potential cation channel, subfamily C, member 3	1417577_at	0.710754	0.305317	0.151838	0.00720713	0.00901115	0.198119	0.514022	0.975188	0.000276047	1	1	1	1	1	0	0	0
Sema3a	I	sema domain, immunoglobulin domain (Ig), short basic domain, secreted, (semaphorin) 3A	1449865_at	0.705593	0.179444	-0.00401795	0.120025	0.00619093	0.412348	0.985303	0.582461	0.0266242	1	1	1	0	1	0	0	0
Prex2	I	phosphatidylinositol-3,4,5-trisphosphate-dependent Rac exchange factor 2	1436569_at	0.701667	0.221886	0.178398	-0.0981765	0.0176788	0.393406	0.49057	0.702824	0.0156974	1	1	1	0	1	0	1	0
Kctd12	I	potassium channel tetramerisation domain containing 12	1434881_s_at	0.701079	0.175837	0.0667975	-0.00985908	0.00763672	0.433649	0.76519	0.964825	0.00328367	1	1	1	0	1	0	0	0
Zic4	I	zinc finger protein of the cerebellum 4	1421539_at	0.688231	0.115256	0.157503	-0.317748	0.0484604	0.713891	0.617308	0.322167	0.0022009	1	1	1	1	0	0	0	0
Ebf1	I	early B cell factor 1	1439789_at	0.688025	0.365128	0.294936	-0.310869	0.00762967	0.109417	0.188834	0.167395	0.000114007	1	1	1	0	1	0	0	0
Grk5	I	G protein-coupled receptor kinase 5	1436672_at	0.6862	0.311248	0.0790731	-0.0603513	0.0136575	0.207457	0.74276	0.802107	0.00305999	1	1	1	0	1	0	0	0
Phf20l1	I	PHD finger protein 20-like 1	1454939_at	0.679749	0.179931	0.0607145	-0.0893396	0.0127096	0.448615	0.797	0.705269	0.0113946	1	1	1	0	0	0	1	0
Ablim1	I	actin-binding LIM protein 1	1454708_at	0.661065	0.18201	0.127007	-0.0524537	0.0321123	0.51047	0.644628	0.848428	0.00299726	1	1	1	0	1	0	0	0
Lhx1os	I	LIM homeobox 1, opposite strand	1439232_at	0.64583	0.24704	1.20419	0.0900208	0.222737	0.627872	0.0382001	0.85895	0.000990396	1	1	1	0	0	0	0	0
Stk17b	I	serine/threonine kinase 17b (apoptosis-inducing)	1430165_at	0.645071	0.315419	0.174262	-0.116121	0.042125	0.280984	0.544173	0.684828	0.00196666	1	1	1	0	0	1	0	0
Cpeb4	I	cytoplasmic polyadenylation element binding protein 4	1420617_at	0.635353	0.214914	0.183543	-0.0428483	0.00580071	0.28168	0.357176	0.830341	0.0152386	1	1	1	0	1	0	0	0
Pip5k1b	I	phosphatidylinositol-4-phosphate 5-kinase, type 1 beta	1421833_at	0.624074	0.242282	0.0369938	-0.186767	0.0061087	0.222652	0.852346	0.345421	0.00239007	1	1	1	0	0	0	0	0
Metrn	I	meteorin, glial cell differentiation regulator	1427101_at	0.594367	0.258669	0.14475	-0.236759	0.0221372	0.272371	0.53426	0.313557	0.000372883	1	1	1	0	1	0	0	0
Pip5k1b	I	phosphatidylinositol-4-phosphate 5-kinase, type 1 beta	1421834_at	0.585151	0.21883	0.0558506	-0.157827	0.00453033	0.226226	0.761508	0.384293	0.000608847	1	1	1	0	0	0	0	0
Mab21l1	I	mab-21-like 1 (C. elegans)	1424679_at	0.538124	0.0465319	1.20249	0.0486797	0.24739	0.917136	0.02268	0.913328	0.000554188	1	1	0	0	0	0	0	0
Ebf3	I	early B cell factor 3	1428349_s_at	0.115037	-0.188997	1.06651	-0.168044	0.796954	0.673498	0.0371067	0.707631	0.0316907	1	1	1	1	1	0	1	0
Slc4a4	II	solute carrier family 4 (anion exchanger), member 4	1421225_a_at	1.37874	-0.574208	-0.0101236	0.073825	0.00702209	0.177889	0.980022	0.855234	0.0299851	1	1	1	0	1	0	0	0
Tac2	II	tachykinin 2	1419411_at	1.22681	-0.47523	0.112675	0.173222	0.00439328	0.175566	0.736659	0.606538	0.000324772	1	1	1	0	0	0	0	0
Pcmtd1	II	protein-L-isoaspartate (D-aspartate) O-methyltransferase domain containing 1	1435635_at	1.06542	-0.954037	-0.0971936	0.0844185	0.00723669	0.0127644	0.761098	0.791612	0.00945902	1	1	1	0	1	0	1	0
Prune2	II	prune homolog 2 (Drosophila)	1439274_at	1.03999	-0.278035	0.164603	0.143767	0.0471329	0.552136	0.723068	0.756732	0.00429696	1	1	1	0	0	0	0	0
Camk2d	II	calcium/calmodulin-dependent protein kinase II, delta	1444031_at	1.03952	-0.357394	0.0461183	0.166482	0.021676	0.363898	0.904619	0.666788	0.00846578	1	1	1	1	1	1	0	0
Aqp4	II	aquaporin 4	1425382_a_at	1.00519	-0.417638	0.239528	0.0321839	0.00331762	0.136555	0.377271	0.904182	0.0109617	1	1	1	1	1	1	0	0
Samd12	II	sterile alpha motif domain containing 12	1458114_at	0.992526	-0.342227	-0.12717	0.34885	0.00871639	0.281103	0.681524	0.272426	0.0281134	1	1	1	0	1	0	0	0
Nab1	II	Ngfi-A binding protein 1	1438819_at	0.973824	-0.150973	0.180868	0.15858	0.038429	0.715127	0.662442	0.701555	0.00986253	1	1	0	0	0	0	1	0
Mcc	II	mutated in colorectal cancers	1446963_at	0.962968	-0.318998	0.168141	-0.190181	0.00830847	0.296311	0.574984	0.526741	0.00531549	1	1	1	0	1	0	0	0
Sowaha	II	sosondowah ankyrin repeat domain family member A	1436998_at	0.958642	-0.303214	0.122524	0.0618196	0.00618524	0.294286	0.665444	0.826822	0.00126732	1	1	0	0	0	0	0	0
Kcnd2	II	potassium voltage-gated channel, Shal-related family, member 2	1422834_at	0.951921	-0.108799	-0.0174922	0.177743	0.000458197	0.587465	0.930676	0.37516	0.000734763	1	1	1	0	0	0	0	0
Ccnjl	II	cyclin J-like	1436789_at	0.951015	-0.337602	0.216795	-0.354409	0.0470686	0.434036	0.611778	0.412325	0.00980971	1	1	1	0	1	0	1	0
Kank2	II	KN motif and ankyrin repeat domains 2	1425991_a_at	0.915464	-0.441411	0.107689	-0.126897	0.0316105	0.25078	0.77185	0.732819	0.0135273	1	1	1	0	1	0	0	0
Trpm3	II	transient receptor potential cation channel, subfamily M, member 3	1457927_at	0.912557	-0.415235	0.0405144	0.00934626	0.0284927	0.265801	0.910617	0.979333	0.0284916	1	1	1	1	0	0	1	0
Nfia	II	nuclear factor I/A	1446990_at	0.911827	-0.121621	0.134783	-0.0127639	0.0155855	0.702879	0.672745	0.96796	0.0449199	1	1	1	0	1	0	0	0
Sp4	II	trans-acting transcription factor 4	1437508_at	0.906123	-0.0790233	0.0725943	0.0697731	0.00250164	0.73737	0.757999	0.767111	0.00481951	1	1	0	0	0	0	0	0
Foxo3	II	forkhead box O3	1434832_at	0.893913	0.136641	0.128841	-0.0249653	0.00609866	0.607508	0.627985	0.924902	0.0097844	1	1	1	0	0	0	1	0
Khnyn	II	KH and NYN domain containing	1436466_at	0.86362	-0.127478	-0.0549029	-0.0754962	0.0219561	0.694743	0.865387	0.815789	0.0187596	1	1	1	0	1	0	0	0
Ehd1	II	EH-domain containing 1	1416010_a_at	0.858593	0.0888411	0.11583	0.00476192	0.0196477	0.778056	0.713616	0.987924	0.00435612	1	1	0	0	0	0	1	0
Top2b	II	topoisomerase (DNA) II beta	1416732_at	0.853354	-0.181102	-0.0446087	-0.100644	0.00207163	0.410479	0.838727	0.646284	0.0203313	1	1	1	0	1	0	0	0
Slc1a3	II	solute carrier family 1 (glial high affinity glutamate transporter), member 3	1443749_x_at	0.843573	0.0228821	0.182135	0.0149909	0.00654876	0.92842	0.478095	0.953066	0.0109684	1	1	1	0	1	0	0	0
Ablim3	II	actin binding LIM protein family, member 3	1434013_at	0.841082	0.0695254	0.0544308	0.0838743	0.0366678	0.844411	0.877843	0.812927	0.0033237	1	1	1	0	1	0	0	0
Usp1	II	ubiquitin specific peptidase 1	1423674_at	0.83829	-0.490969	-0.0618932	-0.0283842	0.00313658	0.0456419	0.786012	0.900879	0.0123629	1	1	1	1	1	0	0	0
Rabgap1l	II	RAB GTPase activating protein 1-like	1429196_at	0.827773	-0.0737394	-0.19125	0.149613	0.00362122	0.748655	0.40886	0.516889	0.0372313	1	1	1	0	1	0	0	0
Ppfia4	II	protein tyrosine phosphatase, receptor type, f polypeptide (PTPRF), interacting protein (liprin), alpha 4	1428577_at	0.826295	0.0331406	0.0983848	0.0271268	0.0404509	0.925918	0.78289	0.939328	0.00298096	1	1	1	1	1	1	0	0
Soga1	II	suppressor of glucose, autophagy associated 1	1436132_at	0.819272	0.065143	0.200905	-0.0255502	0.046148	0.858579	0.585299	0.944245	0.00465003	0	0	0	0	0	0	0	0
Dtna	II	dystrobrevin alpha	1419223_a_at	0.818115	-0.187255	-0.152592	-0.237976	0.00833949	0.47145	0.55612	0.362919	0.0211253	1	1	1	0	1	0	1	0
Camk2d	II	calcium/calmodulin-dependent protein kinase II, delta	1439168_at	0.816788	-0.213658	0.0882224	0.0661777	0.0308021	0.522272	0.789905	0.841473	0.0128958	1	1	1	1	1	1	0	0
Cacna1e	II	calcium channel, voltage-dependent, R type, alpha 1E subunit	1436260_at	0.814421	-0.185993	0.0499673	-0.0406871	0.00329374	0.409246	0.823645	0.855989	0.00633125	1	1	1	0	1	0	0	0
Sesn1	II	sestrin 1	1444376_at	0.812943	0.121374	0.0611363	0.034007	0.0357023	0.722325	0.857612	0.92046	0.0163522	1	1	1	0	1	1	1	0
Gabra1	II	gamma-aminobutyric acid (GABA) A receptor, subunit alpha 1	1421280_at	0.80412	-0.386731	-0.07021	-0.101407	0.028844	0.244358	0.82705	0.752623	0.023269	1	1	1	0	1	0	0	0
Penk	II	preproenkephalin	1427038_at	0.788738	0.00957255	0.0707228	0.301458	9.92669e-05	0.954221	0.663298	0.0448086	6.97677e-05	1	1	0	1	0	0	0	0
Plcxd3	II	phosphatidylinositol-specific phospholipase C, X domain containing 3	1436821_at	0.781997	-0.300854	-0.246086	0.0257633	0.0149785	0.283903	0.376832	0.925135	0.013779	1	1	1	1	1	0	0	0
Eml5	II	echinoderm microtubule associated protein like 5	1445181_at	0.779807	0.0107409	-0.111805	0.122986	0.0308517	0.972936	0.724739	0.698673	0.0364055	1	1	1	0	0	0	0	0
Prkcb	II	protein kinase C, beta	1423478_at	0.778677	-0.257648	-0.0353848	-0.000256243	0.0222851	0.390199	0.904531	0.999307	0.00645251	1	1	1	1	1	0	0	0
Topors	II	topoisomerase I binding, arginine/serine-rich	1417755_at	0.775626	-0.482994	-0.0252498	0.0713324	0.00503845	0.0491783	0.911988	0.754977	0.0273964	1	1	0	1	0	1	0	0
Cers6	II	ceramide synthase 6	1434418_at	0.774706	0.117227	0.0716684	0.0684065	0.000484754	0.504255	0.686224	0.699989	0.00669107	1	1	1	1	1	0	0	0
LOC102635948	II	uncharacterized LOC102635948	1440995_at	0.773009	0.0364087	-0.0761992	0.0435415	0.00479039	0.872149	0.736392	0.847394	0.0131311	0	0	0	0	0	0	0	0
Rims2	II	regulating synaptic membrane exocytosis 2	1450761_s_at	0.760839	-0.4332	-0.00913822	0.0313512	0.0093975	0.0968146	0.970481	0.898992	0.032399	1	1	1	0	1	0	0	0
Tmem266	II	transmembrane protein 266	1436112_at	0.760644	0.0254684	0.0917143	0.00614539	0.0170167	0.925914	0.738214	0.982096	0.00222441	0	0	0	0	0	0	0	0
Arpp21	II	cyclic AMP-regulated phosphoprotein, 21	1451280_at	0.758796	-0.258746	-0.0182466	0.32236	0.00362383	0.233609	0.932326	0.142547	1.49904e-05	1	1	0	0	0	0	0	0
Trps1	II	trichorhinophalangeal syndrome I (human)	1449530_at	0.75859	-0.847975	0.0413908	0.14383	0.0130709	0.00732107	0.873753	0.582597	0.0175348	1	1	1	0	1	0	1	0
Nck1	II	non-catalytic region of tyrosine kinase adaptor protein 1	1447271_at	0.756667	-0.0924621	0.0376558	-0.135003	0.016657	0.733947	0.889719	0.620563	0.00402587	1	1	1	0	1	0	0	0
Pard6g	II	par-6 family cell polarity regulator gamma	1420851_at	0.75553	0.032142	0.267845	0.0372073	0.0225689	0.911048	0.360525	0.897111	0.00078697	1	1	1	0	1	0	0	0
AI853106	II	expressed sequence AI853106	1444287_at	0.753505	-0.259936	-0.0709913	-0.209843	0.0453484	0.445554	0.832731	0.535915	0.018739	0	0	0	0	0	0	0	0
Bend6	II	BEN domain containing 6	1446206_at	0.744212	-0.15365	0.175492	0.06041	0.0126225	0.548319	0.493754	0.812544	0.00112937	1	1	1	0	1	1	0	0
Fam107a	II	family with sequence similarity 107, member A	1435918_at	0.743308	-0.050668	-0.187588	-0.202745	0.0212823	0.856532	0.506787	0.473756	0.0145736	1	1	1	0	1	0	0	0
Pik3r3	II	phosphatidylinositol 3 kinase, regulatory subunit, polypeptide 3 (p55)	1456482_at	0.742133	0.0879545	0.15146	-0.00156542	0.00759204	0.707254	0.519083	0.99466	0.00159899	1	1	1	0	1	0	0	0
Gsap	II	gamma-secretase activating protein	1435596_at	0.741942	-0.10521	-0.0571756	-0.28724	0.0332964	0.732868	0.85258	0.359715	0.0305487	1	1	1	0	0	0	0	0
Hpcal1	II	hippocalcin-like 1	1448812_at	0.740041	0.0738151	0.0830332	-0.011594	0.0176997	0.784205	0.758134	0.965648	0.00116277	1	1	1	0	1	0	1	0
Gabrb3	II	gamma-aminobutyric acid (GABA) A receptor, subunit beta 3	1421190_at	0.737193	-0.469268	0.0551277	-0.134989	0.0199403	0.107394	0.840928	0.624411	0.000822479	1	1	0	0	0	0	1	0
Cacnb4	II	calcium channel, voltage-dependent, beta 4 subunit	1452089_at	0.735909	-0.218994	-0.112336	0.16498	0.0142151	0.400518	0.663401	0.524223	0.0231738	1	1	1	0	1	0	0	0
Nrxn1	II	neurexin I	1447216_at	0.735604	-0.00912238	-0.038182	0.12316	0.0179941	0.972907	0.886996	0.64779	0.00495711	1	1	0	0	0	0	0	0
Baiap2	II	brain-specific angiogenesis inhibitor 1-associated protein 2	1425656_a_at	0.735114	-0.0926338	-0.134127	0.0117934	0.00686239	0.685713	0.558539	0.958864	0.00112099	1	1	1	0	0	0	0	0
Trabd2b	II	TraB domain containing 2B	1443939_at	0.734435	0.0624706	0.241821	0.0177022	0.00709777	0.78567	0.298342	0.938548	0.00854906	1	1	1	0	1	0	0	0
Hcn1	II	hyperpolarization-activated, cyclic nucleotide-gated K+ 1	1453807_at	0.733654	0.0547514	-0.181319	-0.129956	0.0141628	0.831079	0.483153	0.613805	0.0168669	1	1	0	1	0	0	0	0
Maf	II	avian musculoaponeurotic fibrosarcoma (v-maf) AS42 oncogene homolog	1456060_at	0.732898	0.0333818	0.214102	-0.0166712	0.0327634	0.912254	0.484466	0.956104	0.00851687	1	1	1	0	0	1	1	0
Lingo3	II	leucine rich repeat and Ig domain containing 3	1456838_at	0.728895	0.174161	0.174898	0.162446	0.0272944	0.550518	0.548859	0.577268	0.00657204	1	1	1	0	1	0	0	0
Tspan11	II	tetraspanin 11	1441776_at	0.724132	0.116738	-0.157672	0.0355303	0.0203172	0.66778	0.563236	0.895753	0.00315968	1	1	1	0	1	0	0	0
Zbtb20	II	zinc finger and BTB domain containing 20	1451577_at	0.720994	-0.370996	0.0601484	0.0219281	0.0219763	0.192331	0.826534	0.936273	0.0331815	1	1	1	0	1	0	0	0
Rbfox3	II	RNA binding protein, fox-1 homolog (C. elegans) 3	1427286_at	0.713304	0.00651345	-0.127604	0.138193	0.0171138	0.979932	0.623511	0.595252	0.0158865	1	1	1	0	0	0	0	0
Cdkn1b	II	cyclin-dependent kinase inhibitor 1B	1434045_at	0.712882	0.0572072	0.154215	-0.0500731	0.00310054	0.776258	0.442486	0.803587	0.0013836	1	1	1	1	0	0	0	0
Smc4	II	structural maintenance of chromosomes 4	1427275_at	0.710379	0.0234482	-0.0454891	0.274625	0.0384006	0.938746	0.881533	0.376787	0.0202638	1	1	1	1	1	0	1	0
Prkcg	II	protein kinase C, gamma	1455758_at	0.709102	0.247033	-0.105002	-0.102279	0.0214934	0.36601	0.697035	0.704478	0.0106405	1	1	1	0	1	0	0	0
Gria4	II	glutamate receptor, ionotropic, AMPA4 (alpha 4)	1435722_at	0.703839	0.202965	0.154183	0.0682895	0.0240109	0.462133	0.574698	0.802793	0.00175847	1	1	1	0	1	0	0	0
Flrt3	II	fibronectin leucine rich transmembrane protein 3	1453102_at	0.703308	-0.209153	0.13877	0.0901769	0.00200339	0.266976	0.462443	0.634492	0.0187909	1	1	1	0	1	0	0	0
Kcnmb4os2	II	potassium large conductance calcium-activated channel, subfamily M, beta member 4, opposite strand 2	1454079_at	0.700811	0.149216	-0.216356	-0.0974463	0.00166007	0.41818	0.239044	0.59929	0.0131486	0	0	0	0	0	0	0	0
Arhgef7	II	Rho guanine nucleotide exchange factor (GEF7)	1449066_a_at	0.700379	0.26199	0.0179996	0.148876	0.0470394	0.414883	0.954611	0.639511	0.0119361	1	1	1	0	1	1	0	0
Nab2	II	Ngfi-A binding protein 2	1417930_at	0.698713	0.140096	-0.166587	0.122663	0.0212953	0.598774	0.532397	0.644638	0.0266497	1	1	1	0	1	0	0	0
Mus81	II	MUS81 endonuclease homolog (yeast)	1431885_a_at	0.698143	0.000866098	-0.00891043	-0.0292121	0.0394763	0.997713	0.976474	0.922995	0.0217473	1	1	1	0	1	0	0	0
Snapc3	II	small nuclear RNA activating complex, polypeptide 3	1457731_at	0.697064	-0.217706	0.0703674	0.104399	0.0391747	0.474874	0.815474	0.72954	0.0383861	1	1	1	0	1	0	0	0
Ccne2	II	cyclin E2	1422535_at	0.695285	0.326073	0.117645	0.164947	0.00072811	0.053328	0.4895	0.325904	0.000214319	1	1	1	0	0	0	1	0
Garnl3	II	GTPase activating RANGAP domain-like 3	1433553_at	0.693767	-0.0112332	0.0200711	0.0307597	0.0132284	0.962914	0.933791	0.898699	0.00712969	1	1	1	0	1	0	0	0
Negr1	II	neuronal growth regulator 1	1456392_at	0.69352	0.0419686	0.0671122	0.0509476	0.000431389	0.803495	0.687858	0.761897	0.00260992	1	1	1	0	1	0	1	0
Ehd1	II	EH-domain containing 1	1416011_x_at	0.692534	0.11717	0.0798501	0.0577365	0.0481034	0.710488	0.799957	0.854519	0.00612903	1	1	0	0	0	0	1	0
Psd3	II	pleckstrin and Sec7 domain containing 3	1418749_at	0.690648	0.092385	0.0259521	-0.0162975	0.000484521	0.577836	0.878719	0.923774	0.00153754	1	1	0	0	0	0	0	0
Ppp3ca	II	protein phosphatase 3, catalytic subunit, alpha isoform	1426401_at	0.685635	0.127863	0.0384875	0.0581543	5.05404e-05	0.358916	0.81433	0.71436	0.000308295	1	1	1	1	0	0	0	0
Adamts18	II	a disintegrin-like and metallopeptidase (reprolysin type) with thrombospondin type 1 motif, 18	1437574_at	0.683683	0.549189	-0.0346049	-0.131464	0.0317387	0.072253	0.902388	0.642596	0.00106052	1	1	1	0	1	0	0	0
Nppc	II	natriuretic peptide type C	1422790_at	0.680894	-0.0936587	0.069834	-0.0833333	0.0137743	0.696128	0.770725	0.728124	0.0268714	1	1	1	0	0	1	0	0
Erc1	II	ELKS/RAB6-interacting/CAST family member 1	1451279_at	0.680818	0.0560042	0.099574	-0.11836	0.0125648	0.81232	0.673291	0.616525	0.00956997	1	1	1	0	1	0	0	0
Adcy1	II	adenylate cyclase 1	1445359_at	0.677765	0.175268	-0.0987939	-0.112975	0.0147565	0.47062	0.682804	0.640499	0.0109054	1	1	1	0	0	0	1	0
Kcnk3	II	potassium channel, subfamily K, member 3	1425341_at	0.677242	0.183096	0.0125328	0.0515923	0.0367744	0.529773	0.965407	0.858391	0.00114096	1	1	1	1	1	0	0	0
Syt10	II	synaptotagmin X	1450347_at	0.675217	0.0530517	-0.133639	-0.130151	0.00518151	0.796774	0.516081	0.527094	0.0456473	1	1	1	0	1	0	0	0
Fut9	II	fucosyltransferase 9	1450771_at	0.673381	-0.51211	-0.119748	0.185959	0.0407717	0.103555	0.685245	0.531136	0.023672	1	1	0	0	0	1	0	0
March7	II	membrane-associated ring finger (C3HC4) 7	1458690_at	0.673371	-0.0431803	0.00656398	0.0577403	0.0170071	0.860722	0.978714	0.81456	0.00436199	1	1	1	0	0	1	0	0
Katnbl1	II	katanin p80 subunit B like 1	1443314_at	0.672227	0.0917127	-0.195989	0.147932	0.0266429	0.732423	0.468425	0.582576	0.0229136	1	1	1	0	1	0	1	0
Cacng5	II	calcium channel, voltage-dependent, gamma subunit 5	1434785_at	0.671825	0.00783671	-0.159546	-0.116352	0.00128857	0.965047	0.358866	0.507366	0.000288226	1	1	1	0	1	0	0	0
Stxbp5l	II	syntaxin binding protein 5-like	1444077_at	0.671118	0.144967	0.0368634	0.0347296	0.00650925	0.492813	0.861515	0.869458	0.0222603	1	1	1	0	1	0	1	0
Cdk19	II	cyclin-dependent kinase 19	1455031_at	0.668029	0.209131	0.0583364	0.0862665	0.0270009	0.438465	0.827141	0.746995	0.0289043	1	1	0	0	0	0	0	0
Neto2	II	neuropilin (NRP) and tolloid (TLL)-like 2	1436309_at	0.667882	0.253733	0.0517517	0.019691	0.00365635	0.195189	0.791789	0.920074	0.00826816	1	1	1	0	1	0	1	0
Rbfox3	II	RNA binding protein, fox-1 homolog (C. elegans) 3	1456149_at	0.666993	0.054054	-0.078016	0.0564342	0.0266574	0.838996	0.769505	0.83202	0.0120939	1	1	1	0	0	0	0	0
Fut9	II	fucosyltransferase 9	1457409_at	0.666266	-0.0126023	0.0288163	0.215228	0.0148924	0.957809	0.903727	0.371267	0.00810766	1	1	0	0	0	1	0	0
Kitl	II	kit ligand	1415855_at	0.665527	0.300669	0.12469	0.0859067	0.000931612	0.0711163	0.460596	0.615922	0.00055765	1	1	1	0	0	0	0	0
Dlgap1	II	discs, large (Drosophila) homolog-associated protein 1	1436076_at	0.662227	0.0356602	0.0690791	-0.0214773	0.00247218	0.848994	0.711433	0.908771	0.000842607	1	1	1	0	1	0	0	0
Fcor	II	Foxo1 corepressor	1439834_at	0.661009	0.262236	0.217979	0.125135	0.0415434	0.375276	0.458672	0.668045	0.002249	0	0	0	0	0	0	0	0
Cited2	II	Cbp/p300-interacting transactivator, with Glu/Asp-rich carboxy-terminal domain, 2	1421267_a_at	0.658966	-0.302245	-0.148611	0.0515626	0.0366774	0.294627	0.599733	0.854825	0.00648446	1	1	1	0	1	0	1	0
Camk2d	II	calcium/calmodulin-dependent protein kinase II, delta	1460630_at	0.656509	0.10399	-0.0312299	0.0195198	0.00112683	0.544473	0.858237	0.911232	0.000332001	1	1	1	1	1	1	0	0
Ppfia2	II	protein tyrosine phosphatase, receptor type, f polypeptide (PTPRF), interacting protein (liprin), alpha 2	1456856_at	0.656481	0.096161	0.0255049	0.00489941	0.000624095	0.558692	0.880183	0.976959	0.000845318	1	1	1	0	1	0	0	0
Mpp7	II	membrane protein, palmitoylated 7 (MAGUK p55 subfamily member 7)	1432216_s_at	0.65383	-0.114111	0.11763	0.0380273	0.0187602	0.641129	0.630936	0.876259	0.00380731	1	1	1	0	0	0	0	0
Rnf19b	II	ring finger protein 19B	1435226_at	0.653687	0.102619	0.114425	-0.0299426	0.0210947	0.681488	0.647397	0.904473	0.00182051	1	1	0	0	0	0	1	0
Gpr85	II	G protein-coupled receptor 85	1424896_at	0.653425	0.0353111	0.0719856	-0.0182773	0.00379754	0.855653	0.710211	0.925022	0.0106826	1	1	1	0	0	1	0	0
Tmem2	II	transmembrane protein 2	1424711_at	0.65285	-0.00972752	0.123212	-0.0100854	0.013616	0.966369	0.59419	0.965132	0.00251862	1	1	1	0	0	0	0	0
Ctdspl2	II	CTD (carboxy-terminal domain, RNA polymerase II, polypeptide A) small phosphatase like 2	1436914_at	0.651539	0.29671	0.0421582	0.100256	0.000190242	0.0325722	0.794986	0.510574	0.000308295	1	1	1	0	1	0	1	0
Fam63b	II	family with sequence similarity 63, member B	1436842_at	0.650492	-0.0333492	0.0482521	0.109916	0.00626067	0.871024	0.814237	0.592069	0.000830232	1	0	0	0	0	0	0	0
Zfp882	II	zinc finger protein 882	1443931_at	0.649955	-0.235313	0.053171	-0.0364294	0.0062533	0.253153	0.79553	0.859119	0.00542445	1	1	0	0	0	0	0	0
Dnajc1	II	DnaJ (Hsp40) homolog, subfamily C, member 1	1459791_at	0.649954	-0.227475	-0.170261	0.261738	0.0430979	0.436707	0.558187	0.372906	0.0292097	1	1	0	0	0	1	1	0
Ptchd4	II	patched domain containing 4	1441559_at	0.649515	0.225359	0.091322	0.0818496	0.00115161	0.175288	0.594505	0.634321	0.0002023	1	1	1	0	1	0	0	0
Dpysl4	II	dihydropyrimidinase-like 4	1418297_at	0.648953	0.108757	-0.0393182	-0.104084	0.018578	0.654117	0.871054	0.668005	0.0029882	1	1	1	1	1	0	0	0
Lpp	II	LIM domain containing preferred translocation partner in lipoma	1455314_at	0.648628	-0.063756	0.0830911	-0.0685191	0.0299281	0.810467	0.754782	0.796637	0.000887711	1	1	1	0	1	1	0	0
Zfp712	II	zinc finger protein 712	1430212_at	0.647544	0.0372329	0.0577175	-0.0586187	0.00508168	0.851932	0.772174	0.76871	0.0156852	1	1	1	0	1	0	0	0
Spry3	II	sprouty homolog 3 (Drosophila)	1438073_at	0.647514	0.281516	0.141024	0.0335756	0.00897043	0.196893	0.512215	0.875886	0.000490768	1	1	1	1	1	0	0	0
Rnf225	II	ring finger protein 225	1435572_at	0.645574	-0.00378711	-0.0259581	-0.305395	0.00514429	0.98485	0.896419	0.129421	0.00112809	0	0	0	0	0	0	0	0
Trp73	II	transformation related protein 73	1452325_at	0.645364	0.0818028	-0.0277851	-0.0141296	0.0223014	0.743168	0.91127	0.954804	0.0144325	1	1	1	0	0	0	1	0
Ssb	II	Sjogren syndrome antigen B	1416421_a_at	0.645041	-0.127175	0.0277297	0.105438	0.0045084	0.514829	0.887618	0.589619	0.0173101	1	1	1	0	1	1	0	0
Pde9a	II	phosphodiesterase 9A	1449403_at	0.644477	0.0411441	0.0701026	0.0532742	0.0238549	0.870478	0.781309	0.832834	0.00255938	1	1	1	1	1	0	0	0
Fbxw7	II	F-box and WD-40 domain protein 7	1424986_s_at	0.64404	-0.315814	-0.176972	0.0289326	0.0123699	0.170098	0.433084	0.897538	0.00966038	1	1	1	0	0	0	0	0
Pclo	II	piccolo (presynaptic cytomatrix protein)	1419392_at	0.643243	0.00671795	0.0143832	0.0208386	0.000593135	0.968151	0.931823	0.901249	0.000681024	1	1	1	0	1	0	1	0
Med13	II	mediator complex subunit 13	1453160_at	0.642284	0.109965	0.0449252	0.0168235	0.000743397	0.501237	0.789729	0.920988	0.00746682	1	1	1	1	1	0	0	0
Syne2	II	spectrin repeat containing, nuclear envelope 2	1427982_s_at	0.639694	-0.0197831	0.125145	-0.064531	0.010158	0.927306	0.564174	0.766022	0.00160892	1	1	1	0	1	1	0	0
Ephx4	II	epoxide hydrolase 4	1434526_at	0.638759	0.0280925	-0.0377556	-0.125004	0.00879735	0.89465	0.858739	0.555698	0.000209683	1	1	1	0	0	0	1	0
Ccnl1	II	cyclin L1	1423622_a_at	0.63868	0.0654778	-0.0634259	0.166616	0.032842	0.80658	0.812515	0.535678	0.0377958	1	1	1	0	0	1	0	0
Kcnj3	II	potassium inwardly-rectifying channel, subfamily J, member 3	1444025_at	0.638561	-0.0204411	-0.0210296	-0.0552424	0.0166118	0.930455	0.928459	0.813622	0.0236004	1	1	1	0	1	0	1	0
Abhd16a	II	abhydrolase domain containing 16A	1460709_a_at	0.638128	0.0962963	0.212909	-0.000459944	0.0479339	0.741471	0.46977	0.99874	0.00737041	1	1	1	0	1	1	0	0
Gsap	II	gamma-secretase activating protein	1427515_at	0.637667	-0.101225	-0.0257196	-0.232152	0.0264079	0.692048	0.919662	0.369125	0.00702823	1	1	1	0	0	0	0	0
Celf2	II	CUGBP, Elav-like family member 2	1439777_at	0.637039	0.168303	0.00530806	0.0635984	0.0107615	0.441383	0.980574	0.770507	8.762e-05	1	1	1	0	1	0	0	0
Tbc1d1	II	TBC1 domain family, member 1	1447016_at	0.634827	-0.278213	0.105249	-0.0941487	0.0478083	0.34626	0.717064	0.745679	0.0270204	1	1	1	0	0	0	0	0
Ocln	II	occludin	1440220_at	0.633029	0.122605	-0.00536688	0.0652658	0.00325918	0.508459	0.977152	0.726651	0.00190993	1	1	1	0	1	0	1	0
Rdh14	II	retinol dehydrogenase 14 (all-trans and 9-cis)	1453864_at	0.632786	0.203369	0.097136	0.104803	0.00883666	0.336012	0.644752	0.618866	0.00216259	1	1	1	0	0	0	0	0
Pcsk6	II	proprotein convertase subtilisin/kexin type 6	1426981_at	0.632726	-0.0360167	0.334063	-0.136825	0.0433339	0.898404	0.249914	0.629135	0.00106052	1	1	1	1	1	0	0	0
Fzd1	II	frizzled homolog 1 (Drosophila)	1437284_at	0.631456	0.146852	0.188835	-0.012146	0.00569033	0.457949	0.33992	0.951276	0.000205958	1	1	0	0	0	0	1	0
Snrk	II	SNF related kinase	1448864_at	0.629849	-0.0337738	0.246244	-0.0180504	0.0353424	0.899769	0.365879	0.94632	0.00196578	1	1	1	0	1	0	1	0
Sptbn2	II	spectrin beta, non-erythrocytic 2	1452269_at	0.628468	0.13572	0.011463	-0.0245003	0.0369919	0.617142	0.966169	0.927777	0.0444424	1	1	0	0	0	0	0	0
Ntn1	II	netrin 1	1454974_at	0.628253	0.308872	0.326588	0.000264414	0.047223	0.291997	0.266625	0.999262	0.000741909	1	1	1	0	1	0	0	0
Ccnc	II	cyclin C	1417861_at	0.627963	0.239505	0.0247423	-0.06308	0.00438971	0.209165	0.897564	0.742237	0.0147596	1	1	1	0	1	0	0	0
Cyp11a1	II	cytochrome P450, family 11, subfamily a, polypeptide 1	1439947_at	0.627938	-0.1368	0.017453	0.00983811	0.00121762	0.410691	0.91948	0.954588	0.00837975	1	1	1	0	1	0	0	0
Grm1	II	glutamate receptor, metabotropic 1	1440545_at	0.627432	0.155286	0.199869	0.0633495	0.00274271	0.388177	0.264876	0.728594	0.000388798	1	1	1	0	1	0	0	0
Map3k5	II	mitogen-activated protein kinase kinase kinase 5	1421340_at	0.626685	-0.146877	-0.0215136	-0.00025121	0.0381022	0.59032	0.936816	0.999261	0.0343961	1	1	1	0	1	0	0	0
Pde5a	II	phosphodiesterase 5A, cGMP-specific	1460118_at	0.626334	-0.11719	0.00633961	0.0387167	0.0169143	0.612984	0.978123	0.867023	0.00233172	1	1	1	0	1	0	0	0
Klf10	II	Kruppel-like factor 10	1416029_at	0.622944	0.159532	-0.26393	0.0949351	0.0381286	0.557024	0.336999	0.725641	0.000735512	1	1	1	0	0	0	0	0
Hbs1l	II	Hbs1-like (S. cerevisiae)	1440050_at	0.622677	0.214626	-0.00706467	0.0709295	0.00192088	0.208762	0.968241	0.686643	0.00277455	1	1	0	0	0	0	1	0
Cited2	II	Cbp/p300-interacting transactivator, with Glu/Asp-rich carboxy-terminal domain, 2	1452207_at	0.621092	0.109655	-0.0379812	-0.0467378	0.0204219	0.644759	0.872871	0.843923	0.0022009	1	1	1	0	1	0	1	0
Ccdc63	II	coiled-coil domain containing 63	1437090_at	0.620958	0.0334304	0.012243	-0.145356	0.0250616	0.892171	0.960398	0.557356	0.0146611	1	1	1	1	1	1	0	0
Ppp3cb	II	protein phosphatase 3, catalytic subunit, beta isoform	1428474_at	0.620542	0.168432	0.0171757	-0.0155423	0.00252876	0.340145	0.924385	0.931563	0.0087222	1	1	1	0	1	0	0	0
Pip5k1b	II	phosphatidylinositol-4-phosphate 5-kinase, type 1 beta	1450389_s_at	0.620346	0.14432	0.168762	0.024774	0.00940824	0.490655	0.420576	0.905845	0.0009592	1	1	1	0	0	0	0	0
Cadm3	II	cell adhesion molecule 3	1418922_at	0.619455	0.138646	0.106028	0.00892182	0.0306863	0.590173	0.679838	0.972227	0.0282702	1	1	1	0	0	0	0	0
Tmem56	II	transmembrane protein 56	1434553_at	0.618937	0.293606	0.128204	0.0844913	0.00464518	0.125028	0.500073	0.657927	0.0114984	1	1	1	0	1	0	0	0
Sh2b3	II	SH2B adaptor protein 3	1433455_at	0.618292	0.21529	-0.0135569	-0.0666355	0.0306339	0.405361	0.957725	0.794632	0.00220742	1	1	1	0	1	0	1	0
Mtss1	II	metastasis suppressor 1	1424826_s_at	0.616906	0.120254	0.23921	-0.0715757	0.0222419	0.616853	0.324864	0.765432	0.000910159	1	1	1	0	1	1	1	0
Cdh7	II	cadherin 7, type 2	1456970_at	0.615803	0.350829	0.161194	0.0552335	0.00808109	0.0934152	0.428623	0.786516	0.00144194	1	1	1	0	1	0	0	0
Gpc6	II	glypican 6	1428774_at	0.615405	0.322855	0.179341	0.0942134	0.00272873	0.0711151	0.310463	0.599446	0.000285975	1	1	1	0	0	0	0	0
Pde3b	II	phosphodiesterase 3B, cGMP-inhibited	1433694_at	0.615298	0.325359	0.126047	0.146853	0.0125003	0.143339	0.561653	0.499212	0.00133432	1	1	1	0	1	0	0	0
Car10	II	carbonic anhydrase 10	1424547_at	0.614047	-0.0298891	0.208799	0.0334757	0.00148313	0.86271	0.203321	0.846334	0.00564642	1	1	1	0	1	0	1	0
Hoxa5	II	homeobox A5	1443803_x_at	0.613996	0.0640443	0.122609	-0.00422302	0.000868302	0.699132	0.44451	0.980019	0.0035488	1	1	1	0	1	0	0	0
Zdhhc2	II	zinc finger, DHHC domain containing 2	1452656_at	0.610895	-0.243469	-0.0654658	0.0646769	0.0366744	0.361852	0.80357	0.805885	0.00894168	1	1	1	1	0	0	0	0
Jmjd1c	II	jumonji domain containing 1C	1426900_at	0.610449	0.104477	0.120834	0.0963977	0.0488709	0.710659	0.668172	0.732032	0.0238634	1	1	1	0	1	1	0	1
Cplx2	II	complexin 2	1436383_at	0.6099	0.0413537	-0.0320404	-0.0648414	0.0196288	0.858592	0.890197	0.780049	0.0281039	1	1	1	0	1	0	0	0
Abhd16a	II	abhydrolase domain containing 16A	1415732_at	0.60692	0.20416	0.0826054	-0.0241003	0.0376669	0.44232	0.753791	0.926982	0.00276979	1	1	1	0	1	1	0	0
Ccdc74a	II	coiled-coil domain containing 74A	1436106_x_at	0.606773	0.197527	0.10972	-0.0369122	0.0354865	0.450934	0.673279	0.886911	0.0102504	1	1	1	1	1	0	0	0
Soga1	II	suppressor of glucose, autophagy associated 1	1456634_at	0.60637	-0.0773277	0.0870577	-0.261888	0.00854839	0.70331	0.668003	0.199969	0.00135482	0	0	0	0	0	0	0	0
Gm16491	II	predicted gene 16491	1431696_at	0.605695	0.109597	0.0528781	-0.0442201	0.0487938	0.695055	0.84965	0.874016	0.00982633	0	0	0	0	0	0	0	0
Kbtbd11	II	kelch repeat and BTB (POZ) domain containing 11	1430073_at	0.605409	-0.00211611	-0.126272	0.107673	0.0237904	0.992931	0.598175	0.652846	0.0155144	1	1	1	0	1	0	1	0
St3gal2	II	ST3 beta-galactoside alpha-2,3-sialyltransferase 2	1421892_at	0.604301	-0.00854646	0.053343	0.147283	0.0142461	0.968771	0.806971	0.500675	0.0025706	1	1	1	0	1	0	0	0
Fam63a	II	family with sequence similarity 63, member A	1426656_at	0.602729	0.0888119	-0.0335026	-0.133976	0.0312289	0.723979	0.893863	0.595091	0.00106052	1	1	1	1	0	0	0	1
Skp2	II	S-phase kinase-associated protein 2 (p45)	1436000_a_at	0.602725	0.141108	0.0240577	0.104081	0.00150633	0.392477	0.888659	0.534255	0.00124763	1	1	0	0	0	0	0	1
Flrt3	II	fibronectin leucine rich transmembrane protein 3	1429310_at	0.602219	0.0851929	0.099262	0.0117732	0.0178591	0.706305	0.660734	0.958436	0.0218612	1	1	1	0	1	0	0	0
Mbd4	II	methyl-CpG binding domain protein 4	1457708_at	0.600629	0.073879	-0.151104	0.154342	0.0167522	0.74054	0.499271	0.490201	0.0435692	1	1	1	0	1	0	1	0
Inpp4b	II	inositol polyphosphate-4-phosphatase, type II	1438577_at	0.600288	-0.0241143	0.165962	0.301509	0.0064394	0.901484	0.390789	0.123415	0.00163703	1	1	1	0	0	0	0	0
Thoc2	II	THO complex 2	1438736_at	0.599318	-0.139376	0.0489502	0.145045	0.00549145	0.461821	0.797577	0.443622	0.00418413	1	1	1	0	1	0	0	0
Kif26b	II	kinesin family member 26B	1438531_at	0.597429	-0.0966786	0.438275	-0.0297745	0.0210706	0.675966	0.0732108	0.897444	0.000229675	1	1	0	1	0	0	0	0
Lbx1	II	ladybird homeobox homolog 1 (Drosophila)	1422323_a_at	0.597201	0.0210665	0.1209	0.0420202	0.0215268	0.927589	0.60283	0.856182	0.0214353	1	1	1	0	0	0	0	0
Chrdl1	II	chordin-like 1	1456722_at	0.596845	0.43982	-0.053699	0.137612	0.0120488	0.0484474	0.798842	0.513732	0.000767569	1	1	1	0	1	1	1	0
Atf7	II	activating transcription factor 7	1437645_at	0.596672	-0.182355	0.010221	-0.11889	0.0207996	0.431114	0.964586	0.606319	0.0323321	1	1	1	0	1	0	0	0
Mybl1	II	myeloblastosis oncogene-like 1	1456951_at	0.595574	-0.34367	0.0524453	0.159587	0.024105	0.158727	0.824307	0.501288	0.00741866	1	1	1	0	1	0	0	0
Zdhhc14	II	zinc finger, DHHC domain containing 14	1423668_at	0.595035	-0.0456381	0.157054	-0.163216	0.0465772	0.866431	0.564928	0.549962	0.0250445	1	1	1	0	1	0	0	0
Pnrc2	II	proline-rich nuclear receptor coactivator 2	1438766_at	0.593958	-0.0378453	0.0703366	0.0915401	0.0122813	0.85735	0.738269	0.663615	0.00738911	1	1	1	1	1	0	0	0
Gpr173	II	G-protein coupled receptor 173	1457229_at	0.593808	0.110106	0.0258018	0.106093	0.000820881	0.486198	0.876671	0.503459	0.0039968	1	1	1	0	1	0	0	0
Amer3	II	APC membrane recruitment 3	1436407_at	0.593728	0.171319	0.023412	-0.0197689	0.0030332	0.326276	0.896169	0.912277	0.000622804	1	1	1	0	1	0	0	0
Tpp2	II	tripeptidyl peptidase II	1438264_a_at	0.593493	0.0132995	-0.138319	-0.14808	0.0170768	0.952136	0.533278	0.504978	0.0285296	1	1	0	0	0	0	0	0
Dclk1	II	doublecortin-like kinase 1	1423125_at	0.593322	-0.233883	-0.122184	-0.0948452	0.0250858	0.330138	0.607395	0.689667	0.00233172	1	1	0	0	0	0	0	0
Lrrc2	II	leucine rich repeat containing 2	1427388_at	0.591381	0.126063	0.298406	0.104932	0.0190307	0.576035	0.194005	0.641362	0.000504133	1	1	1	0	0	0	1	0
Scaper	II	S phase cyclin A-associated protein in the ER	1437657_at	0.590124	-0.231621	-0.137321	0.18184	0.0491437	0.402124	0.616171	0.508374	0.0237084	1	1	1	0	1	0	1	0
Zfp638	II	zinc finger protein 638	1417792_at	0.590067	-0.0634276	-0.0936218	0.121936	0.00440943	0.730724	0.60997	0.504654	0.00653275	0	0	0	0	0	0	0	0
Lpp	II	LIM domain containing preferred translocation partner in lipoma	1454899_at	0.588982	0.0340005	0.13677	-0.0389547	0.0407608	0.896192	0.601243	0.881181	0.00354097	1	1	1	0	1	1	0	0
Id4	II	inhibitor of DNA binding 4	1423259_at	0.5885	-0.148978	0.0977204	-0.0300174	0.000612852	0.318762	0.531388	0.855168	0.00133432	1	1	1	0	1	0	0	0
Zfp472	II	zinc finger protein 472	1425058_at	0.587978	0.219277	0.121328	-0.0207041	0.000465055	0.118148	0.418241	0.89985	0.000197942	1	1	1	1	0	0	0	0
Itga7	II	integrin alpha 7	1418393_a_at	0.587927	0.343961	0.281786	0.191148	0.0369146	0.190775	0.2782	0.456583	0.00055765	1	1	1	0	1	0	0	0
Caln1	II	calneuron 1	1445202_at	0.587824	0.0407566	0.152963	-0.0842185	0.0384251	0.873879	0.553433	0.74322	0.0225448	1	1	1	0	1	0	0	0
Styx	II	serine/threonine/tyrosine interaction protein	1421664_a_at	0.587493	-0.0281414	-0.238688	0.0617757	0.0111214	0.891265	0.248122	0.763993	0.00602676	1	1	1	0	1	0	0	0
Chl1	II	cell adhesion molecule with homology to L1CAM	1435190_at	0.585691	0.179832	0.120869	0.0339151	0.00309683	0.298563	0.489818	0.84909	0.0193003	1	1	1	0	1	0	0	0
Cadm3	II	cell adhesion molecule 3	1418921_at	0.585294	0.162554	0.120102	-0.00410738	0.016409	0.456334	0.581461	0.984946	0.00077516	1	1	1	0	0	0	0	0
Eepd1	II	endonuclease/exonuclease/phosphatase family domain containing 1	1417877_at	0.584969	0.100334	-0.213325	-0.00148506	0.00900224	0.61397	0.283484	0.99406	0.00920592	1	1	0	0	0	0	0	0
Ppargc1b	II	peroxisome proliferative activated receptor, gamma, coactivator 1 beta	1445574_at	0.584247	0.13088	0.0717512	0.107039	0.0203961	0.56244	0.750421	0.635407	0.00687931	1	1	1	1	0	0	0	0
Fam13a	II	family with sequence similarity 13, member A	1456611_at	0.583421	-0.267301	0.311614	-0.341677	0.0382824	0.303079	0.233439	0.19402	0.00234065	1	1	1	1	1	1	0	0
Slc5a1	II	solute carrier family 5 (sodium/glucose cotransporter), member 1	1419057_at	0.582897	0.252287	0.179099	0.0101823	0.046815	0.351804	0.504993	0.969523	0.000634205	1	1	1	1	1	0	0	0
Ehd1	II	EH-domain containing 1	1416012_at	0.582758	0.0673676	0.182409	-0.0948199	0.0216365	0.767088	0.424978	0.67695	0.00126732	1	1	0	0	0	0	1	0
Nrxn3	II	neurexin III	1438193_at	0.58121	-0.2331	-0.022882	-0.000499997	0.0232682	0.316012	0.920694	0.998264	0.0136837	1	1	1	0	1	0	0	1
Usp1	II	ubiquitin specific peptidase 1	1451080_at	0.580614	0.235018	0.0770987	0.0309116	0.000467845	0.090067	0.622892	0.850126	0.000741909	1	1	1	1	1	0	0	0
Sesn1	II	sestrin 1	1433711_s_at	0.579694	0.107502	0.0338478	-0.0315224	0.00808508	0.580823	0.86252	0.87189	0.00504334	1	1	1	0	1	1	1	0
Nck1	II	non-catalytic region of tyrosine kinase adaptor protein 1	1421487_a_at	0.579692	0.218584	0.107992	-0.00835131	0.000554485	0.122067	0.47936	0.959668	0.000268333	1	1	1	0	1	0	0	0
Tnfrsf12a	II	tumor necrosis factor receptor superfamily, member 12a	1418571_at	0.579406	-0.0506929	0.0621362	-0.0284465	0.00968681	0.799779	0.755794	0.886886	0.00120716	1	1	1	0	1	0	0	0
Stag1	II	stromal antigen 1	1450420_at	0.578937	0.110896	0.179123	0.102094	0.0121962	0.590445	0.385077	0.620303	0.0205264	1	1	0	0	0	0	1	0
Sept8	II	septin 8	1456885_at	0.578244	0.0027981	-0.0434504	-0.0252563	0.0040087	0.987689	0.810125	0.889129	0.0308122	1	1	1	0	1	0	0	0
Suz12	II	suppressor of zeste 12 homolog (Drosophila)	1452364_at	0.577209	0.1112	-0.032437	-0.0912678	0.00354999	0.528068	0.856161	0.606219	0.00619165	1	1	1	0	1	0	0	0
Anapc1	II	anaphase promoting complex subunit 1	1444271_at	0.576374	0.0199373	0.0265964	0.0736798	0.0159949	0.925839	0.901179	0.730836	0.0100105	1	1	1	0	1	0	1	0
Rims2	II	regulating synaptic membrane exocytosis 2	1436470_at	0.576126	-0.00352776	0.0681591	0.0152688	0.00113859	0.983198	0.677307	0.927287	0.00330759	1	1	1	0	1	0	0	0
Stxbp5l	II	syntaxin binding protein 5-like	1445297_at	0.574437	0.0798697	0.114915	-0.0372693	0.00668639	0.673082	0.542422	0.844435	0.0298638	1	1	1	0	1	0	1	0
Baiap2	II	brain-specific angiogenesis inhibitor 1-associated protein 2	1435128_at	0.573769	0.125713	-0.0170181	0.0139837	0.00268656	0.459679	0.922461	0.936269	0.000216777	1	1	1	0	0	0	0	0
Cacnb4	II	calcium channel, voltage-dependent, beta 4 subunit	1428928_at	0.573764	0.160747	0.0394283	0.0434705	0.00319409	0.348877	0.823393	0.805509	0.0107636	1	1	1	0	1	0	0	0
Fam174b	II	family with sequence similarity 174, member B	1434273_at	0.572975	0.0255928	-0.00110113	-0.00360035	0.00536069	0.890153	0.995262	0.98451	0.00304136	1	1	1	0	1	0	0	0
Fam135a	II	family with sequence similarity 135, member A	1445605_s_at	0.572661	-0.0445039	0.105657	0.0431567	0.0254592	0.847128	0.647646	0.851699	0.0393791	1	1	1	0	0	0	1	0
Map3k1	II	mitogen-activated protein kinase kinase kinase 1	1443540_at	0.571805	-0.464598	0.0292199	-0.360349	0.0283424	0.0643652	0.901165	0.139529	0.0238063	1	1	1	0	0	0	1	0
Grik2	II	glutamate receptor, ionotropic, kainate 2 (beta 2)	1457683_at	0.570746	0.247645	-0.0384562	0.0736733	0.0177955	0.256738	0.858832	0.733314	0.00440145	1	1	1	0	1	0	0	0
Akap7	II	A kinase (PRKA) anchor protein 7	1433905_at	0.569773	0.245776	0.0534797	-0.00875847	0.0123254	0.230447	0.793293	0.96579	0.00214244	1	1	1	1	1	0	0	0
Eps8	II	epidermal growth factor receptor pathway substrate 8	1425733_a_at	0.568501	-0.0395476	0.00372855	-0.0347382	0.0317293	0.868816	0.987573	0.884642	0.0191681	1	1	1	0	1	0	1	0
Rmnd5a	II	required for meiotic nuclear division 5 homolog A (S. cerevisiae)	1426884_at	0.568292	0.0688688	0.1381	0.0446574	0.0137543	0.739281	0.504306	0.829199	0.0266497	1	1	1	0	1	0	0	0
Ski	II	ski sarcoma viral oncogene homolog (avian)	1426373_at	0.567627	0.0857934	0.0796512	0.0249023	0.0488188	0.744494	0.762157	0.924514	0.0383663	1	1	1	1	0	0	0	0
Slc20a1	II	solute carrier family 20, member 1	1446441_at	0.566556	0.11254	0.105624	-0.145646	0.0107606	0.571659	0.59562	0.463761	0.0278933	1	1	1	0	1	0	0	0
Fam107a	II	family with sequence similarity 107, member A	1434203_at	0.566395	0.121375	-0.129806	-0.224898	0.0235139	0.590892	0.565504	0.322994	0.00443101	1	1	1	0	1	0	0	0
Fam132a	II	family with sequence similarity 132, member A	1439422_a_at	0.566357	0.165585	0.00254021	0.21358	0.00218273	0.309459	0.988197	0.185285	0.0024071	1	1	1	0	1	0	0	0
Zfpm2	II	zinc finger protein, multitype 2	1419012_at	0.565352	0.164424	0.138619	0.0156743	0.00619295	0.370983	0.451858	0.933075	0.00150285	1	1	1	0	0	0	0	0
Ubtd2	II	ubiquitin domain containing 2	1455862_at	0.562712	0.298023	0.0381184	0.0357404	0.00202695	0.0620858	0.822284	0.833304	0.00365479	1	1	1	1	0	0	0	0
Fam63b	II	family with sequence similarity 63, member B	1436841_at	0.562002	0.122416	0.139825	0.0317471	0.0184355	0.56896	0.515499	0.882516	0.000700832	1	0	0	0	0	0	0	0
Fgd4	II	FYVE, RhoGEF and PH domain containing 4	1455337_at	0.561802	0.179171	0.172465	0.0201509	0.0480877	0.493223	0.509284	0.938092	0.0208682	1	1	1	0	1	0	0	1
Thoc2	II	THO complex 2	1444004_at	0.559542	-0.122379	-0.0207023	0.186584	0.0117932	0.539882	0.917676	0.349898	0.00746682	1	1	1	0	1	0	0	0
Kbtbd11	II	kelch repeat and BTB (POZ) domain containing 11	1435465_at	0.559377	-0.0399563	0.108497	-0.0188283	0.0103879	0.83911	0.580142	0.923822	0.0376169	1	1	1	0	1	0	1	0
Nrip1	II	nuclear receptor interacting protein 1	1418469_at	0.559212	-0.504796	-0.014013	0.0321013	0.00535565	0.00964708	0.938885	0.860424	0.0144259	1	1	0	1	0	0	0	0
Zfp418	II	zinc finger protein 418	1424974_at	0.557045	-0.0368611	0.191236	-0.0119185	0.0286678	0.873032	0.410257	0.958783	0.00828092	1	1	0	0	0	0	0	0
Mtch2	II	mitochondrial carrier homolog 2 (C. elegans)	1448654_at	0.554741	-0.255735	-0.0632238	0.020591	0.0186614	0.234595	0.766643	0.923012	0.0340262	1	1	0	0	0	0	1	0
Atl2	II	atlastin GTPase 2	1416793_at	0.554702	0.200328	0.0981689	0.0191486	0.0160002	0.336119	0.636604	0.926638	0.00157832	1	1	1	0	0	1	0	0
Trove2	II	TROVE domain family, member 2	1423433_at	0.55378	-0.386994	0.0647306	0.0788583	0.0131367	0.0637555	0.748134	0.695533	0.0383277	1	1	1	0	0	0	0	0
Suz12	II	suppressor of zeste 12 homolog (Drosophila)	1427253_s_at	0.552851	0.125107	0.120586	-0.08993	0.000804943	0.405327	0.424549	0.563853	0.00298078	1	1	1	0	1	0	0	0
Dnajb6	II	DnaJ (Hsp40) homolog, subfamily B, member 6	1429776_a_at	0.551318	0.0397787	-0.0267167	-0.0680664	0.00103551	0.80819	0.871273	0.671864	0.0015218	1	1	0	0	0	0	0	0
Ppp3ca	II	protein phosphatase 3, catalytic subunit, alpha isoform	1452056_s_at	0.550577	0.192088	0.0307715	0.0344749	3.38579e-05	0.0715141	0.874839	0.857928	5.32378e-05	1	1	1	1	0	0	0	0
Efnb2	II	ephrin B2	1419639_at	0.550165	-0.0949339	-0.0190904	-0.0276579	0.0180819	0.652055	0.927784	0.895528	0.000605613	1	1	1	0	1	0	0	0
Stmn2	II	stathmin-like 2	1423281_at	0.55006	0.0422723	-0.0301673	-0.0294153	0.00545041	0.815296	0.867765	0.87104	0.00207593	1	1	1	0	1	0	0	0
Lyn	II	Yamaguchi sarcoma viral (v-yes-1) oncogene homolog	1425598_a_at	0.550017	0.0284678	0.00269531	-0.127004	0.00781716	0.879693	0.988575	0.495317	0.00351257	1	1	1	0	1	0	0	0
Stac	II	src homology three (SH3) and cysteine rich domain	1418957_at	0.549391	0.21357	-0.0343378	-0.0253928	0.0168878	0.306167	0.868967	0.902909	0.000396276	1	1	1	0	1	0	0	0
Aaed1	II	AhpC/TSA antioxidant enzyme domain containing 1	1434441_at	0.549049	0.0371431	0.00989428	0.0679332	0.00390683	0.832549	0.955211	0.697125	0.00120478	1	1	1	0	0	0	1	0
Sorl1	II	sortilin-related receptor, LDLR class A repeats-containing	1453003_at	0.548791	0.0204337	0.113586	-0.0812307	0.0352495	0.931375	0.632952	0.732382	0.00831003	1	1	1	0	1	0	0	0
Zc3h12c	II	zinc finger CCCH type containing 12C	1437111_at	0.54722	0.089839	0.0967471	0.075159	7.37279e-05	0.53777	0.495828	0.626434	0.000146008	1	1	1	0	0	0	0	0
Nipbl	II	Nipped-B homolog (Drosophila)	1437158_at	0.547134	-0.104391	-0.110902	0.245862	0.0340327	0.657433	0.637649	0.302154	0.00712969	1	1	1	0	0	0	0	1
Slitrk4	II	SLIT and NTRK-like family, member 4	1437744_at	0.546857	0.208518	-0.0469843	0.158442	0.028926	0.363245	0.8364	0.487828	0.0225365	1	1	1	1	1	0	1	0
Rcan3	II	regulator of calcineurin 3	1450450_at	0.544956	-0.235648	0.0654438	0.100111	0.0191197	0.266938	0.756333	0.634973	0.00609043	1	1	1	0	0	1	1	0
Mga	II	MAX gene associated	1434746_at	0.5438	0.0214163	0.0616139	0.123811	0.0103097	0.911618	0.749003	0.518312	0.00786789	1	1	1	0	1	0	1	0
Spint2	II	serine protease inhibitor, Kunitz type 2	1438968_x_at	0.542622	-0.0372501	0.0388414	0.15272	0.0104216	0.846807	0.840337	0.424713	0.0153656	1	1	1	0	0	0	1	0
Arhgap26	II	Rho GTPase activating protein 26	1435694_at	0.541688	0.0291801	0.0501918	-0.0273166	0.00573491	0.871584	0.780451	0.87974	0.006319	1	1	1	0	0	0	0	0
Lin7c	II	lin-7 homolog C (C. elegans)	1450937_at	0.541674	0.158777	0.0578189	0.0107121	0.00270902	0.327009	0.732372	0.950024	0.0087222	1	1	1	1	0	0	0	0
Rasgef1a	II	RasGEF domain family, member 1A	1429316_at	0.541075	-0.749936	0.121244	-0.0835445	0.0792687	0.0225371	0.672319	0.770279	0.00192555	1	1	1	0	1	0	0	0
Plxnd1	II	plexin D1	1451475_at	0.540902	-0.125925	-0.127504	0.00150165	0.0415	0.60488	0.600394	0.995061	0.0011151	1	1	1	0	1	0	0	0
Baiap2	II	brain-specific angiogenesis inhibitor 1-associated protein 2	1451028_at	0.54076	0.160024	0.0205102	-0.0660851	0.011489	0.408154	0.916176	0.734018	0.00121054	1	1	1	0	0	0	0	0
Atrx	II	alpha thalassemia/mental retardation syndrome X-linked homolog (human)	1420946_at	0.540377	-0.0551968	-0.246415	0.249509	0.000690241	0.730202	0.0709958	0.0674819	0.000554188	1	1	1	0	1	0	0	0
Psip1	II	PC4 and SFRS1 interacting protein 1	1417166_at	0.538682	0.196485	-0.0478159	0.0676222	0.00163153	0.19277	0.771732	0.678151	0.000691086	1	1	0	0	0	0	1	0
Bsn	II	bassoon	1436123_at	0.538317	0.0307857	0.0312471	-0.0451389	0.023935	0.887157	0.885477	0.835182	0.0352301	1	1	0	0	0	0	1	0
Fgf14	II	fibroblast growth factor 14	1435747_at	0.536807	0.261271	-0.0184923	0.076605	0.0217787	0.224838	0.930817	0.719068	0.0263636	1	1	1	0	1	0	0	0
Phykpl	II	5-phosphohydroxy-L-lysine phospholyase	1444186_at	0.53654	-0.0645494	0.132068	0.157659	0.0196831	0.757819	0.528044	0.451524	0.00676597	1	1	1	0	1	0	0	0
Frrs1l	II	ferric-chelate reductase 1 like	1436340_at	0.536321	0.114691	0.128155	-0.0422075	0.00113551	0.454109	0.397163	0.79592	0.00578342	1	1	0	0	0	1	0	0
Pml	II	promyelocytic leukemia	1456103_at	0.535462	0.0922827	-0.142327	-0.0719823	0.0129334	0.637715	0.466583	0.713696	0.0188908	1	0	0	0	0	0	0	0
Slitrk4	II	SLIT and NTRK-like family, member 4	1440516_at	0.534295	0.407381	0.0498752	0.032588	0.0205668	0.0638543	0.812432	0.876803	0.00544023	1	1	1	1	1	0	1	0
Tnc	II	tenascin C	1416342_at	0.534291	0.648267	0.419334	-0.0544847	0.0436024	0.0188708	0.100654	0.822416	0.000767569	1	1	1	0	0	0	0	0
Sesn1	II	sestrin 1	1454699_at	0.5334	0.0723376	0.159724	0.0172299	0.038285	0.758983	0.499885	0.941695	0.0227957	1	1	1	0	1	1	1	0
Celf1	II	CUGBP, Elav-like family member 1	1426407_at	0.533395	0.0416346	0.029757	0.0670903	0.00526798	0.814412	0.866971	0.703892	0.0192632	1	1	1	0	1	0	0	0
Syndig1	II	synapse differentiation inducing 1	1437392_at	0.533379	0.155196	0.00465316	-0.044373	0.0035547	0.347569	0.978514	0.796187	0.00070883	1	1	1	1	1	0	0	0
Dab1	II	disabled 1	1421100_a_at	0.533023	-0.117278	-0.169646	-0.0788149	0.0214554	0.578768	0.422533	0.70906	0.00102332	1	1	1	0	0	0	0	0
Nrxn3	II	neurexin III	1456137_at	0.533008	-0.0883651	0.0314782	0.108839	0.00827557	0.631824	0.865298	0.553927	0.0127094	1	1	1	0	1	0	0	1
Gpr22	II	G protein-coupled receptor 22	1434672_at	0.531723	0.341521	0.224767	-0.104214	0.00179645	0.0253104	0.134038	0.512058	0.000605613	1	1	0	0	0	0	1	0
Plpp6	II	phospholipid phosphatase 6	1428345_at	0.531379	0.0324227	0.10529	-0.0167491	0.00326923	0.849641	0.527444	0.922183	0.00104394	0	0	0	0	0	0	0	0
Zfp781	II	zinc finger protein 781	1445274_at	0.530289	0.0223218	0.144639	-0.0554243	0.011585	0.907683	0.448689	0.773056	0.00352493	1	1	1	0	1	0	1	0
Gpm6a	II	glycoprotein m6a	1456741_s_at	0.529983	0.0881254	0.0346507	-0.000475702	0.000615367	0.562946	0.831874	0.997712	0.00101656	1	1	1	0	1	0	0	0
Rragd	II	Ras-related GTP binding D	1434909_at	0.529404	0.112756	-0.0536018	0.0806245	0.00127766	0.463385	0.740809	0.610817	0.0031074	1	1	0	0	0	0	0	0
Mus81	II	MUS81 endonuclease homolog (yeast)	1450432_s_at	0.529368	0.0750115	-0.124743	0.0555929	0.0313975	0.738883	0.57987	0.804824	0.00182051	1	1	1	0	1	0	0	0
Aaed1	II	AhpC/TSA antioxidant enzyme domain containing 1	1421018_at	0.529157	0.214584	0.188416	-0.0172278	0.00424336	0.195471	0.257264	0.921204	0.00647756	1	1	1	0	0	0	1	0
Fam107a	II	family with sequence similarity 107, member A	1434202_a_at	0.528668	0.0458422	-0.0962363	-0.128798	0.0239755	0.8303	0.65278	0.547259	0.00768885	1	1	1	0	1	0	0	0
Vldlr	II	very low density lipoprotein receptor	1451156_s_at	0.52862	-0.440694	0.143595	0.0345035	0.0231454	0.0501622	0.499637	0.871077	0.00636882	1	1	1	0	0	0	0	0
Selm	II	selenoprotein M	1424394_at	0.528198	0.130421	0.0361392	-0.0458466	0.026679	0.549772	0.868221	0.833291	0.00058433	1	1	1	0	1	0	0	0
Srgap2	II	SLIT-ROBO Rho GTPase activating protein 2	1434406_at	0.528115	-0.0128447	0.130377	-0.0485346	0.0222067	0.951456	0.536531	0.818033	0.00118496	1	1	1	0	0	0	0	0
Acvr1c	II	activin A receptor, type IC	1438309_at	0.527972	0.216082	0.138877	0.106443	0.0456529	0.378334	0.568579	0.661552	0.00211397	1	1	0	0	0	0	0	0
Ap2a2	II	adaptor-related protein complex 2, alpha 2 subunit	1455482_at	0.527476	-0.115648	-0.0314856	-0.0939911	0.00446231	0.496832	0.856614	0.583498	0.0242005	1	1	1	0	1	1	1	0
Ctbp2	II	C-terminal binding protein 2	1434705_at	0.526948	0.0432446	0.238408	0.015991	0.0247672	0.840263	0.270345	0.940589	0.000431049	1	1	1	0	1	1	1	0
Mtss1	II	metastasis suppressor 1	1434036_at	0.526708	0.0544729	0.198914	-0.0673061	0.0107084	0.773686	0.288497	0.722078	0.000231096	1	1	1	0	1	1	1	0
Ust	II	uronyl-2-sulfotransferase	1437293_x_at	0.526097	0.114353	0.0486074	-0.0731208	0.027679	0.601122	0.824013	0.738007	0.00213549	1	1	1	0	1	0	0	0
Rnmt	II	RNA (guanine-7-) methyltransferase	1453106_a_at	0.525757	0.231991	0.0277027	-0.015093	0.00363403	0.151069	0.871752	0.930035	0.00145392	1	1	1	1	1	0	0	0
Ephb2	II	Eph receptor B2	1454022_at	0.524764	-0.15654	-0.0270607	-0.157374	0.0280941	0.475176	0.901528	0.472846	0.0236823	1	1	1	1	0	0	0	0
Ric3	II	resistance to inhibitors of cholinesterase 3 homolog (C. elegans)	1445553_at	0.524061	-0.198302	-0.0305424	0.108999	0.0146209	0.311167	0.876696	0.578363	0.00396282	1	1	1	0	1	0	0	0
Vldlr	II	very low density lipoprotein receptor	1438258_at	0.522808	-0.0569737	0.0902746	0.184054	0.000897718	0.721466	0.556745	0.187401	0.000271356	1	1	1	0	0	0	0	0
Dlgap1	II	discs, large (Drosophila) homolog-associated protein 1	1453027_at	0.522233	-0.0211366	-0.0518794	-0.0578483	0.0328807	0.924955	0.817198	0.796616	0.00419002	1	1	1	0	1	0	0	0
Ctsl	II	cathepsin L	1457724_at	0.520752	0.00371185	0.378107	0.0380257	0.0273645	0.98631	0.0923028	0.860464	0.00484794	1	1	0	1	0	0	0	0
Kmt2c	II	lysine (K)-specific methyltransferase 2C	1434178_at	0.520305	-0.00241618	0.0875743	0.0531073	0.0271088	0.991067	0.684926	0.805615	0.0142508	1	0	0	0	0	1	1	0
Cyp4v3	II	cytochrome P450, family 4, subfamily v, polypeptide 3	1417070_at	0.520278	0.111711	0.227121	0.0476363	0.00319274	0.495251	0.149966	0.77757	0.00237785	1	1	1	0	1	0	0	0
Bach2	II	BTB and CNC homology 2	1436515_at	0.519651	-0.0189135	0.0126384	-0.0496242	0.0167359	0.924463	0.949486	0.8034	0.0126355	1	1	0	0	0	1	0	0
Rgs3	II	regulator of G-protein signaling 3	1425701_a_at	0.519391	-0.0320454	-0.0597716	-0.0592978	0.00112362	0.84467	0.708699	0.711029	0.000136219	1	1	1	0	1	1	0	0
Lrrtm2	II	leucine rich repeat transmembrane neuronal 2	1455489_at	0.519178	0.207229	0.0277235	0.140497	0.0356587	0.364887	0.902759	0.536943	0.0135508	1	1	1	0	0	0	0	0
Arhgef7	II	Rho guanine nucleotide exchange factor (GEF7)	1424482_at	0.51844	0.0108321	0.137657	-0.0617051	0.0100762	0.953714	0.454901	0.740042	0.0031074	1	1	1	0	1	1	0	0
Scn2a1	II	sodium channel, voltage-gated, type II, alpha 1	1435933_at	0.518181	0.0681864	0.164499	0.0859846	0.0137441	0.724274	0.391949	0.656045	0.0220403	1	1	1	1	0	0	0	0
Slc41a3	II	solute carrier family 41, member 3	1451707_s_at	0.517997	0.0571588	0.270206	-0.0637466	0.0416275	0.806984	0.256196	0.785282	0.000476355	1	1	0	0	0	0	0	0
Rhod	II	ras homolog gene family, member D	1419061_at	0.51783	0.0855417	0.259154	-0.104072	0.00115963	0.582929	0.0633957	0.495267	0.000116796	1	1	0	1	0	1	0	0
Enox2	II	ecto-NOX disulfide-thiol exchanger 2	1451657_a_at	0.516979	-0.160875	-0.00512735	0.012326	0.0208373	0.432902	0.980089	0.952157	0.0428039	1	1	1	0	1	0	0	0
Zranb1	II	zinc finger, RAN-binding domain containing 1	1415712_at	0.514814	0.195891	0.0904006	0.189194	0.00672656	0.256074	0.607839	0.273024	0.000268333	1	1	1	0	1	0	0	0
Dab2ip	II	disabled 2 interacting protein	1433558_at	0.514739	0.00977532	0.0679216	0.0124733	0.0433921	0.966773	0.772406	0.95761	0.00967869	1	1	1	0	0	0	0	0
Rora	II	RAR-related orphan receptor alpha	1458129_at	0.514558	-0.175221	-0.106679	0.149893	0.0263244	0.411133	0.616123	0.481519	0.00284258	1	1	1	0	0	0	0	0
Rora	II	RAR-related orphan receptor alpha	1420583_a_at	0.514377	-0.16378	0.136943	-0.0103687	0.0363669	0.470531	0.545644	0.963412	0.00410719	1	1	1	0	0	0	0	0
Ormdl1	II	ORM1-like 1 (S. cerevisiae)	1451219_at	0.51432	0.207942	0.111048	0.14163	0.000942541	0.128922	0.456238	0.324573	0.000783112	1	1	1	0	0	0	0	0
Ptchd1	II	patched domain containing 1	1456681_at	0.514113	0.383302	0.31634	0.114783	0.0291708	0.0888163	0.153142	0.596357	0.00444616	1	1	1	1	0	0	0	0
Timp4	II	tissue inhibitor of metalloproteinase 4	1435833_at	0.511544	0.0980645	-0.00345931	-0.326417	0.0495937	0.683967	0.988522	0.187178	0.000512835	1	1	0	0	0	0	0	0
St3gal2	II	ST3 beta-galactoside alpha-2,3-sialyltransferase 2	1421891_at	0.511487	0.0647934	0.0909181	0.011243	0.0204299	0.74957	0.653989	0.95587	0.00878573	1	1	1	0	1	0	0	0
Lztr1	II	leucine-zipper-like transcriptional regulator, 1	1445461_at	0.51033	0.232331	0.025041	-0.0593121	0.040114	0.315955	0.912964	0.795795	0.010508	1	1	1	0	1	0	0	1
Fignl1	II	fidgetin-like 1	1422430_at	0.51018	0.394769	0.293874	0.0834824	0.0496946	0.115821	0.231188	0.728318	0.0364842	1	1	1	0	1	1	1	0
Lats2	II	large tumor suppressor 2	1437101_at	0.510086	0.133444	0.177811	-0.0811632	0.0181902	0.501274	0.370041	0.683131	0.00659565	1	1	1	1	1	0	0	0
Ttll3	II	tubulin tyrosine ligase-like family, member 3	1436604_at	0.50935	0.0189844	0.142955	-0.0873352	0.0220354	0.926199	0.484693	0.669647	0.000768446	1	1	1	0	1	0	0	0
Cand2	II	cullin-associated and neddylation-dissociated 2 (putative)	1429621_at	0.508835	-0.19214	0.00176102	-0.122846	0.0124138	0.302579	0.992566	0.511776	0.00309821	1	1	1	0	1	0	1	0
Rtn4rl1	II	reticulon 4 receptor-like 1	1455664_at	0.508717	0.315304	0.0329924	-0.0130259	0.0028399	0.040936	0.843459	0.938137	0.000755837	1	1	1	0	1	0	0	0
Syt4	II	synaptotagmin IV	1415845_at	0.508435	0.0481676	0.0812076	0.0608308	0.0128331	0.799195	0.667107	0.747767	0.00825406	1	1	0	1	0	0	0	0
Lrrtm3	II	leucine rich repeat transmembrane neuronal 3	1434759_at	0.50816	0.000523984	0.0582309	-0.0272929	0.0149862	0.997839	0.76293	0.887738	0.0293071	1	1	0	1	0	0	0	0
Rims1	II	regulating synaptic membrane exocytosis 1	1435667_at	0.507717	0.0994021	-0.0117713	-0.0883954	0.00308108	0.540138	0.944261	0.588326	0.0132855	1	1	1	0	0	0	0	0
Rasa1	II	RAS p21 protein activator 1	1426477_at	0.507503	0.0189229	-0.145757	0.113927	0.000955726	0.908572	0.305271	0.440635	0.00187364	1	1	0	0	0	0	1	0
Car7	II	carbonic anhydrase 7	1434973_at	0.507236	0.339792	-0.0826379	-0.033527	0.0409695	0.149928	0.718349	0.883576	0.023179	1	1	1	0	1	0	1	1
Sestd1	II	SEC14 and spectrin domains 1	1455549_at	0.507215	0.138086	-0.012837	-0.0032732	0.00534559	0.410841	0.941143	0.984986	0.00684522	1	1	1	0	0	0	1	0
Tbata	II	thymus, brain and testes associated	1427130_x_at	0.507174	0.0730622	-0.0829999	-0.0282828	0.0381941	0.746188	0.713153	0.900243	0.0204774	1	1	1	1	1	1	0	0
Maf	II	avian musculoaponeurotic fibrosarcoma (v-maf) AS42 oncogene homolog	1437473_at	0.506489	-0.231898	0.0398087	-0.0108054	0.00552194	0.161217	0.81856	0.950538	0.00090396	1	1	1	0	0	1	1	0
Plxnb2	II	plexin B2	1416683_at	0.505993	0.150944	0.157558	-0.0124811	0.0393314	0.506622	0.488356	0.95606	0.00204981	1	1	1	0	0	0	1	0
Smc4	II	structural maintenance of chromosomes 4	1427276_at	0.505221	0.167463	-0.239659	0.271032	0.012715	0.368379	0.198179	0.14704	0.00336045	1	1	1	1	1	0	1	0
Neu2	II	neuraminidase 2	1431936_a_at	0.505034	-0.10401	-0.114121	0.129205	0.00875829	0.560446	0.522121	0.467322	0.000392735	1	1	1	1	1	0	0	0
Timp4	II	tissue inhibitor of metalloproteinase 4	1450974_at	0.504732	0.0219124	0.109341	-0.158159	0.0414542	0.923616	0.632895	0.490674	0.000350415	1	1	0	0	0	0	0	0
Zmiz1	II	zinc finger, MIZ-type containing 1	1459305_at	0.504402	0.110958	0.044013	-0.046967	0.0327856	0.610942	0.839979	0.8294	0.00250422	1	1	1	0	1	0	0	0
Nupl1	II	nucleoporin like 1	1424389_at	0.504279	-0.00155068	-0.0003529	0.00486058	0.00589877	0.992921	0.998389	0.977811	0.000281369	1	1	1	1	0	0	1	0
Ebf1	II	early B cell factor 1	1448293_at	0.503225	0.0662145	0.673263	0.0187384	0.0139992	0.727314	0.00261618	0.921612	4.74632e-05	1	1	1	0	1	0	0	0
Shprh	II	SNF2 histone linker PHD RING helicase	1452261_at	0.50293	0.321602	0.117487	0.0274042	0.00898378	0.071445	0.509736	0.879593	0.00351243	1	1	1	0	1	0	1	0
Tfap2a	II	transcription factor AP-2, alpha	1421996_at	0.502911	0.198132	0.106646	-0.0328943	0.0200154	0.32034	0.592866	0.869341	0.00021711	1	1	1	0	1	0	0	0
Alpk2	II	alpha-kinase 2	1452478_at	0.499977	-0.0495461	0.0226627	0.043321	0.0115564	0.788727	0.902648	0.814863	0.000789945	1	1	1	0	0	0	0	0
Id2	II	inhibitor of DNA binding 2	1422537_a_at	0.499465	-0.0398454	-0.0266766	0.0848485	0.00111395	0.806141	0.870796	0.58158	0.0130593	1	1	1	0	1	0	0	0
Peak1	II	pseudopodium-enriched atypical kinase 1	1435580_at	0.498055	0.142527	0.0564357	-0.103853	0.0371329	0.519835	0.798461	0.638669	0.0309093	1	1	1	1	1	0	0	0
Hif1a	II	hypoxia inducible factor 1, alpha subunit	1416035_at	0.497869	0.272058	0.0955564	0.111745	0.0289965	0.202143	0.650365	0.59609	0.00116877	1	1	0	0	0	0	0	0
Vimp	II	VCP-interacting membrane protein	1452095_a_at	0.497534	0.0505353	0.0933138	-0.0713288	0.0354888	0.81739	0.669958	0.744522	0.0151847	1	1	1	0	1	0	0	0
Ptprj	II	protein tyrosine phosphatase, receptor type, J	1455030_at	0.497162	-0.0203516	0.0117913	-0.0343473	0.0188018	0.91753	0.952168	0.861225	0.0310651	1	1	1	0	0	0	0	0
Bmpr1a	II	bone morphogenetic protein receptor, type 1A	1425491_at	0.496843	0.0527263	0.074558	-0.0702007	0.000874768	0.741811	0.630471	0.65279	0.00284724	1	1	1	0	1	0	1	0
Cdkl5	II	cyclin-dependent kinase-like 5	1429625_at	0.496447	0.157421	-0.0601579	0.00122802	0.0433501	0.490657	0.791529	0.995693	0.00156763	1	1	0	1	0	0	0	1
Fam63a	II	family with sequence similarity 63, member A	1437046_x_at	0.496353	0.170917	0.0850305	0.0786984	0.0487836	0.466486	0.715928	0.736218	0.00172338	1	1	1	1	0	0	0	1
Ptpn2	II	protein tyrosine phosphatase, non-receptor type 2	1425197_at	0.49626	0.0205957	0.0228357	0.0122695	0.0105815	0.910236	0.900509	0.946472	0.00396982	1	0	0	0	0	0	1	0
Spag9	II	sperm associated antigen 9	1430556_at	0.494378	-0.247333	-0.0140658	0.262358	0.0402674	0.273645	0.949762	0.246606	0.0161583	1	1	1	0	1	1	1	0
Abcd2	II	ATP-binding cassette, sub-family D (ALD), member 2	1419748_at	0.492908	-0.183668	-0.000268645	0.148072	0.0057288	0.262053	0.998759	0.3707	0.0290724	1	1	1	1	1	1	1	0
Ets2	II	E26 avian leukemia oncogene 2, 3' domain	1416268_at	0.492656	0.1774	0.0683775	0.0137351	0.00604684	0.282408	0.689549	0.936789	0.0047199	1	1	0	0	0	0	0	0
Lrrc4	II	leucine rich repeat containing 4	1416097_at	0.492261	0.0321168	-0.0181594	-0.0329063	0.0258007	0.875448	0.92939	0.87241	0.017931	1	1	1	1	1	0	0	0
Zfp58	II	zinc finger protein 58	1455945_at	0.491104	0.163871	-0.0921221	0.145668	0.0336548	0.445385	0.667392	0.497227	0.0028559	1	0	0	0	0	1	0	0
Gprin1	II	G protein-regulated inducer of neurite outgrowth 1	1424137_at	0.490213	0.113883	-0.202796	0.0115434	0.039996	0.607371	0.362663	0.958415	0.0334516	1	1	1	0	1	0	1	0
Mtch2	II	mitochondrial carrier homolog 2 (C. elegans)	1430474_a_at	0.489224	0.0890242	0.0217084	-0.104747	0.0247894	0.65992	0.914688	0.604485	0.0169729	1	1	0	0	0	0	1	0
Ccdc74a	II	coiled-coil domain containing 74A	1455568_at	0.488432	0.107207	0.0924343	0.00108758	0.0164669	0.571404	0.626039	0.99545	0.00600436	1	1	1	1	1	0	0	0
Gskip	II	GSK3B interacting protein	1431334_a_at	0.487241	-0.0458959	-0.017498	0.0361918	0.000318532	0.783436	0.920913	0.832223	0.00341145	1	1	1	0	0	0	0	0
Cacna1a	II	calcium channel, voltage-dependent, P/Q type, alpha 1A subunit	1459996_at	0.486361	-0.159933	-0.101447	0.0336529	0.0165918	0.395481	0.591715	0.859558	0.00745802	1	1	1	1	1	0	0	0
Dst	II	dystonin	1450119_at	0.486146	-0.247269	-0.0681274	0.11897	0.012629	0.170304	0.709902	0.51263	0.00832908	1	1	1	0	1	1	0	0
Nol4	II	nucleolar protein 4	1456387_at	0.484359	0.0582858	-0.0838638	0.00484741	0.0480571	0.798144	0.713018	0.983024	0.00564504	1	1	1	0	1	1	0	0
Pik3r1	II	phosphatidylinositol 3-kinase, regulatory subunit, polypeptide 1 (p85 alpha)	1425514_at	0.484271	0.155252	-0.0729748	0.0934459	0.0242489	0.436812	0.715375	0.640286	0.0209918	1	1	0	0	0	0	0	0
Ccdc28b	II	coiled coil domain containing 28B	1452937_s_at	0.483914	0.0447321	-0.00676973	0.0445465	0.0450682	0.842095	0.975944	0.842741	0.00225052	1	1	1	1	1	0	0	0
Bcdin3d	II	BCDIN3 domain containing	1451491_at	0.483661	0.156051	-0.20194	-0.0067717	0.0113228	0.378883	0.252554	0.970219	0.000842607	1	1	1	0	1	0	1	0
Bcar1	II	breast cancer anti-estrogen resistance 1	1439388_s_at	0.483219	0.139317	0.0942126	0.0532785	0.0186809	0.465755	0.62302	0.781667	0.000878993	1	1	1	0	0	0	1	0
Gnb4	II	guanine nucleotide binding protein (G protein), beta 4	1419470_at	0.481799	0.128659	-0.0521042	-0.051254	0.02995	0.533262	0.800975	0.804158	0.0425019	1	1	1	0	1	1	0	0
Sptb	II	spectrin beta, erythrocytic	1455226_at	0.479924	-0.0249686	0.211738	-0.0215753	0.0437607	0.910285	0.342782	0.922435	0.00544126	1	1	1	0	1	0	0	0
Sept6	II	septin 6	1420876_a_at	0.479771	-0.175541	0.0720678	0.0188982	0.00931973	0.305009	0.681356	0.915017	0.00577856	1	1	0	0	0	1	0	0
Ccdc107	II	coiled-coil domain containing 107	1451370_at	0.479449	0.20206	-0.112811	0.0806062	0.00129438	0.133342	0.442827	0.600944	0.000204503	1	1	1	0	0	0	1	0
Vldlr	II	very low density lipoprotein receptor	1417900_a_at	0.479357	-0.140192	0.0832277	0.0989604	0.0267508	0.486566	0.679972	0.623628	0.00668078	1	1	1	0	0	0	0	0
Smad3	II	SMAD family member 3	1454960_at	0.479258	0.0603385	-0.0173602	0.132708	0.0147321	0.744456	0.925532	0.469135	0.00660929	1	1	1	1	0	0	0	0
Ogfrl1	II	opioid growth factor receptor-like 1	1424413_at	0.478921	0.0985374	-0.00850475	0.029944	0.00140973	0.513056	0.959002	0.85488	0.00769433	1	1	1	0	1	0	0	0
Dner	II	delta/notch-like EGF repeat containing	1423671_at	0.478746	0.0613283	0.0776097	-0.0929252	0.0152571	0.741318	0.675549	0.615573	0.00151396	1	1	1	0	1	0	0	0
Kcnip4	II	Kv channel interacting protein 4	1451840_at	0.478115	-0.0206289	-0.0341061	0.0195427	0.0292334	0.919727	0.867651	0.923941	0.0256295	1	1	0	1	0	0	0	0
Atoh7	II	atonal homolog 7 (Drosophila)	1450796_at	0.478029	-0.135631	-0.119477	-0.221077	0.034805	0.520594	0.571368	0.297315	0.00248318	1	1	1	0	0	1	1	0
Rltpr	II	RGD motif, leucine rich repeats, tropomodulin domain and proline-rich containing	1440526_at	0.476541	0.397497	-0.055679	-0.0483576	0.00446828	0.0131029	0.737082	0.771345	0.00311066	1	1	1	0	1	0	0	0
Clip1	II	CAP-GLY domain containing linker protein 1	1452929_at	0.476277	0.138788	0.0894918	-0.0204777	0.0324698	0.503978	0.666582	0.921528	0.0162909	1	1	0	0	0	0	0	0
Nfia	II	nuclear factor I/A	1456087_at	0.47584	0.143654	0.100238	0.071011	0.0444918	0.516162	0.650064	0.747803	0.00233014	1	1	1	0	1	0	0	0
Polg2	II	polymerase (DNA directed), gamma 2, accessory subunit	1450816_at	0.475629	0.110043	0.216634	-0.0205601	0.0438852	0.617369	0.328479	0.925567	0.00156381	1	1	1	0	1	0	0	0
Nrip1	II	nuclear receptor interacting protein 1	1434384_at	0.475593	0.0828897	-0.0217167	0.0121652	0.0151116	0.652792	0.906744	0.947697	0.00711247	1	1	0	1	0	0	0	0
Dpp10	II	dipeptidylpeptidase 10	1436087_at	0.475571	0.0712143	-0.0423103	-0.0119322	0.0184774	0.70716	0.823767	0.949983	0.00323249	1	1	1	0	1	0	0	0
Pclo	II	piccolo (presynaptic cytomatrix protein)	1455373_at	0.475465	0.3493	0.213588	-0.0787448	0.00503734	0.027878	0.170458	0.633387	0.00022772	1	1	1	0	1	0	1	0
Stag1	II	stromal antigen 1	1434189_at	0.475012	0.188544	0.0579235	0.158238	0.00443847	0.221514	0.726199	0.310773	0.00182916	1	1	0	0	0	0	1	0
Lgr4	II	leucine-rich repeat-containing G protein-coupled receptor 4	1433891_at	0.474953	0.221512	0.0499387	-0.0167777	0.0345885	0.293084	0.811839	0.936268	0.0117606	1	1	1	0	0	0	0	0
Twsg1	II	twisted gastrulation homolog 1 (Drosophila)	1450388_s_at	0.474265	0.230502	0.0907889	0.00120239	0.0481987	0.308163	0.685423	0.995716	0.0115956	1	1	1	1	1	0	0	0
Sulf1	II	sulfatase 1	1436319_at	0.47332	0.206779	-0.0446578	-0.16921	0.0170612	0.262977	0.811607	0.360227	0.00659123	1	1	1	0	0	0	0	0
Mgl2	II	macrophage galactose N-acetyl-galactosamine specific lectin 2	1438467_at	0.473268	0.901261	-0.00157373	-0.0738801	0.0805563	0.00439726	0.99505	0.77114	0.0083033	1	1	0	0	0	1	0	0
Arhgap5	II	Rho GTPase activating protein 5	1450897_at	0.473144	0.129925	0.105084	-0.0745398	0.0152463	0.476659	0.566281	0.685452	0.00327829	1	1	1	0	1	0	1	0
Pkn1	II	protein kinase N1	1436851_at	0.473087	0.080501	0.0277272	0.129894	0.0311043	0.694596	0.892527	0.526094	0.00893687	1	1	1	1	1	0	0	0
Trove2	II	TROVE domain family, member 2	1436533_at	0.472639	-0.0853606	0.0417414	0.127325	0.00384992	0.595784	0.800561	0.414915	0.0009592	1	1	1	0	0	0	0	0
Fut9	II	fucosyltransferase 9	1435308_at	0.47233	0.330148	0.122473	0.017786	0.0119633	0.0624825	0.48826	0.921257	0.0124852	1	1	0	0	0	1	0	0
Tet1	II	tet methylcytosine dioxygenase 1	1455425_at	0.472152	0.147428	0.258466	0.0141618	0.0102438	0.391956	0.1299	0.936312	0.000621082	1	1	1	1	0	0	0	0
Slc12a8	II	solute carrier family 12 (potassium/chloride transporters), member 8	1420334_at	0.47192	-0.200972	-0.00229942	0.21549	0.0115325	0.246863	0.989766	0.21402	0.00065968	1	1	1	0	0	0	0	0
Arhgap5	II	Rho GTPase activating protein 5	1423194_at	0.471513	0.118597	0.0174495	0.235329	0.0463144	0.591928	0.937059	0.291599	0.00131819	1	1	1	0	1	0	1	0
Nol7	II	nucleolar protein 7	1420485_at	0.470434	0.253559	0.123232	0.0686505	0.0414561	0.244472	0.567817	0.750161	0.00184688	1	1	1	0	1	0	1	0
Fbxo45	II	F-box protein 45	1452895_at	0.467917	0.136428	0.00912996	0.0443422	0.0203768	0.470223	0.961815	0.815882	0.0117451	1	1	1	0	1	1	1	0
Fgfbp3	II	fibroblast growth factor binding protein 3	1453006_at	0.467787	0.0866767	0.0119425	-0.130276	0.0170469	0.639465	0.948877	0.478833	0.00419261	1	1	1	0	0	0	0	0
Phip	II	pleckstrin homology domain interacting protein	1429004_at	0.467623	0.242491	0.0472373	0.154222	0.0084972	0.140756	0.784445	0.355014	0.00255213	1	1	1	0	0	0	1	0
Cdk17	II	cyclin-dependent kinase 17	1434082_at	0.46635	0.171178	-0.0367793	0.0230014	0.00511096	0.271528	0.825824	0.89096	0.000683468	1	1	0	1	0	0	1	0
Zfp729a	II	zinc finger protein 729a	1438491_x_at	0.466168	-0.166032	-0.110358	0.0307291	0.00363508	0.268967	0.479861	0.85236	0.0161941	0	0	0	0	0	0	0	0
Mbd2	II	methyl-CpG binding domain protein 2	1425803_a_at	0.46486	-0.0325046	0.0446141	0.0409634	0.0237295	0.866872	0.817935	0.83263	0.0040256	1	1	1	0	1	0	0	0
Zfp882	II	zinc finger protein 882	1443640_at	0.464275	0.112493	-0.0581117	0.357355	0.0283181	0.570986	0.77026	0.079521	0.000864123	1	1	0	0	0	0	0	0
Map3k5	II	mitogen-activated protein kinase kinase kinase 5	1439830_at	0.46338	0.00613635	-0.0516845	0.00966957	0.00072526	0.971515	0.749569	0.955064	0.00116557	1	1	1	0	1	0	0	0
Top2b	II	topoisomerase (DNA) II beta	1416731_at	0.462713	0.212959	0.05026	0.0654922	0.00405403	0.151515	0.759119	0.686641	0.00309821	1	1	1	0	1	0	0	0
Cdc42	II	cell division cycle 42	1449574_a_at	0.462346	0.00131381	-0.0140428	0.0119617	0.000110613	0.99519	0.947847	0.955751	0.000496622	1	1	1	0	0	1	1	0
Cnot2	II	CCR4-NOT transcription complex, subunit 2	1454602_s_at	0.462253	0.0956809	0.0615746	-0.0649568	0.0260675	0.62418	0.753006	0.739873	0.00574696	1	1	1	0	1	0	0	0
Syt12	II	synaptotagmin XII	1422878_at	0.462097	0.10729	0.0364746	0.0255823	0.0127107	0.542221	0.838141	0.88621	0.00114194	1	1	0	1	0	1	0	0
Ahctf1	II	AT hook containing transcription factor 1	1451459_at	0.461068	0.202897	0.125353	0.15875	0.0300328	0.309195	0.52963	0.425757	0.0152625	1	1	1	0	0	0	0	0
Wrap73	II	WD repeat containing, antisense to Trp73	1423923_a_at	0.461017	0.135374	0.0268623	0.0960782	0.0404349	0.521262	0.89873	0.648855	0.00365315	0	0	0	0	0	0	0	0
Mc5r	II	melanocortin 5 receptor	1457102_at	0.460772	0.42948	0.38374	-0.07677	0.0339457	0.0454707	0.0694816	0.706736	0.00277439	1	1	1	0	1	0	0	0
Zdhhc13	II	zinc finger, DHHC domain containing 13	1428307_at	0.458577	0.191576	0.106178	-0.0220819	0.00218438	0.16641	0.479712	0.893138	0.00931048	1	1	1	0	1	0	0	0
Ppp3ca	II	protein phosphatase 3, catalytic subunit, alpha isoform	1438478_a_at	0.457424	-0.00177356	-0.0780948	0.0946356	0.00972577	0.99186	0.648461	0.578479	0.00448887	1	1	1	1	0	0	0	0
Jph3	II	junctophilin 3	1443724_at	0.457384	0.081095	0.0471672	0.0467386	0.0370934	0.694111	0.819168	0.820784	0.0216061	1	1	1	0	1	0	1	0
Gpd1	II	glycerol-3-phosphate dehydrogenase 1 (soluble)	1448249_at	0.456345	0.288387	-0.0241242	0.0161927	0.0427063	0.179223	0.90924	0.939009	0.00169147	1	1	1	0	1	0	0	0
AI662501	II	expressed sequence AI662501	1444196_at	0.456141	0.174363	0.00366134	-0.118941	0.0373824	0.397539	0.985837	0.563594	0.00660792	0	0	0	0	0	0	0	0
Nrxn3	II	neurexin III	1433788_at	0.45614	0.17004	0.108594	-0.0161543	0.00966314	0.304933	0.520678	0.925781	0.00741508	1	1	1	0	1	0	0	1
Efnb2	II	ephrin B2	1419638_at	0.455216	-0.0458988	-0.128657	-0.00257718	0.0444068	0.82926	0.545629	0.99034	0.00139484	1	1	1	0	1	0	0	0
Gm5113	II	predicted gene 5113	1458405_at	0.454923	-0.0860002	-0.126191	-0.0888444	0.0350596	0.672063	0.534151	0.661857	0.0313924	1	1	1	0	1	0	0	0
Eps8	II	epidermal growth factor receptor pathway substrate 8	1422824_s_at	0.454344	0.075118	0.160008	0.00455951	0.0077627	0.653726	0.321049	0.978677	0.000286017	1	1	1	0	1	0	1	0
Glra1	II	glycine receptor, alpha 1 subunit	1422277_at	0.453627	-0.335754	0.586231	0.0170939	0.0886568	0.194455	0.0349661	0.945679	0.00122283	1	1	1	0	0	0	0	0
Tardbp	II	TAR DNA binding protein	1434419_s_at	0.453165	0.127004	-0.0363733	0.010232	0.00488023	0.414881	0.825951	0.951032	0.0131131	1	1	1	0	1	0	0	0
Ppp3cb	II	protein phosphatase 3, catalytic subunit, beta isoform	1427468_at	0.452567	-0.198084	-0.00832165	-0.0854574	0.0285652	0.308608	0.966108	0.661611	0.00135938	1	1	1	0	1	0	0	0
Rdh5	II	retinol dehydrogenase 5	1418808_at	0.450851	0.265122	0.19042	-0.0438065	0.035423	0.192543	0.345904	0.828605	0.00257556	1	1	1	0	0	0	0	0
Sirt1	II	sirtuin 1	1418640_at	0.450069	0.146557	0.0721789	0.126616	0.033069	0.461375	0.717459	0.524727	0.00482274	1	1	1	0	0	0	0	0
Zmiz1	II	zinc finger, MIZ-type containing 1	1435740_at	0.448932	0.0589177	0.119221	-0.112315	0.0408701	0.775972	0.564443	0.587228	0.00722688	1	1	1	0	1	0	0	0
Rsbn1	II	rosbin, round spermatid basic protein 1	1435174_at	0.448836	0.156929	0.116778	0.12607	0.000819019	0.220364	0.398102	0.351834	0.000579394	1	0	0	1	0	0	1	0
Brpf1	II	bromodomain and PHD finger containing, 1	1460402_at	0.448801	0.0756765	0.0451177	0.079936	0.0353133	0.707029	0.822854	0.691323	0.00141183	1	1	1	0	1	0	0	0
Ext1	II	exostoses (multiple) 1	1417730_at	0.448123	0.0125461	-0.0200948	0.070921	0.0175682	0.945075	0.912106	0.695143	0.00619938	1	1	1	0	1	1	1	0
Unc5c	II	unc-5 homolog C (C. elegans)	1449522_at	0.446065	0.166771	0.029153	-0.00503566	0.0171818	0.345597	0.872022	0.977829	0.00300717	1	1	1	0	1	0	0	0
Plin2	II	perilipin 2	1448318_at	0.446028	0.140542	-0.0423694	0.0623635	0.0233835	0.450077	0.821686	0.739668	0.00301596	1	1	1	0	1	0	0	0
Olfm1	II	olfactomedin 1	1426562_a_at	0.445846	-0.0309393	-0.0996314	-0.156135	0.019854	0.866509	0.585026	0.388239	0.000176112	1	1	1	1	0	0	1	0
Ap2a2	II	adaptor-related protein complex 2, alpha 2 subunit	1452490_a_at	0.445562	-0.0995229	-0.000693765	-0.0509418	0.020632	0.587313	0.997009	0.782538	0.0354834	1	1	1	0	1	1	1	0
Tmtc4	II	transmembrane and tetratricopeptide repeat containing 4	1432360_a_at	0.445228	0.0625175	0.124825	-0.058937	0.0263499	0.743141	0.510633	0.757439	0.00159928	1	1	1	1	1	0	0	0
Airn	II	antisense Igf2r RNA	1457337_at	0.444789	0.260169	0.0654695	-0.283861	0.0316342	0.185404	0.7387	0.149996	0.000319353	1	1	1	0	1	0	0	1
Wdr33	II	WD repeat domain 33	1453554_a_at	0.444315	-0.0643952	-0.0490773	-0.00419725	0.00574153	0.693309	0.765744	0.979941	0.00876386	1	1	0	0	0	0	1	0
Samd14	II	sterile alpha motif domain containing 14	1454630_at	0.444221	0.0478049	0.176618	0.0646082	0.0301152	0.806018	0.361126	0.739755	0.000293943	1	1	1	0	0	0	0	0
Zfp148	II	zinc finger protein 148	1436217_at	0.443873	0.135699	0.0356325	0.0336124	0.00480184	0.37401	0.828581	0.83831	0.00898813	1	1	1	0	1	0	0	0
Rsbn1	II	rosbin, round spermatid basic protein 1	1459981_s_at	0.443855	-0.00702395	0.165941	0.190082	0.0143614	0.968403	0.333507	0.266133	0.00526177	1	0	0	1	0	0	1	0
Bcar1	II	breast cancer anti-estrogen resistance 1	1450622_at	0.443325	0.286592	0.109322	0.0736175	0.0133525	0.0903529	0.525691	0.672343	0.000304321	1	1	1	0	0	0	1	0
Hipk1	II	homeodomain interacting protein kinase 1	1424540_at	0.443212	0.151549	0.0759013	-0.0399006	0.00255157	0.284637	0.626044	0.805865	0.00122119	1	1	1	0	1	0	0	0
Nhsl2	II	NHS-like 2	1455040_s_at	0.442424	0.146855	-0.0326378	-0.103058	0.0214762	0.420531	0.859961	0.574215	0.0293754	1	1	1	0	0	0	1	0
Matr3	II	matrin 3	1450874_at	0.442321	0.01841	0.0588582	-0.0300118	0.00243639	0.911103	0.711246	0.854559	0.00316024	1	1	1	0	1	0	0	0
Polr1d	II	polymerase (RNA) I polypeptide D	1448287_at	0.4422	0.140045	-0.0888964	-0.0529896	0.0200652	0.43785	0.625261	0.772113	0.0022611	1	1	1	0	1	0	0	0
Plcb4	II	phospholipase C, beta 4	1435771_at	0.441483	0.0670058	0.155764	0.108932	0.00263695	0.670692	0.269768	0.464773	5.23139e-05	1	1	1	0	0	0	0	0
Cnot6	II	CCR4-NOT transcription complex, subunit 6	1426683_at	0.441259	0.215947	-0.0147962	0.0579297	0.00847884	0.169636	0.930477	0.729594	0.00322963	1	1	0	0	0	0	0	0
Orc4	II	origin recognition complex, subunit 4	1423337_at	0.440836	0.159797	0.0164706	0.161218	0.0282526	0.400548	0.931613	0.396342	0.0136416	1	1	1	0	1	0	0	0
Fut8	II	fucosyltransferase 8	1460319_at	0.44032	0.234082	0.03697	-0.00422128	0.0181567	0.183203	0.837812	0.981392	0.00375523	1	1	1	0	1	0	1	0
Rps6ka3	II	ribosomal protein S6 kinase polypeptide 3	1455206_at	0.439967	0.437465	0.076481	0.0757164	0.0279769	0.0287137	0.688408	0.691381	0.0054482	1	1	1	0	1	1	0	0
Rps6ka5	II	ribosomal protein S6 kinase, polypeptide 5	1440343_at	0.439257	0.169809	0.0549045	0.240482	0.0115091	0.303268	0.749005	0.141155	0.00308243	1	1	1	0	1	0	0	0
Ergic2	II	ERGIC and golgi 2	1453796_a_at	0.43896	0.0689066	0.0892244	0.00610778	0.00546498	0.669912	0.57509	0.970691	0.00648447	1	1	1	0	1	0	1	0
Cnot2	II	CCR4-NOT transcription complex, subunit 2	1456576_x_at	0.438481	0.108093	0.0431023	-0.00535237	0.0424949	0.597213	0.83333	0.979161	0.00408749	1	1	1	0	1	0	0	0
Usp9x	II	ubiquitin specific peptidase 9, X chromosome	1450039_at	0.438234	-0.0817462	-0.0912308	0.156748	0.00986751	0.625358	0.584222	0.333427	0.00811914	1	1	1	0	1	1	0	0
Nedd4l	II	neural precursor cell expressed, developmentally down-regulated gene 4-like	1441305_at	0.437027	-0.0410088	0.134552	0.0002875	0.0405365	0.839519	0.505421	0.998868	0.00397695	1	1	0	0	0	0	1	0
Fam131a	II	family with sequence similarity 131, member A	1426729_at	0.436972	0.0755846	-0.169633	-0.0854913	0.00479477	0.635401	0.250483	0.588511	0.00014219	1	1	1	0	1	0	0	0
Med14	II	mediator complex subunit 14	1437632_at	0.436368	0.229863	0.0894319	0.0892438	0.00850895	0.13977	0.586122	0.586948	0.00851829	1	1	1	0	1	0	0	0
Brinp1	II	bone morphogenic protein/retinoic acid inducible neural specific 1	1417318_at	0.436216	-0.0907325	-0.0504797	-0.0162558	0.00218358	0.547681	0.753162	0.921888	0.000194023	1	1	1	0	1	0	0	0
Kirrel3	II	kin of IRRE like 3 (Drosophila)	1452728_at	0.43603	0.093829	0.0853699	-0.0172173	0.00967148	0.57131	0.607936	0.919429	0.000159324	1	1	1	0	1	0	1	0
Osgin2	II	oxidative stress induced growth inhibitor family member 2	1424289_at	0.435531	0.225256	-0.0935509	0.0084734	0.00397839	0.109628	0.54569	0.959072	0.00153229	1	1	1	0	1	0	0	0
Suz12	II	suppressor of zeste 12 homolog (Drosophila)	1420021_s_at	0.435295	0.0851336	0.0400955	0.106938	0.00366616	0.584153	0.805246	0.480902	0.0023062	1	1	1	0	1	0	0	0
Klhl23	II	kelch-like 23	1435743_at	0.435279	-0.157261	-0.0372594	-0.0607447	0.0201691	0.377144	0.837464	0.73729	0.0225035	1	1	1	0	0	0	0	0
Rbm41	II	RNA binding motif protein 41	1456027_at	0.434914	0.317792	0.0303344	0.218369	0.0186884	0.0726676	0.866198	0.211786	0.00694826	1	1	1	0	1	0	0	0
Synpr	II	synaptoporin	1423640_at	0.434884	0.25546	-0.0381001	0.0741918	0.00406188	0.0692111	0.81529	0.638876	7.67477e-05	1	1	1	0	1	0	0	0
Rora	II	RAR-related orphan receptor alpha	1455165_at	0.434403	0.198259	0.109285	0.0898312	0.00595955	0.182933	0.486174	0.572896	9.38486e-05	1	1	1	0	0	0	0	0
Zfp760	II	zinc finger protein 760	1440226_at	0.433655	0.340667	0.161584	0.0851004	0.0425729	0.100782	0.425449	0.674961	0.00136035	1	1	1	0	1	0	0	0
Dlg2	II	discs, large homolog 2 (Drosophila)	1421199_at	0.432946	0.00241405	0.0142072	0.153537	0.0195355	0.989344	0.937328	0.384547	0.00547248	1	1	1	0	1	0	0	0
Tmem238	II	transmembrane protein 238	1429261_at	0.432813	0.221076	-0.0338092	-0.00772061	0.0240261	0.223901	0.8551	0.966776	0.00116277	1	1	1	0	1	0	0	0
Alad	II	aminolevulinate, delta-, dehydratase	1457306_at	0.431811	0.192629	-0.00612899	-0.139983	0.00974709	0.223521	0.971217	0.38539	0.00100597	1	1	1	0	1	0	1	0
Zranb1	II	zinc finger, RAN-binding domain containing 1	1427200_at	0.431382	0.0608883	-0.0407825	-0.0344604	0.0134333	0.723636	0.813702	0.84236	0.00120716	1	1	1	0	1	0	0	0
Cebpz	II	CCAAT/enhancer binding protein zeta	1429962_at	0.43127	-0.00845476	-0.164231	-0.0102819	0.00792801	0.959833	0.290835	0.951154	0.0232247	1	1	1	0	0	0	0	0
Kcnj3	II	potassium inwardly-rectifying channel, subfamily J, member 3	1455374_at	0.430936	0.0647413	0.00936868	-0.0237485	0.00651434	0.690644	0.955128	0.886246	0.00329152	1	1	1	0	1	0	1	0
Tmem201	II	transmembrane protein 201	1454868_at	0.430752	-0.0276906	0.0392966	-0.100223	0.0241191	0.880858	0.831417	0.584252	0.00588324	1	1	1	0	1	0	0	0
Gsap	II	gamma-secretase activating protein	1440454_at	0.430707	0.194753	0.167474	-0.109462	0.0142122	0.242262	0.31719	0.520543	0.00219626	1	1	1	0	0	0	0	0
Ccsap	II	centriole, cilia and spindle associated protein	1424796_at	0.429564	0.206412	-0.139966	-0.151943	0.037244	0.292248	0.475071	0.437958	0.00172956	1	1	0	0	0	0	1	0
D3Ertd108e	II	DNA segment, Chr 3, ERATO Doi 108, expressed	1459424_at	0.428676	-0.221038	-0.169267	0.0399762	0.0365627	0.257183	0.384907	0.838361	0.032399	0	0	0	0	0	0	0	0
Fbxw7	II	F-box and WD-40 domain protein 7	1451558_at	0.428575	0.0477551	-0.0411385	-0.111923	0.0154237	0.784353	0.813876	0.513714	0.00320786	1	1	1	0	0	0	0	0
Gt(ROSA)26Sor	II	gene trap ROSA 26, Philippe Soriano	1452239_at	0.427714	0.142249	0.135525	-0.00422524	0.0098048	0.374519	0.399039	0.980099	0.00440653	1	1	1	0	0	0	0	0
Naaa	II	N-acylethanolamine acid amidase	1452067_at	0.427354	0.0768657	0.182311	-0.180947	0.0152307	0.656283	0.276633	0.280365	0.00878107	1	1	1	0	1	0	0	0
Hook1	II	hook homolog 1 (Drosophila)	1438018_at	0.427052	0.243408	0.0443675	0.125264	0.0454292	0.232575	0.827207	0.536931	0.0322408	1	1	1	0	1	0	0	0
Ints8	II	integrator complex subunit 8	1456775_at	0.424819	-0.0544167	0.0541627	-0.0136185	0.0296432	0.772363	0.773401	0.942418	0.0094465	1	1	1	0	1	0	0	0
Crbn	II	cereblon	1455734_at	0.424405	0.194676	0.0248275	-0.0143616	0.00448608	0.168632	0.87982	0.93058	0.00272627	1	0	0	0	0	0	0	0
Hivep2	II	human immunodeficiency virus type I enhancer binding protein 2	1434904_at	0.424195	0.106857	0.0342359	-0.00613717	0.00222307	0.462926	0.834852	0.970761	0.000712664	1	1	1	0	1	0	0	0
Zbtb46	II	zinc finger and BTB domain containing 46	1440489_at	0.424121	-0.00459335	0.005605	-0.0819785	0.0337949	0.980929	0.976729	0.668425	0.00706773	1	1	1	1	1	0	1	0
Mcc	II	mutated in colorectal cancers	1438081_at	0.423365	0.170789	0.448183	0.0429022	0.00582768	0.246705	0.00405635	0.792852	0.00011452	1	1	1	0	1	0	0	0
Ints6	II	integrator complex subunit 6	1423275_at	0.423365	-0.110855	0.0446193	0.172401	0.0235827	0.538035	0.806291	0.333646	0.033582	1	1	1	0	1	0	0	0
Zfp148	II	zinc finger protein 148	1455483_at	0.423194	0.190545	0.0423274	0.0982737	0.00476292	0.180868	0.794577	0.523327	0.00211397	1	1	1	0	1	0	0	0
Cln5	II	ceroid-lipofuscinosis, neuronal 5	1426886_at	0.422836	0.101845	0.0620318	-0.0688811	0.00927073	0.528718	0.70762	0.675979	0.000253838	1	1	1	1	1	1	1	0
Vimp	II	VCP-interacting membrane protein	1448704_s_at	0.422816	0.058043	0.0261363	-0.00481844	0.00825176	0.724197	0.875439	0.977028	0.00196115	1	1	1	0	1	0	0	0
Krt10	II	keratin 10	1452166_a_at	0.422319	0.146132	-0.0810898	0.145308	0.0414814	0.458939	0.681891	0.461484	0.0239828	1	1	0	0	0	0	0	0
Chic2	II	cysteine-rich hydrophobic domain 2	1429050_at	0.421263	-0.0297596	0.0129965	-0.123421	0.0112466	0.860487	0.938991	0.447804	0.00328316	1	1	1	0	1	0	1	0
Calm2	II	calmodulin 2	1422414_a_at	0.419931	0.0243208	0.01864	0.00948275	0.00314302	0.882543	0.910147	0.954383	0.000859734	1	1	1	0	0	0	0	0
Suz12	II	suppressor of zeste 12 homolog (Drosophila)	1449661_at	0.419817	-0.0861183	0.0137611	0.0937936	0.0414848	0.661823	0.944428	0.633667	0.0189987	1	1	1	0	1	0	0	0
Syt9	II	synaptotagmin IX	1423258_at	0.419552	0.123043	0.0587529	0.166295	0.0472791	0.541649	0.771131	0.409349	0.000411527	1	1	1	0	1	0	0	0
Itm2b	II	integral membrane protein 2B	1418000_a_at	0.419536	0.0529773	0.0939009	-0.0571126	0.0289999	0.775708	0.611817	0.758627	0.0245377	1	1	1	0	1	1	1	0
Zfp110	II	zinc finger protein 110	1450998_at	0.418955	0.122655	-0.107025	-0.0161788	0.011859	0.451927	0.514829	0.924175	0.00126732	1	1	1	0	1	1	0	0
Zranb1	II	zinc finger, RAN-binding domain containing 1	1436228_at	0.418755	0.268675	-0.0267415	0.000651807	0.0190074	0.114651	0.879705	0.997061	0.00116277	1	1	1	0	1	0	0	0
Cnot4	II	CCR4-NOT transcription complex, subunit 4	1450083_at	0.418126	-0.108445	-0.234513	0.105469	0.00972416	0.499936	0.125598	0.512544	0.00240345	1	1	1	0	0	0	1	0
Jade1	II	jade family PHD finger 1	1452179_at	0.418088	0.018263	0.156434	0.136794	0.024697	0.92009	0.380217	0.444281	0.00314426	1	1	1	0	0	0	1	0
Dek	II	DEK oncogene (DNA binding)	1452659_at	0.4178	0.214508	0.115743	0.104219	0.00290858	0.102965	0.424404	0.479979	0.000520088	1	1	1	0	1	0	0	0
Ccnt1	II	cyclin T1	1456477_at	0.416508	-0.068598	0.0352057	0.105842	0.0125232	0.682449	0.835581	0.520695	0.00388045	1	1	0	1	0	0	0	0
Ogfrl1	II	opioid growth factor receptor-like 1	1424414_at	0.416436	0.0176603	-0.00812604	-0.0617236	0.00966218	0.916086	0.961381	0.708157	0.00629629	1	1	1	0	1	0	0	0
Wdr3	II	WD repeat domain 3	1433746_at	0.416308	0.183946	0.0838876	0.0104595	0.0308531	0.317832	0.652069	0.95543	0.00574919	1	1	0	1	0	0	0	0
Dimt1	II	DIM1 dimethyladenosine transferase 1-like (S. cerevisiae)	1426291_at	0.416282	0.201974	-0.0479638	0.0548426	0.0454852	0.309631	0.809857	0.783177	0.0141036	1	1	1	0	0	0	0	0
Samd12	II	sterile alpha motif domain containing 12	1440589_at	0.416169	0.0236085	-0.110686	-0.0407393	0.000259131	0.910561	0.394276	0.834302	0.0012032	1	1	1	0	1	0	0	0
Sept11	II	septin 11	1429234_s_at	0.415955	0.0855271	0.119119	-0.010211	0.0364832	0.654458	0.53187	0.957565	0.0214924	1	1	1	0	1	0	0	0
Pcdhb16	II	protocadherin beta 16	1441994_at	0.415736	0.0579962	-0.117537	0.0745274	0.0382523	0.763753	0.540702	0.699012	0.0133656	1	1	1	0	1	0	0	0
Abhd6	II	abhydrolase domain containing 6	1419103_a_at	0.415468	0.0888148	-0.0392796	0.0700194	0.0163479	0.602607	0.820442	0.683344	0.0294182	1	1	0	0	0	0	0	0
Mynn	II	myoneurin	1429585_s_at	0.415355	0.21443	-0.150454	-0.0801727	0.0203286	0.20911	0.382506	0.647626	0.0023796	1	1	1	0	1	0	1	0
Gas1	II	growth arrest specific 1	1448494_at	0.414762	0.123106	0.192187	-0.125468	0.0421508	0.52834	0.32428	0.520409	0.00326746	1	1	0	0	0	0	0	0
Zfand6	II	zinc finger, AN1-type domain 6	1422031_a_at	0.41464	0.102058	-0.024139	-0.0359206	0.00744292	0.515726	0.883975	0.827286	0.0350018	1	1	1	0	0	0	0	0
Cep126	II	centrosomal protein 126	1445173_at	0.413995	0.215422	0.0866911	0.0230016	0.0221698	0.21237	0.623703	0.897546	0.00710007	0	0	0	0	0	0	0	0
Cnot2	II	CCR4-NOT transcription complex, subunit 2	1436980_x_at	0.413705	0.133756	0.0749908	0.0257668	0.0311132	0.467952	0.686303	0.890119	0.00190801	1	1	1	0	1	0	0	0
Scrg1	II	scrapie responsive gene 1	1420764_at	0.413475	0.356566	-0.198087	0.00845293	0.0479655	0.0823429	0.321657	0.966368	0.00226545	1	1	1	0	1	0	0	0
Iqsec2	II	IQ motif and Sec7 domain 2	1448063_at	0.413175	0.169813	-0.0667646	0.126007	0.000647517	0.142807	0.676784	0.325273	0.000335697	1	1	0	0	0	0	0	0
Toe1	II	target of EGR1, member 1 (nuclear)	1426527_at	0.413157	0.133419	-0.0683853	0.132202	0.00725665	0.381374	0.670864	0.386184	0.000837046	1	1	1	0	1	0	0	0
Ttc9b	II	tetratricopeptide repeat domain 9B	1429416_at	0.412892	0.11321	-0.171398	-0.108634	0.00125724	0.411643	0.163996	0.436286	9.97587e-06	1	1	1	1	1	0	0	0
Gin1	II	gypsy retrotransposon integrase 1	1429728_at	0.412432	0.351107	0.0228061	0.0570762	0.0141033	0.0317751	0.893827	0.736116	0.00415265	1	1	1	0	0	0	1	0
Stag2	II	stromal antigen 2	1421849_at	0.412379	0.29819	0.00337013	0.0910932	0.00391176	0.0269879	0.983764	0.549398	0.000564018	1	1	1	0	0	0	1	0
Ankrd12	II	ankyrin repeat domain 12	1435230_at	0.41204	0.167037	0.0803962	0.0728796	0.0125513	0.294239	0.628012	0.661639	0.0186302	1	0	0	0	0	0	0	0
Cnot6l	II	CCR4-NOT transcription complex, subunit 6-like	1434311_at	0.411299	0.282792	0.0183346	0.0155699	0.000128172	0.00300398	0.942058	0.951309	0.000113107	1	1	1	0	1	0	1	0
Cplx2	II	complexin 2	1455672_s_at	0.411291	0.0294864	0.0127619	-0.0333636	0.0194608	0.866506	0.942096	0.849069	0.0128718	1	1	1	0	1	0	0	0
Aatf	II	apoptosis antagonizing transcription factor	1432394_a_at	0.411063	-0.143617	-0.0649108	-0.0119784	0.00891198	0.351595	0.690356	0.942689	0.0124077	1	1	0	0	0	0	1	0
Dclre1b	II	DNA cross-link repair 1B, PSO2 homolog (S. cerevisiae)	1440383_at	0.410865	0.250606	-0.103041	0.0774716	0.036221	0.182964	0.585237	0.682327	0.00169054	1	1	1	0	1	0	0	0
Cnot6l	II	CCR4-NOT transcription complex, subunit 6-like	1451723_at	0.410709	0.527773	-0.0568219	0.0429327	0.0651412	0.0232949	0.78921	0.839933	0.0196461	1	1	1	0	1	0	1	0
Ebp	II	phenylalkylamine Ca2+ antagonist (emopamil) binding protein	1416667_at	0.410129	0.0304654	0.190053	-0.124565	0.0264893	0.866633	0.282889	0.485585	0.00204232	1	1	0	0	0	0	1	0
Ccser1	II	coiled-coil serine rich 1	1445275_at	0.410102	-0.0750846	0.0995232	0.0773817	0.0390374	0.694979	0.602517	0.686083	0.00574341	1	1	1	0	1	0	0	0
Ikzf5	II	IKAROS family zinc finger 5	1429431_at	0.409822	-0.0693827	0.0509652	0.110752	0.0252016	0.698612	0.776763	0.533089	0.0242251	1	0	0	1	0	0	0	0
Coro1a	II	coronin, actin binding protein 1A	1416246_a_at	0.409129	0.129782	-0.0892526	-0.0363526	0.0320643	0.480015	0.629054	0.844919	0.00427868	1	1	1	0	0	0	0	0
Fam63b	II	family with sequence similarity 63, member B	1454983_at	0.409069	0.176501	0.242184	0.140204	0.0235455	0.308738	0.161111	0.421835	0.000287561	1	0	0	0	0	0	0	0
Zfp26	II	zinc finger protein 26	1427120_at	0.407643	0.0602695	0.0736331	0.119125	0.0340848	0.746856	0.692897	0.520558	0.0309053	1	1	1	0	0	1	0	0
Cap1	II	CAP, adenylate cyclase-associated protein 1 (yeast)	1417462_at	0.40732	-0.515454	0.136463	-0.0747631	0.0779043	0.0316713	0.536529	0.734526	0.000634403	1	1	0	0	0	0	0	0
Zfand5	II	zinc finger, AN1-type domain 5	1416083_at	0.405923	0.160768	-0.0349412	0.00849822	0.0291258	0.369002	0.848132	0.962908	0.0451542	1	1	1	0	1	0	1	0
Fam132a	II	family with sequence similarity 132, member A	1417393_a_at	0.405626	0.151142	0.100685	0.0463164	0.0121679	0.338402	0.535054	0.781471	0.0101584	1	1	1	0	1	0	0	0
Lurap1	II	leucine rich adaptor protein 1	1430613_at	0.404792	0.267638	-0.039681	-0.107771	0.0325392	0.141955	0.830079	0.556589	0.013779	1	1	0	0	0	0	0	0
Ednrb	II	endothelin receptor type B	1423594_a_at	0.402892	-0.0934681	-0.0754859	0.118614	0.0447859	0.628955	0.69672	0.539045	0.00198002	1	1	1	0	0	0	0	0
Ing3	II	inhibitor of growth family, member 3	1460082_at	0.402648	0.146034	0.0550184	-0.0870234	0.0435032	0.445957	0.775399	0.651049	0.00189495	1	1	0	0	0	1	0	0
Wipf3	II	WAS/WASL interacting protein family, member 3	1455301_at	0.401126	-0.118158	0.0211627	-0.110518	0.0250478	0.498567	0.905377	0.527533	4.05142e-05	1	1	1	0	0	0	0	0
Brwd3	II	bromodomain and WD repeat domain containing 3	1439775_at	0.400852	0.24715	0.0940099	0.147781	0.0341449	0.174487	0.609053	0.417978	0.0126355	1	1	1	0	1	0	0	0
Cnot6	II	CCR4-NOT transcription complex, subunit 6	1426682_at	0.399952	0.126725	0.069842	0.0313348	0.00304156	0.364627	0.653369	0.849619	0.00255938	1	1	0	0	0	0	0	0
Clec2l	II	C-type lectin domain family 2, member L	1433764_at	0.399499	0.21221	-0.0898883	-0.141533	0.0201584	0.198705	0.598413	0.398545	0.000332001	1	1	1	0	1	0	0	0
Jun	II	jun proto-oncogene	1448694_at	0.398684	0.208236	-0.115582	-0.0996416	0.0153508	0.187491	0.479286	0.545163	0.0041104	1	1	1	0	0	1	0	0
Spint2	II	serine protease inhibitor, Kunitz type 2	1451935_a_at	0.397562	-0.0380421	0.0674451	0.0686086	0.0163206	0.822584	0.687976	0.682739	0.0129466	1	1	1	0	0	0	1	0
Mtmr12	II	myotubularin related protein 12	1434058_at	0.397461	0.0395993	-0.00339622	0.00825647	0.0323078	0.82829	0.985189	0.964	0.00893699	1	1	1	0	1	0	0	0
Cpeb4	II	cytoplasmic polyadenylation element binding protein 4	1420618_at	0.396241	0.0808214	0.139266	0.063631	0.0188845	0.632858	0.399512	0.708585	0.027917	1	1	1	0	1	0	0	0
Stard4	II	StAR-related lipid transfer (START) domain containing 4	1455011_at	0.396163	0.13435	0.0138929	-0.110043	0.0284863	0.444742	0.938339	0.533535	0.0059627	1	1	1	0	1	0	0	0
Zfp292	II	zinc finger protein 292	1436308_at	0.396064	0.149962	0.0587551	0.046793	0.0108113	0.327512	0.719072	0.776019	0.00213849	1	1	0	0	0	0	0	0
Pax8	II	paired box 8	1418208_at	0.395475	0.0863023	0.206472	-0.160809	0.0359763	0.638707	0.255254	0.376851	0.0238069	1	1	1	0	1	0	0	0
Tax1bp1	II	Tax1 (human T cell leukemia virus type I) binding protein 1	1420174_s_at	0.395394	-0.0606804	0.364922	0.0604528	0.0314519	0.737163	0.0445905	0.738121	0.0383905	1	1	1	0	1	0	1	0
Kat6a	II	K(lysine) acetyltransferase 6A	1436315_at	0.394964	0.233048	0.043933	-0.107898	0.0368123	0.200877	0.812542	0.557104	0.00127024	1	1	1	0	1	0	0	0
Hcn1	II	hyperpolarization-activated, cyclic nucleotide-gated K+ 1	1450193_at	0.393735	-0.0175848	-0.181039	-0.122471	0.013313	0.916456	0.240733	0.440986	0.00712109	1	1	0	1	0	0	0	0
Kmt2c	II	lysine (K)-specific methyltransferase 2C	1434179_at	0.393266	0.177819	0.175517	0.0386151	0.0445381	0.345661	0.351975	0.839421	0.00852749	1	0	0	0	0	1	1	0
Tmem163	II	transmembrane protein 163	1428077_at	0.39289	0.109236	0.244718	-0.137336	0.0345968	0.546494	0.172296	0.446284	0.000256196	1	1	1	0	1	0	0	0
Thyn1	II	thymocyte nuclear protein 1	1438480_a_at	0.391985	0.1988	0.0215023	0.106345	0.00856018	0.166935	0.896156	0.489631	0.00145246	1	1	0	0	0	0	0	0
Nup98	II	nucleoporin 98	1439154_at	0.391815	-0.0451817	-0.0499485	-0.117158	0.000978018	0.79541	0.770542	0.373655	0.00254241	1	1	0	0	0	1	0	0
Psmg3	II	proteasome (prosome, macropain) assembly chaperone 3	1430572_at	0.3901	0.0429968	0.0999541	-0.0632004	0.0448897	0.820684	0.596397	0.738623	0.0111286	1	1	1	0	1	1	1	0
Ephb2	II	Eph receptor B2	1425016_at	0.389416	0.0753712	0.120287	-0.0437047	0.0421631	0.68677	0.517651	0.815669	0.00102332	1	1	1	1	0	0	0	0
Lhfpl2	II	lipoma HMGIC fusion partner-like 2	1434129_s_at	0.388196	0.285344	0.203162	-0.00257697	0.0160166	0.0665912	0.192084	0.987827	0.000194023	1	1	1	0	1	0	0	0
Tmem33	II	transmembrane protein 33	1431105_a_at	0.387817	0.0672171	0.0765296	-0.187667	0.0237363	0.696349	0.655887	0.258531	0.00881437	1	1	1	0	1	1	0	0
Rem2	II	rad and gem related GTP binding protein 2	1448860_at	0.387656	0.0910623	0.0804329	0.185337	0.0256597	0.597721	0.642215	0.270699	0.00127335	1	1	1	0	0	1	0	0
Spc24	II	SPC24, NDC80 kinetochore complex component, homolog (S. cerevisiae)	1431087_at	0.387623	0.0994129	-0.0246187	-0.0189165	0.00861449	0.519322	0.880947	0.908584	0.00513631	1	1	1	0	0	0	1	0
Stmn2	II	stathmin-like 2	1423280_at	0.387537	0.00358857	0.0692074	-0.128506	0.0339437	0.984215	0.700922	0.470727	0.021329	1	1	1	0	1	0	0	0
Anp32a	II	acidic (leucine-rich) nuclear phosphoprotein 32 family, member A	1421918_at	0.387463	-0.0668346	-0.12553	-0.0550382	0.0482466	0.726211	0.508583	0.773261	0.00737041	1	1	1	0	0	0	0	0
Ddx52	II	DEAD (Asp-Glu-Ala-Asp) box polypeptide 52	1434607_at	0.386158	0.100228	-0.00143952	0.10952	0.0409508	0.58652	0.993822	0.551788	0.00716826	1	1	1	0	0	0	1	0
Epc1	II	enhancer of polycomb homolog 1 (Drosophila)	1418850_at	0.385837	0.169388	0.088254	0.0144138	0.0363166	0.34277	0.625657	0.937057	0.00351955	1	1	1	1	0	0	0	0
Nt5dc2	II	5'-nucleotidase domain containing 2	1424882_a_at	0.38163	0.0953695	0.127641	-0.308375	0.0330183	0.589415	0.466767	0.077854	0.00100441	1	1	1	0	1	0	0	0
Spata2	II	spermatogenesis associated 2	1434107_at	0.380602	-0.0333346	0.0882681	-0.150849	0.0323828	0.851495	0.616392	0.384887	0.0121958	1	1	1	1	0	0	0	0
Gpr85	II	G protein-coupled receptor 85	1437618_x_at	0.380185	0.0953181	0.0348394	0.0558328	0.00884307	0.535872	0.831023	0.728037	0.00574696	1	1	1	0	0	1	0	0
Smc3	II	structural maintenance of chromosomes 3	1450950_at	0.380018	0.150064	0.018532	0.0140717	0.0441726	0.413209	0.920677	0.939735	0.00920907	1	1	1	0	0	0	1	0
Fbxl3	II	F-box and leucine-rich repeat protein 3	1454635_at	0.378085	0.198885	0.0174587	0.0978079	0.0337556	0.24955	0.92212	0.578584	0.0126633	1	1	1	0	0	0	0	0
U2surp	II	U2 snRNP-associated SURP domain containing	1455352_at	0.376774	0.165673	-0.0215611	0.0663995	0.0186559	0.292715	0.898182	0.688839	0.0205033	1	1	1	0	1	0	0	0
Tax1bp1	II	Tax1 (human T cell leukemia virus type I) binding protein 1	1448399_at	0.376079	0.040351	0.286069	0.0133191	0.000756791	0.831062	0.00617536	0.948706	0.00251057	1	1	1	0	1	0	1	0
Hcfc2	II	host cell factor C2	1428617_at	0.373498	0.00840678	-0.0716202	0.0335349	0.034482	0.962313	0.684621	0.850196	0.0393873	1	0	0	0	0	0	0	0
Nae1	II	NEDD8 activating enzyme E1 subunit 1	1423781_at	0.373466	0.170097	0.0871124	-0.00991101	0.0339165	0.322112	0.619145	0.955482	0.0112462	1	1	1	0	0	0	1	0
Eed	II	embryonic ectoderm development	1448653_at	0.373092	0.212933	0.0774395	0.0867516	0.0246814	0.186868	0.64634	0.605874	0.0013115	1	1	1	0	1	0	1	0
Tra2b	II	transformer 2 beta homolog (Drosophila)	1419543_a_at	0.372854	0.0515745	0.08219	-0.0557209	0.0373817	0.773031	0.643863	0.755183	0.0309053	1	1	1	0	1	0	0	0
Grin2a	II	glutamate receptor, ionotropic, NMDA2A (epsilon 1)	1434638_at	0.372622	0.0099837	0.0293891	-0.0139169	0.0417972	0.956326	0.871793	0.939141	0.000640079	1	1	0	0	0	0	0	0
Tnks2	II	tankyrase, TRF1-interacting ankyrin-related ADP-ribose polymerase 2	1447522_s_at	0.372049	0.0837548	0.13156	0.0855849	0.00325911	0.576612	0.326024	0.566473	0.00117785	1	1	1	0	0	0	1	0
Rock2	II	Rho-associated coiled-coil containing protein kinase 2	1423592_at	0.371971	0.183195	0.00445552	0.0218134	0.0130316	0.212929	0.978551	0.894924	0.00331872	1	1	1	0	1	0	1	0
Hif1a	II	hypoxia inducible factor 1, alpha subunit	1427418_a_at	0.371959	0.171298	0.103421	0.0236837	0.0194129	0.273651	0.523315	0.887976	0.00158389	1	1	0	0	0	0	0	0
Stam	II	signal transducing adaptor molecule (SH3 domain and ITAM motif) 1	1457828_at	0.37074	0.271983	0.0369316	-0.0705174	0.0253373	0.0915905	0.828937	0.676729	0.00525524	1	1	1	0	0	0	0	0
Ccnh	II	cyclin H	1418584_at	0.370714	0.0637242	-0.0668573	-0.0445119	0.0198121	0.700549	0.686124	0.789956	0.0231774	1	1	1	1	1	1	0	0
Clock	II	circadian locomotor output cycles kaput	1418660_at	0.36934	-0.0160286	-0.00534829	0.0626537	0.0364927	0.92825	0.976041	0.723121	0.00588796	1	1	1	0	0	0	1	0
Rnf2	II	ring finger protein 2	1424873_at	0.369066	0.152666	-0.0112745	0.0692085	0.0205714	0.33433	0.946702	0.675726	0.0295964	1	1	1	0	1	0	1	0
Tmem64	II	transmembrane protein 64	1434307_at	0.367368	0.155405	0.0515221	-0.0557594	0.0292963	0.349281	0.764588	0.745585	0.0165578	1	1	0	0	0	0	0	0
Bsn	II	bassoon	1450467_at	0.366963	-0.0472099	0.0564626	-0.0951703	0.0429891	0.793989	0.754494	0.595596	0.032651	1	1	0	0	0	0	1	0
Zbtb6	II	zinc finger and BTB domain containing 6	1455273_at	0.366552	-0.0138494	-0.0314923	0.117919	0.0319059	0.936761	0.856542	0.487926	0.0353736	1	0	0	0	0	0	0	0
Mfhas1	II	malignant fibrous histiocytoma amplified sequence 1	1429005_at	0.366498	0.0581897	0.123777	0.0192821	0.0106163	0.716129	0.405266	0.90672	0.000422906	1	1	1	0	1	0	0	0
Syne1	II	spectrin repeat containing, nuclear envelope 1	1455225_at	0.366397	-0.12498	-0.0989755	-0.0409317	0.0168887	0.422828	0.533436	0.804134	5.41534e-06	1	1	1	0	0	0	0	0
Sirpa	II	signal-regulatory protein alpha	1416985_at	0.365854	0.0792566	0.0368891	-0.0147219	0.0296879	0.641923	0.830694	0.932219	0.00962803	1	1	1	0	1	0	0	0
Dab1	II	disabled 1	1435578_s_at	0.365119	0.18469	0.0551487	0.0167161	0.0126163	0.200243	0.732421	0.919267	0.00747388	1	1	1	0	0	0	0	0
Camk2b	II	calcium/calmodulin-dependent protein kinase II, beta	1448676_at	0.364906	-0.00439178	0.0263992	-0.00909892	0.00182021	0.981391	0.885107	0.961345	0.00158775	1	1	1	1	1	0	1	0
Ino80dos	II	INO80 complex subunit D, opposite strand	1453354_at	0.364537	0.159523	-0.063375	0.122767	0.0139093	0.281495	0.693592	0.420682	0.000455092	1	1	0	0	0	0	0	0
Cbx1	II	chromobox 1	1433718_a_at	0.364459	0.0172457	0.143344	0.134008	0.00614626	0.917629	0.296284	0.33535	0.00322345	1	1	1	0	0	0	0	0
Extl2	II	exostoses (multiple)-like 2	1422539_at	0.363677	0.231677	0.0449963	0.00682721	0.0490273	0.197961	0.806306	0.970393	0.038424	1	1	1	0	1	0	0	0
Pura	II	purine rich element binding protein A	1456898_at	0.363289	0.152846	0.136664	0.134898	0.0471868	0.393546	0.446647	0.452671	0.000531196	1	1	0	0	0	0	0	0
Smchd1	II	SMC hinge domain containing 1	1428251_at	0.362273	0.131541	0.0888787	0.105087	0.00216906	0.303596	0.544044	0.447682	0.00309438	1	1	1	0	1	1	0	0
Fads6	II	fatty acid desaturase domain family, member 6	1436355_at	0.361624	0.0112023	0.156224	-0.0440258	0.0326092	0.948619	0.349299	0.799133	0.000243315	1	1	1	0	1	1	0	0
Cnot6l	II	CCR4-NOT transcription complex, subunit 6-like	1425481_at	0.36069	0.0172195	-0.0752428	0.0184021	0.00596677	0.918144	0.624841	0.912473	0.00444969	1	1	1	0	1	0	1	0
Prkcb	II	protein kinase C, beta	1460419_a_at	0.36062	0.100135	0.0544689	-0.0295989	0.0435896	0.572385	0.760907	0.869091	0.00574157	1	1	1	1	1	0	0	0
Gabrb3	II	gamma-aminobutyric acid (GABA) A receptor, subunit beta 3	1435021_at	0.359974	0.0298044	0.00348092	-0.0310013	0.0406482	0.866795	0.984397	0.861479	0.00106052	1	1	0	0	0	0	1	0
Tmem109	II	transmembrane protein 109	1416032_at	0.359886	0.146742	0.0503202	0.0530803	0.0241602	0.357031	0.763652	0.750838	0.000421541	1	1	0	1	0	0	1	1
Maml1	II	mastermind like 1 (Drosophila)	1426769_s_at	0.359004	-0.00180878	0.0382935	0.0632752	0.014327	0.991274	0.814735	0.693251	0.00148423	1	1	1	0	1	0	0	0
Mis18a	II	MIS18 kinetochore protein homolog A (S. pombe)	1453314_x_at	0.358812	0.231253	-0.115871	0.0306636	0.0121532	0.0964129	0.440333	0.851361	0.000783112	1	1	1	0	0	0	1	0
Hspa14	II	heat shock protein 14	1448586_at	0.358401	0.00443672	0.0159457	-0.0202272	0.0255137	0.97912	0.924984	0.904866	0.00419008	1	1	1	1	1	1	0	0
Trmt6	II	tRNA methyltransferase 6	1428754_at	0.358066	0.165137	0.0393964	-0.0222006	0.0283124	0.306282	0.816656	0.896433	0.0260355	1	1	1	1	0	0	0	0
Mcmbp	II	MCM (minichromosome maintenance deficient) binding protein	1438254_at	0.357893	0.00519307	0.00252206	0.0898682	0.0273143	0.975674	0.988186	0.58812	0.000474536	1	1	1	0	0	0	0	0
Crlf3	II	cytokine receptor-like factor 3	1460338_a_at	0.357078	0.127026	0.0286674	-0.128178	0.0182952	0.411434	0.862427	0.406806	0.00166689	1	1	1	0	1	0	0	0
Camk2d	II	calcium/calmodulin-dependent protein kinase II, delta	1422659_at	0.356559	0.0249163	0.039744	0.0235585	0.0148735	0.879633	0.80768	0.886209	0.0020301	1	1	1	1	1	1	0	0
Mllt3	II	myeloid/lymphoid or mixed-lineage leukemia (trithorax homolog, Drosophila); translocated to, 3	1429205_at	0.356412	0.0643769	0.0416704	0.064161	0.0145314	0.687523	0.798161	0.688573	0.00633455	1	1	1	0	1	0	1	0
Pla2g7	II	phospholipase A2, group VII (platelet-activating factor acetylhydrolase, plasma)	1430700_a_at	0.355503	-0.0405583	0.0779139	-0.112437	0.0194276	0.805708	0.628709	0.47388	0.00147766	1	1	1	0	0	0	0	0
N6amt2	II	N-6 adenine-specific DNA methyltransferase 2 (putative)	1418386_at	0.35313	0.177169	-0.096987	0.0232681	0.0467753	0.309092	0.583717	0.896721	0.0332517	1	1	1	0	0	0	1	0
Bmi1	II	Bmi1 polycomb ring finger oncogene	1417493_at	0.352745	0.249339	-0.00622279	0.0270008	0.0178689	0.0860472	0.97006	0.869989	0.00680445	1	1	1	0	1	0	0	0
Pkn2	II	protein kinase N2	1437295_at	0.352115	0.166384	0.107556	0.00782227	0.032037	0.305987	0.517819	0.963618	0.00541602	1	1	0	0	0	0	0	1
Zfp148	II	zinc finger protein 148	1427730_a_at	0.351324	-0.0473175	-0.104856	0.0324151	0.0309108	0.780113	0.526329	0.848936	0.0209239	1	1	1	0	1	0	0	0
Smc6	II	structural maintenance of chromosomes 6	1448829_at	0.351295	0.162434	0.0583997	0.020567	0.0107582	0.243558	0.713532	0.900639	0.000777685	1	1	1	0	1	0	1	0
Arhgap12	II	Rho GTPase activating protein 12	1451525_at	0.351206	0.159686	-0.0973562	0.0485069	0.016818	0.279886	0.532121	0.765394	0.00467915	1	1	0	0	0	0	1	0
Ankrd37	II	ankyrin repeat domain 37	1436538_at	0.350528	0.245177	0.0605896	0.0496775	0.0463125	0.15452	0.732506	0.779727	0.00763992	1	1	1	1	0	0	0	0
Dlg1	II	discs, large homolog 1 (Drosophila)	1415691_at	0.350472	0.203897	-0.00165347	0.0947051	0.0189335	0.165064	0.992051	0.548045	0.0214449	1	1	1	0	1	1	0	0
Irf2bpl	II	interferon regulatory factor 2 binding protein-like	1433468_at	0.350272	-0.0744124	-0.106204	-0.0934107	0.0408444	0.667909	0.536436	0.588102	0.01572	1	1	1	1	1	1	1	0
Wdr44	II	WD repeat domain 44	1435051_at	0.350035	0.169833	-0.0511636	0.0882976	0.0230031	0.267812	0.756372	0.583882	0.0110141	1	1	1	0	1	0	1	0
Lcat	II	lecithin cholesterol acyltransferase	1417043_at	0.348102	0.163263	0.097226	-0.170678	0.0260725	0.295401	0.548167	0.272489	0.000126994	1	1	1	0	1	0	0	0
Pak7	II	p21 protein (Cdc42/Rac)-activated kinase 7	1440981_at	0.34786	0.18834	-0.0575824	0.013554	0.0361067	0.249172	0.736211	0.937363	0.00102374	1	1	1	0	0	0	0	0
Mef2a	II	myocyte enhancer factor 2A	1427185_at	0.347837	0.135532	0.0495313	0.013095	0.0185604	0.370535	0.760888	0.93692	0.0204458	1	1	1	0	1	0	1	0
Agfg1	II	ArfGAP with FG repeats 1	1452237_at	0.347385	0.185811	0.0156182	-0.0676438	0.0230767	0.219694	0.925353	0.678019	0.0321989	1	1	0	0	0	0	0	0
Hnrnpr	II	heterogeneous nuclear ribonucleoprotein R	1438807_at	0.347177	-0.0469767	-0.0498151	0.0459221	0.0258079	0.777322	0.763966	0.782289	0.00815862	1	1	1	0	0	0	0	0
Smek2	II	SMEK homolog 2, suppressor of mek1 (Dictyostelium)	1450901_a_at	0.3467	-0.0594427	-0.108069	0.0724923	0.0389271	0.729756	0.523172	0.672316	0.0194009	1	1	0	0	0	0	0	0
Pvrl3	II	poliovirus receptor-related 3	1417319_at	0.34643	0.254574	0.162519	0.0267256	0.0192358	0.0785205	0.274522	0.871217	0.000447475	1	1	0	0	0	0	0	0
Sumo2	II	small ubiquitin-like modifier 2	1415782_at	0.345712	0.213758	-0.0611198	0.0549522	0.00195348	0.0465322	0.713728	0.748593	0.00216259	1	1	1	0	0	0	0	0
Srgap2	II	SLIT-ROBO Rho GTPase activating protein 2	1429884_at	0.34571	-0.0191835	-0.0307024	-0.0197964	0.0389698	0.911841	0.859129	0.90903	0.00658699	1	1	1	0	0	0	0	0
Phykpl	II	5-phosphohydroxy-L-lysine phospholyase	1424745_at	0.345407	0.16956	-0.0340518	-0.0329668	0.0381286	0.303666	0.843416	0.848375	0.00498167	1	1	1	0	1	0	0	0
Eps8	II	epidermal growth factor receptor pathway substrate 8	1422823_at	0.345146	0.155635	0.254714	0.0213563	0.0342717	0.338021	0.111114	0.900529	0.00026826	1	1	1	0	1	0	1	0
Vldlr	II	very low density lipoprotein receptor	1435893_at	0.344243	0.220318	0.141582	0.115487	0.0482427	0.197369	0.412698	0.50681	0.00150731	1	1	1	0	0	0	0	0
Zfp292	II	zinc finger protein 292	1419574_at	0.34403	0.080361	0.0726273	0.136985	0.0306677	0.626968	0.661723	0.393442	0.00872259	1	1	0	0	0	0	0	0
Adgrb3	II	adhesion G protein-coupled receptor B3	1454782_at	0.343875	0.0601172	0.0281244	0.040197	0.0315865	0.719502	0.867961	0.811588	0.00621722	0	0	0	0	0	0	0	0
Suv420h1	II	suppressor of variegation 4-20 homolog 1 (Drosophila)	1434999_at	0.343502	0.0842693	-0.0195669	-0.0187624	0.0131843	0.584661	0.905398	0.909305	0.00306669	1	1	1	0	1	1	0	0
Vldlr	II	very low density lipoprotein receptor	1434465_x_at	0.343067	-0.00710501	0.118135	0.165924	0.0246219	0.966044	0.452651	0.277413	0.00106052	1	1	1	0	0	0	0	0
Fbxo27	II	F-box protein 27	1434122_at	0.342622	0.13295	0.0725385	-0.0110248	0.0382721	0.422908	0.669373	0.948992	0.00523359	1	1	1	0	1	0	0	0
Crnkl1	II	Crn, crooked neck-like 1 (Drosophila)	1420850_at	0.341937	0.00854056	-0.0342709	0.143315	0.00739985	0.959862	0.836253	0.285451	0.013863	1	1	1	0	0	0	0	0
Gramd1b	II	GRAM domain containing 1B	1435229_at	0.341788	0.0167417	-0.0290212	0.0204694	0.0412661	0.923105	0.866913	0.906019	0.00326343	1	1	1	0	0	0	0	0
Vma21	II	VMA21 vacuolar H+-ATPase homolog (S. cerevisiae)	1427937_at	0.341725	-0.0885251	-0.0590848	-0.118946	0.0203773	0.574538	0.714727	0.438251	0.000755571	1	1	1	0	1	1	1	0
Lin9	II	lin-9 homolog (C. elegans)	1428639_at	0.341037	0.187771	0.0733867	0.0146016	0.0187383	0.193158	0.644055	0.929509	0.000260209	1	1	1	0	1	0	0	0
Shprh	II	SNF2 histone linker PHD RING helicase	1440994_at	0.340518	0.271555	0.0715958	0.178617	0.0256788	0.0700822	0.659698	0.239888	0.00272223	1	1	1	0	1	0	1	0
Cd47	II	CD47 antigen (Rh-related antigen, integrin-associated signal transducer)	1428187_at	0.339281	0.215891	0.0760542	-0.0803022	0.0214533	0.137307	0.633673	0.61355	0.028436	1	1	1	1	1	0	1	0
Clcc1	II	chloride channel CLIC-like 1	1436730_at	0.338951	0.0707439	-0.0345496	0.0817153	0.0455072	0.682321	0.842885	0.63526	0.0286317	1	1	1	0	0	0	0	0
March7	II	membrane-associated ring finger (C3HC4) 7	1420609_at	0.338295	0.145595	0.06378	0.096284	0.0130939	0.302637	0.686268	0.52304	0.0145196	1	1	1	0	0	1	0	0
Eif5b	II	eukaryotic translation initiation factor 5B	1434605_at	0.336901	-0.119996	-0.0692352	0.0734688	0.0267053	0.444444	0.670365	0.650591	0.017596	1	1	0	0	0	0	0	0
Rem2	II	rad and gem related GTP binding protein 2	1457651_x_at	0.3365	0.0664086	0.0686247	0.11447	0.0329801	0.689049	0.678912	0.478995	0.00151997	1	1	1	0	0	1	0	0
Tbc1d8b	II	TBC1 domain family, member 8B	1430133_at	0.335446	0.348264	0.00327017	0.071355	0.041675	0.0352682	0.984854	0.674274	0.00725919	1	1	1	0	1	0	0	0
Coro1a	II	coronin, actin binding protein 1A	1455269_a_at	0.335069	0.106845	-0.165561	0.0913998	0.0491878	0.533773	0.326948	0.59628	0.00534835	1	1	1	0	0	0	0	0
Trove2	II	TROVE domain family, member 2	1436534_at	0.333631	0.175027	0.108776	0.0446212	0.0132656	0.198367	0.460168	0.782496	0.000688649	1	1	1	0	0	0	0	0
Mier3	II	mesoderm induction early response 1, family member 3	1460614_at	0.333088	0.0547171	-0.0317472	-0.00131807	0.0155587	0.732251	0.84599	0.993643	0.00401485	1	1	0	0	0	0	0	0
Bzw2	II	basic leucine zipper and W2 domains 2	1423456_at	0.332398	-0.0890444	-0.153191	-0.0758071	0.0228002	0.571076	0.302817	0.633748	0.0324427	1	1	1	0	1	0	0	0
Atf6	II	activating transcription factor 6	1435444_at	0.331851	0.0967047	0.0674265	-0.0569869	0.00992432	0.511519	0.665971	0.720495	0.00213267	1	1	0	0	0	0	1	0
Rbfox1	II	RNA binding protein, fox-1 homolog (C. elegans) 1	1455358_at	0.330644	0.081552	0.0649272	0.0284212	0.0170474	0.59891	0.681619	0.862238	0.00993538	1	1	1	1	0	1	1	0
Xbp1	II	X-box binding protein 1	1420886_a_at	0.330176	-0.0064823	0.10548	-0.0792758	0.0201923	0.968687	0.489108	0.613452	0.00542445	1	1	1	0	1	0	0	0
Smcr8	II	Smith-Magenis syndrome chromosome region, candidate 8 homolog (human)	1429017_at	0.329358	0.0411568	0.034703	-0.0366795	0.00899276	0.802374	0.834509	0.824727	0.00316018	1	1	1	0	1	0	0	0
Dtymk	II	deoxythymidylate kinase	1452681_at	0.329201	0.186963	0.050942	-0.0816433	0.0406595	0.241606	0.762952	0.62451	0.00363857	1	1	1	1	1	0	0	0
Nsun4	II	NOL1/NOP2/Sun domain family, member 4	1445570_at	0.328439	-0.010124	0.140283	0.0299794	0.0124517	0.951624	0.31159	0.85556	0.00993354	1	1	1	1	1	0	0	0
Utp14a	II	UTP14, U3 small nucleolar ribonucleoprotein, homolog A (yeast)	1432250_at	0.328237	-0.1427	-0.0609341	-0.065733	0.0198858	0.328248	0.702623	0.678956	0.043104	1	1	1	0	0	0	0	0
Lcor	II	ligand dependent nuclear receptor corepressor	1443779_s_at	0.327055	0.212414	0.020666	0.210825	0.0459868	0.189525	0.90427	0.192944	0.00503612	1	1	1	1	1	0	0	0
Lxn	II	latexin	1416503_at	0.326069	0.213848	0.00336712	0.097099	0.0439493	0.181274	0.984295	0.559587	0.00109707	1	1	0	0	0	0	0	0
Ube2e3	II	ubiquitin-conjugating enzyme E2E 3	1448670_at	0.324798	0.142485	-0.0734335	-0.0330044	0.0180603	0.319874	0.638615	0.839818	0.00549995	1	1	0	0	0	0	0	0
Cyb5r4	II	cytochrome b5 reductase 4	1426307_at	0.324381	0.242935	0.00218076	0.12476	0.0307863	0.101186	0.989552	0.422423	0.0131695	1	1	0	1	0	0	1	0
Krit1	II	KRIT1, ankyrin repeat containing	1428729_at	0.322517	0.0180069	-0.0990106	0.012555	0.0436604	0.915633	0.548496	0.941158	0.0231449	1	1	1	0	1	0	0	0
Sestd1	II	SEC14 and spectrin domains 1	1429114_at	0.322202	0.0798451	0.0704193	0.0214077	0.0480658	0.635719	0.677237	0.90064	0.0191158	1	1	1	0	0	0	1	0
Atl2	II	atlastin GTPase 2	1435594_at	0.322073	0.0675659	0.0206429	0.0193196	0.0362323	0.680545	0.901814	0.908104	0.00210611	1	1	1	0	0	1	0	0
Zkscan8	II	zinc finger with KRAB and SCAN domains 8	1455778_at	0.321985	0.168799	0.0404463	0.021504	0.0379027	0.278482	0.808493	0.898031	0.00871473	1	1	1	0	1	0	0	0
Jade1	II	jade family PHD finger 1	1426752_at	0.32126	0.130256	0.00354988	0.146929	0.0268008	0.388788	0.982886	0.324394	0.00547954	1	1	1	0	0	0	1	0
Rb1cc1	II	RB1-inducible coiled-coil 1	1418968_at	0.321196	0.265636	0.0382598	0.00438302	0.0319279	0.0726091	0.816566	0.97899	0.0151847	1	1	1	1	1	0	0	0
Klhl42	II	kelch-like 42	1426988_at	0.321082	0.0660506	-0.0653232	-0.0449934	0.0455024	0.694218	0.697504	0.790419	0.00944229	1	1	1	0	1	0	1	0
Dab1	II	disabled 1	1427308_at	0.320988	0.00789365	-0.0576528	-0.0574241	0.0255238	0.961901	0.720278	0.721392	0.00265153	1	1	1	0	0	0	0	0
Tagln3	II	transgelin 3	1450683_at	0.320129	0.0678503	-0.0532407	-0.0299509	0.0202924	0.666999	0.739831	0.854762	0.00461039	1	1	1	0	0	0	0	0
Ankrd12	II	ankyrin repeat domain 12	1436610_at	0.318812	0.0757798	0.0243735	0.129242	0.040297	0.644731	0.884583	0.41715	0.0271271	1	0	0	0	0	0	0	0
Pik3ca	II	phosphatidylinositol 3-kinase, catalytic, alpha polypeptide	1423144_at	0.318628	0.0968835	0.0046408	0.0778237	0.0408167	0.551182	0.978026	0.635834	0.00423479	1	1	1	0	1	0	0	0
Hnrnpdl	II	heterogeneous nuclear ribonucleoprotein D-like	1449039_a_at	0.317885	-0.0616552	-0.0401403	0.138794	0.0345205	0.705474	0.807883	0.368703	0.0179609	1	1	1	0	1	0	1	0
Smek2	II	SMEK homolog 2, suppressor of mek1 (Dictyostelium)	1450900_at	0.317638	0.161755	0.0825551	0.0858278	0.00492591	0.170624	0.582059	0.562109	0.000592515	1	1	0	0	0	0	0	0
Hoxb3	II	homeobox B3	1427605_at	0.317372	0.12873	0.135842	0.0482798	0.0466144	0.428359	0.401738	0.774674	0.0167913	1	1	1	0	0	0	0	0
Spcs3	II	signal peptidase complex subunit 3 homolog (S. cerevisiae)	1451175_at	0.316051	0.168021	0.0628609	-0.0210697	0.0474935	0.293439	0.707846	0.901277	0.00205147	1	1	1	0	1	0	0	0
Bola3	II	bolA-like 3 (E. coli)	1458384_at	0.315753	0.0490671	-0.14519	-0.0965114	0.0412592	0.76789	0.356365	0.551302	0.000622804	1	1	1	0	1	0	0	0
Gnb5	II	guanine nucleotide binding protein (G protein), beta 5	1422208_a_at	0.314159	-0.0659633	0.0208244	-0.0149047	0.0236225	0.677023	0.899228	0.927946	0.0167595	1	1	1	0	0	0	0	0
Kif18a	II	kinesin family member 18A	1424107_at	0.313789	0.425593	0.01252	0.03006	0.0684129	0.0177736	0.943666	0.865076	0.00782707	1	1	1	0	1	1	0	0
Rmdn3	II	regulator of microtubule dynamics 3	1428196_a_at	0.313774	0.155231	0.0549478	-0.0421441	0.0435484	0.323831	0.740964	0.800881	0.000240072	1	1	1	0	1	0	0	0
Pck2	II	phosphoenolpyruvate carboxykinase 2 (mitochondrial)	1425615_a_at	0.313571	0.0219413	-0.00660642	0.00150615	0.0235827	0.893803	0.968094	0.992727	0.00390564	1	1	1	1	1	0	0	0
Kpna3	II	karyopherin (importin) alpha 3	1421828_at	0.313566	0.0623385	-0.0196489	-0.108017	0.0198371	0.693456	0.905179	0.465631	0.00190921	1	1	1	1	0	0	1	0
Ctcf	II	CCCTC-binding factor	1418330_at	0.313139	0.0801386	0.0124126	0.125885	0.030413	0.612734	0.940139	0.406638	0.00335583	1	1	1	1	0	0	1	0
Pak2	II	p21 protein (Cdc42/Rac)-activated kinase 2	1434250_at	0.313136	0.237006	0.0141619	-0.0335949	0.0395543	0.11582	0.932455	0.839854	0.0126633	1	1	1	0	1	0	0	0
Trappc5	II	trafficking protein particle complex 5	1448999_at	0.312633	0.0435255	0.0663195	-0.0240645	0.0337748	0.790491	0.681071	0.884243	0.00273454	1	1	1	0	1	0	1	0
Cdyl	II	chromodomain protein, Y chromosome-like	1418070_at	0.311939	0.168186	0.0276726	-0.0901195	0.0325929	0.256103	0.866621	0.567407	0.00867789	1	0	0	0	0	0	0	0
Mat2b	II	methionine adenosyltransferase II, beta	1448196_at	0.311678	0.100384	-0.0151572	0.000991711	0.0137676	0.491075	0.928365	0.995329	0.000830232	1	1	0	0	0	0	0	0
Zdhhc2	II	zinc finger, DHHC domain containing 2	1452654_at	0.311617	0.0458349	0.061304	0.0906443	0.00609036	0.78956	0.706199	0.533142	0.000472801	1	1	1	1	0	0	0	0
Plcb1	II	phospholipase C, beta 1	1425781_a_at	0.311544	0.0288359	-0.0747875	0.052468	0.0192442	0.860603	0.629585	0.743123	0.000211219	1	1	1	0	0	0	1	0
Stxbp5	II	syntaxin binding protein 5 (tomosyn)	1430301_at	0.311289	0.158895	0.038988	0.0272987	0.0441595	0.309924	0.815393	0.870611	0.00255938	1	1	1	0	0	0	1	0
Lmx1b	II	LIM homeobox transcription factor 1 beta	1441729_at	0.310702	0.407963	0.0857522	0.0878224	0.0898481	0.0309605	0.640245	0.632092	0.0187242	1	1	1	0	1	0	0	0
Gnptg	II	N-acetylglucosamine-1-phosphotransferase, gamma subunit	1436526_at	0.308251	0.0306673	-0.0081413	0.0846245	0.0153131	0.853263	0.961503	0.574878	0.0040256	1	1	1	1	1	0	1	0
Zfp78	II	zinc finger protein 78	1458412_at	0.307317	0.176324	-0.00241615	0.204329	0.0390875	0.240763	0.988416	0.169441	0.000990396	1	1	1	0	0	0	1	0
Gm5817	II	predicted gene 5817	1435198_at	0.307307	0.0099179	0.000388495	-0.0792721	0.0455776	0.952875	0.998154	0.627365	0.000393926	0	0	0	0	0	0	0	0
Tfam	II	transcription factor A, mitochondrial	1448224_at	0.306674	0.157883	-0.0441165	0.0191309	0.0499648	0.318444	0.792358	0.909719	0.0140169	1	1	1	0	1	0	0	0
Zfp260	II	zinc finger protein 260	1419165_at	0.306658	0.191603	-0.0658459	0.0132345	0.0458565	0.212529	0.688978	0.937106	0.0386994	1	1	1	0	1	0	1	0
Slc35d1	II	solute carrier family 35 (UDP-glucuronic acid/UDP-N-acetylgalactosamine dual transporter), member D1	1433595_at	0.306392	0.354303	0.0315878	0.0559216	0.0236231	0.0103677	0.846818	0.726035	0.005503	1	1	1	0	1	0	1	0
Nudt16l1	II	nudix (nucleoside diphosphate linked moiety X)-type motif 16-like 1	1428049_a_at	0.306229	-0.0211586	-0.043608	-0.0654925	0.0396454	0.898525	0.790859	0.686494	0.0175853	1	1	1	1	1	1	1	0
Snrnp200	II	small nuclear ribonucleoprotein 200 (U5)	1460552_at	0.305924	0.0306665	-0.0377696	-0.046728	0.01124	0.856907	0.822055	0.776802	0.00187794	1	1	0	0	0	0	0	0
Nup35	II	nucleoporin 35	1426447_at	0.305568	0.283408	-0.0604427	0.0286544	0.0168277	0.0256054	0.70248	0.862784	0.0040412	1	1	1	0	0	0	0	0
Fam132a	II	family with sequence similarity 132, member A	1455264_at	0.305262	0.224958	-0.092664	-0.0427987	0.0355664	0.11943	0.554991	0.793367	0.0161035	1	1	1	0	1	0	0	0
Anp32a	II	acidic (leucine-rich) nuclear phosphoprotein 32 family, member A	1434555_at	0.304382	0.0260401	-0.0737058	-0.0737027	0.0187642	0.874978	0.633624	0.63364	0.00310629	1	1	1	0	0	0	0	0
Pibf1	II	progesterone immunomodulatory binding factor 1	1431618_a_at	0.303543	0.099872	-0.107259	-0.0442359	0.0132091	0.488983	0.449538	0.788109	0.0160776	1	1	0	0	0	0	0	0
Slc4a4	II	solute carrier family 4 (anion exchanger), member 4	1434096_at	0.303014	0.0088712	0.0822568	0.0406024	0.019007	0.957722	0.588904	0.803255	0.000161616	1	1	1	0	1	0	0	0
Adal	II	adenosine deaminase-like	1428198_at	0.302719	0.17904	0.147206	0.0527134	0.019594	0.176467	0.28284	0.742023	0.00196666	1	1	1	0	1	0	0	0
Smek2	II	SMEK homolog 2, suppressor of mek1 (Dictyostelium)	1423197_a_at	0.302176	0.30466	-0.039525	0.189677	0.0350106	0.0336614	0.808727	0.18895	0.000875724	1	1	0	0	0	0	0	0
Ogfrl1	II	opioid growth factor receptor-like 1	1424412_at	0.302068	0.0271066	-0.0651767	0.0956775	0.0383651	0.869408	0.685781	0.542203	0.0025637	1	1	1	0	1	0	0	0
Naa35	II	N(alpha)-acetyltransferase 35, NatC auxiliary subunit	1429720_at	0.301776	-0.134277	-0.0920875	-0.0273106	0.0350151	0.370083	0.554981	0.868002	0.0333994	1	1	1	1	0	0	0	0
Doc2b	II	double C2, beta	1420666_at	0.301357	0.157664	0.109727	-0.0629519	0.0407329	0.295046	0.481816	0.697498	0.00178427	1	1	0	0	0	0	0	0
Rab15	II	RAB15, member RAS oncogene family	1417829_a_at	0.301313	0.0133458	0.000212234	-0.0753249	0.0446766	0.936157	0.998985	0.641667	0.0012954	1	1	1	1	0	0	0	0
Atp2b2	II	ATPase, Ca++ transporting, plasma membrane 2	1433888_at	0.30125	-0.033524	0.00707867	0.0710003	0.0418296	0.839016	0.966024	0.659892	0.0313417	1	1	1	0	0	0	0	0
Lonrf3	II	LON peptidase N-terminal domain and ring finger 3	1436200_at	0.301203	-0.00360444	0.146766	0.0569808	0.0105715	0.983838	0.248004	0.725131	0.000194023	1	1	1	0	0	0	0	0
Pigf	II	phosphatidylinositol glycan anchor biosynthesis, class F	1448896_at	0.300957	0.345918	-0.0659487	0.0558014	0.0520895	0.0277179	0.689984	0.73699	0.00120478	1	1	1	0	0	0	1	0
Fmr1	II	fragile X mental retardation syndrome 1	1423369_at	0.299533	0.0565292	0.0613988	-0.0569411	0.036926	0.726146	0.702501	0.724144	0.0234004	1	1	1	0	1	0	1	0
Tex30	II	testis expressed 30	1428593_at	0.298626	0.360549	-0.0319601	0.20203	0.0285711	0.0100066	0.844933	0.140518	0.000447268	1	1	0	0	0	0	1	0
Chst7	II	carbohydrate (N-acetylglucosamino) sulfotransferase 7	1449402_at	0.297453	0.418801	0.0427915	-0.11007	0.117085	0.0335477	0.821825	0.56009	0.00999162	1	1	1	0	1	0	0	0
Ireb2	II	iron responsive element binding protein 2	1433527_at	0.296939	0.167509	0.0577695	0.154298	0.0373222	0.250305	0.719672	0.29414	0.00968144	1	1	1	0	1	0	0	0
Lmna	II	lamin A	1426868_x_at	0.29686	-0.0907437	-0.191237	-0.0382833	0.0434139	0.566724	0.195979	0.815855	0.0144945	1	1	1	0	1	0	1	0
Brd8	II	bromodomain containing 8	1456351_at	0.296789	-0.00425944	-0.0399797	0.0508096	0.0238262	0.979593	0.805813	0.751512	0.00250422	1	1	1	0	0	0	0	0
Thoc2	II	THO complex 2	1437634_at	0.296619	0.282185	0.131101	0.00871696	0.0196805	0.0258999	0.343888	0.958689	0.00547248	1	1	1	0	1	0	0	0
Rgs3	II	regulator of G-protein signaling 3	1425296_a_at	0.295851	0.0663516	-0.0302193	-0.123047	0.0170673	0.671732	0.856635	0.373544	7.59138e-05	1	1	1	0	1	1	0	0
Banf1	II	barrier to autointegration factor 1	1421083_x_at	0.295379	-0.0351798	-0.156571	-0.0727886	0.0257382	0.829408	0.257098	0.63982	0.0238332	1	1	1	1	1	0	0	0
Kif26b	II	kinesin family member 26B	1440990_at	0.294793	-0.163616	0.413533	-0.0598406	0.118259	0.382029	0.0345368	0.751512	0.000658088	1	1	0	1	0	0	0	0
Lgi3	II	leucine-rich repeat LGI family, member 3	1436238_at	0.294774	-0.116832	0.0339846	-0.0507211	0.0382873	0.441583	0.835506	0.75394	0.00375019	1	1	1	0	1	1	0	0
Snx14	II	sorting nexin 14	1456039_at	0.294069	0.106942	0.0383814	0.0219254	0.0194646	0.457463	0.815429	0.895943	0.0122626	1	1	1	0	0	0	1	0
Gpr37l1	II	G protein-coupled receptor 37-like 1	1424146_at	0.293557	0.101699	0.0834828	-0.126507	0.0257533	0.4929	0.5847	0.37574	0.000120965	1	1	1	1	1	0	0	0
Ppp4r2	II	protein phosphatase 4, regulatory subunit 2	1433851_at	0.293391	0.124814	0.0507618	0.12811	0.0205085	0.371559	0.752562	0.356344	0.00497782	1	1	1	0	0	0	1	0
Scyl2	II	SCY1-like 2 (S. cerevisiae)	1436314_at	0.292856	0.172958	-0.12728	0.0187288	0.0444092	0.242866	0.40503	0.909828	0.0140726	1	1	1	0	0	1	0	0
Sri	II	sorcin	1450878_at	0.291927	0.124724	-0.00178093	-0.0476027	0.0460604	0.41703	0.991437	0.770792	0.00402402	1	1	1	0	1	0	0	0
Lrp11	II	low density lipoprotein receptor-related protein 11	1433536_at	0.291482	-0.00405664	0.0284457	-0.0719705	0.0157581	0.981363	0.867125	0.641697	0.000732467	1	1	1	0	0	0	0	0
Wdr76	II	WD repeat domain 76	1455674_at	0.29128	0.189085	-0.0133227	-0.181664	0.0491735	0.205071	0.936089	0.224853	0.001291	1	1	1	0	0	0	0	0
Creb1	II	cAMP responsive element binding protein 1	1428755_at	0.290048	0.259941	0.146197	0.0449587	0.0442579	0.0703147	0.32809	0.782725	0.00702291	1	1	1	0	0	1	0	0
Spty2d1	II	SPT2, Suppressor of Ty, domain containing 1 (S. cerevisiae)	1455130_at	0.289492	0.155718	0.0517192	0.0977763	0.0317213	0.267591	0.747084	0.516885	0.000790489	1	1	1	0	0	0	1	0
Rdh10	II	retinol dehydrogenase 10 (all-trans)	1426968_a_at	0.288788	0.109179	0.104415	0.0249616	0.0107399	0.4243	0.451875	0.889893	0.000612837	1	1	0	0	0	0	0	0
Nol7	II	nucleolar protein 7	1420486_at	0.288361	0.0932818	-0.0044893	0.0763701	0.0337427	0.540256	0.978343	0.623967	0.00055569	1	1	1	0	1	0	1	0
Cask	II	calcium/calmodulin-dependent serine protein kinase (MAGUK family)	1422518_at	0.287902	0.0722054	0.0119205	0.111463	0.0340528	0.644809	0.942449	0.453526	0.00609043	1	1	1	0	1	0	1	0
Arl4a	II	ADP-ribosylation factor-like 4A	1431429_a_at	0.287854	0.204287	-0.0483079	-0.0747423	0.0241661	0.112551	0.764714	0.627763	0.000774184	1	1	0	0	0	0	0	0
Crls1	II	cardiolipin synthase 1	1429737_a_at	0.287028	0.177036	-0.0145338	0.0186311	0.039046	0.212259	0.929736	0.909878	0.0247632	1	1	1	0	1	0	0	0
Hnrnpa0	II	heterogeneous nuclear ribonucleoprotein A0	1428407_at	0.28687	-0.00712986	-0.0317223	-0.0596436	0.0474606	0.965657	0.846991	0.711966	0.00839241	1	1	0	1	0	0	0	0
Dlx5	II	distal-less homeobox 5	1449863_a_at	0.271568	0.162129	-0.599593	-0.0123124	0.311874	0.540793	0.0398347	0.962714	0.000228152	1	1	0	1	0	0	0	0
Vegfc	II	vascular endothelial growth factor C	1440739_at	0.258513	0.514352	-0.0399759	0.104727	0.162426	0.0109522	0.830926	0.573279	0.00522293	1	1	1	1	1	0	0	0
Lrrc38	II	leucine rich repeat containing 38	1439491_at	0.250632	0.25687	-0.0861334	-0.410843	0.153953	0.144183	0.63039	0.0253078	0.000467826	1	1	0	1	0	0	0	0
Pgm5	II	phosphoglucomutase 5	1437871_at	0.248581	0.46092	0.108585	-0.237788	0.193025	0.0232742	0.570044	0.212596	0.00114209	1	1	1	0	1	0	0	0
Jmy	II	junction-mediating and regulatory protein	1460577_at	0.236891	0.300787	0.00807166	0.0752636	0.0322283	0.00729905	0.965757	0.625971	0.000147635	1	1	1	0	1	0	1	0
Angpt1	II	angiopoietin 1	1439066_at	0.234269	0.460235	0.21895	0.169804	0.0260532	0.00017419	0.0384341	0.127291	4.27999e-05	1	1	1	0	1	0	0	0
Bmpr1a	II	bone morphogenetic protein receptor, type 1A	1425493_at	0.229704	0.371487	0.0566554	-0.0289526	0.164228	0.0289589	0.742725	0.867563	0.0226519	1	1	1	0	1	0	1	0
Gspt1	II	G1 to S phase transition 1	1426737_at	0.229328	0.0733011	-0.310975	-0.167314	0.10714	0.64444	0.0301505	0.251671	0.0222592	1	0	0	0	0	0	0	0
Gm40568	II	predicted gene, 40568	1457512_at	0.225015	0.359841	-0.12524	-0.157715	0.177102	0.0352513	0.461329	0.349052	0.00200988	0	0	0	0	0	0	0	0
Efnb2	II	ephrin B2	1449548_at	0.218211	0.240852	0.194109	-0.460347	0.155048	0.11575	0.20835	0.00549022	0.000882294	1	1	1	0	1	0	0	0
Bmp1	II	bone morphogenetic protein 1	1427458_at	0.21403	0.0495055	-0.0162484	-0.306046	0.13797	0.760666	0.921651	0.0344528	0.0166251	1	1	1	0	1	0	0	0
Snai1	II	snail family zinc finger 1	1448742_at	0.212789	0.588717	0.0474253	0.437868	0.157279	0.000893096	0.77373	0.00635952	0.0069998	1	1	1	0	1	0	0	0
Taf1d	II	TATA box binding protein (Tbp)-associated factor, RNA polymerase I, D	1430271_x_at	0.205406	0.498357	-0.049192	0.0288267	0.270265	0.0138236	0.794226	0.878674	0.0091516	1	1	0	0	0	0	0	1
Ly6g6d	II	lymphocyte antigen 6 complex, locus G6D	1450774_at	0.200091	0.550295	-0.114577	0.0171787	0.317423	0.0130437	0.566904	0.931782	0.00298078	1	1	1	0	1	0	0	0
Ebf1	II	early B cell factor 1	1416301_a_at	0.194901	-0.0330375	0.542803	0.113921	0.362423	0.87691	0.0208473	0.593308	6.36032e-05	1	1	1	0	1	0	0	0
Macrod2	II	MACRO domain containing 2	1432431_s_at	0.176857	0.367492	-0.0545561	0.0270922	0.0733053	0.000361338	0.779281	0.909383	0.000131114	1	1	1	0	1	0	1	0
Bhlha9	II	basic helix-loop-helix family, member a9	1446501_at	0.16896	0.341589	0.0674739	0.0570651	0.23099	0.0145903	0.669239	0.721003	0.0268041	1	1	1	0	1	0	1	0
Nufip2	II	nuclear fragile X mental retardation protein interacting protein 2	1435632_at	0.167897	0.310793	-0.0811362	0.0322114	0.274893	0.0412668	0.616961	0.846528	0.0027788	1	1	1	0	1	0	0	0
Gas1	II	growth arrest specific 1	1416855_at	0.160474	0.325775	0.149801	0.036474	0.318836	0.0425573	0.354055	0.829761	0.00269377	1	1	0	0	0	0	0	0
Sp1	II	trans-acting transcription factor 1	1448994_at	0.15279	0.378624	0.028897	-0.0935145	0.387799	0.0370343	0.872993	0.601265	0.00669107	1	1	1	1	1	0	0	0
Cdt1	II	chromatin licensing and DNA replication factor 1	1424144_at	0.144237	0.29285	0.131697	-0.355458	0.415384	0.0979969	0.458132	0.0482622	0.00383006	1	1	1	0	1	0	1	0
BC005512	II	cDNA sequence BC005512	1435628_x_at	0.13202	0.312451	0.0601692	0.078716	0.39614	0.0382005	0.712971	0.626173	0.00751504	0	0	0	0	0	0	0	0
LOC102640451	II	uncharacterized LOC102640451	1447000_at	0.130699	0.292263	-0.0769724	-0.105573	0.350088	0.0231836	0.616463	0.469184	0.000883037	0	0	0	0	0	0	0	0
Zfp874b	II	zinc finger protein 874b	1439395_at	0.130164	0.340379	-0.00921032	0.14656	0.407521	0.0270537	0.956108	0.346311	0.00112099	1	1	1	0	0	1	0	0
Slc12a8	II	solute carrier family 12 (potassium/chloride transporters), member 8	1458918_at	0.124753	0.312165	0.0218647	-0.005356	0.414334	0.0324526	0.894649	0.97421	0.00131943	1	1	1	0	0	0	0	0
Gpn1	II	GPN-loop GTPase 1	1442114_at	0.12436	0.367303	0.246132	-0.0313833	0.42082	0.0152747	0.0934733	0.849217	0.00562056	1	1	1	0	1	0	0	0
Zfp248	II	zinc finger protein 248	1453531_at	0.11864	0.442813	-0.104663	0.069806	0.493697	0.0144292	0.547493	0.690951	0.00542445	1	1	1	0	1	0	1	0
Ltbp1	II	latent transforming growth factor beta binding protein 1	1448870_at	0.117298	0.102059	-0.215235	-0.329426	0.436777	0.505574	0.126749	0.0208039	0.000330627	1	1	1	0	0	1	0	0
Vegfc	II	vascular endothelial growth factor C	1419417_at	0.114863	0.470313	0.0261268	-0.242327	0.503938	0.0095911	0.881757	0.149925	0.00233172	1	1	1	1	1	0	0	0
Gp1bb	II	glycoprotein Ib, beta polypeptide	1422977_at	0.109989	0.289823	-0.0102642	0.094985	0.472818	0.0422064	0.950461	0.541339	0.000568656	1	1	1	0	0	0	0	0
Mpz	II	myelin protein zero	1423253_at	0.0928561	0.406033	0.0957256	-0.0213698	0.536003	0.00339553	0.521464	0.897286	0.0158637	1	1	0	0	0	0	0	0
Lrrc10b	II	leucine rich repeat containing 10B	1457132_at	0.0899213	0.157958	0.169486	0.381486	0.621823	0.381327	0.34695	0.0400736	1.51543e-05	1	1	1	0	1	0	0	0
Tjp3	II	tight junction protein 3	1417896_at	0.0887146	0.640179	-0.191258	-0.00694564	0.666575	0.00702947	0.353466	0.97312	0.0285593	1	1	1	0	1	0	0	0
Emx1	II	empty spiracles homeobox 1	1444216_at	0.0813119	0.170394	0.0375094	-0.401784	0.654882	0.342346	0.837566	0.0312001	0.00706782	1	1	1	0	1	0	0	0
Itga1	II	integrin alpha 1	1455251_at	0.0786917	0.552145	0.141623	0.113681	0.668599	0.00650281	0.436894	0.534197	0.032399	1	1	1	1	1	0	0	0
Use1	II	unconventional SNARE in the ER 1 homolog (S. cerevisiae)	1453430_at	0.074046	0.0264594	-0.0983272	-0.304225	0.630796	0.879393	0.491727	0.00973561	0.00353643	1	1	0	0	0	0	0	0
Hoga1	II	4-hydroxy-2-oxoglutarate aldolase 1	1450098_at	0.0733289	0.381239	-0.218032	0.1325	0.639886	0.00743967	0.111703	0.363087	0.0261399	1	1	1	0	0	0	0	0
Col1a2	II	collagen, type I, alpha 2	1423110_at	0.0490218	0.377849	0.13819	-0.00952729	0.784791	0.036148	0.433276	0.957827	0.00759861	1	1	1	0	1	0	0	0
Upk1b	II	uroplakin 1B	1435831_at	0.0427469	0.424439	0.125055	-0.152031	0.791805	0.00295645	0.385981	0.276086	0.00553612	1	1	1	0	0	0	0	0
Baz1a	II	bromodomain adjacent to zinc finger domain 1A	1433599_at	0.0395796	0.330746	-0.151318	0.398146	0.833284	0.0796734	0.415664	0.0390364	0.00450249	1	1	1	0	0	0	0	0
Dnmt3b	II	DNA methyltransferase 3B	1449052_a_at	0.0378991	0.0214264	-0.0326518	-0.287229	0.81601	0.896319	0.841665	0.0394025	0.000247002	1	1	1	0	0	0	0	0
St14	II	suppression of tumorigenicity 14 (colon carcinoma)	1418076_at	0.0370185	0.382675	-0.342883	-0.152886	0.840122	0.0394461	0.0614296	0.39688	0.0133468	1	1	0	0	0	0	0	0
Zfp84	II	zinc finger protein 84	1425209_at	0.0362179	0.296211	0.00821916	0.0525953	0.824085	0.0318961	0.960296	0.743329	0.0125766	1	1	1	0	1	0	0	0
Crispld2	II	cysteine-rich secretory protein LCCL domain containing 2	1434758_at	0.035863	0.411783	0.194848	-0.143148	0.834355	0.0153472	0.230645	0.385444	0.00668971	1	1	1	0	1	0	0	0
Slc12a4	II	solute carrier family 12, member 4	1417446_at	0.0354866	0.31447	0.105009	0.0972542	0.827781	0.0190809	0.479239	0.517163	0.000493659	1	1	1	1	1	0	0	0
Gm5914	II	predicted gene 5914	1442355_at	0.0194978	0.358752	-0.203636	0.0813006	0.908794	0.0272342	0.200291	0.625911	0.00288747	0	0	0	0	0	0	0	0
a	II	nonagouti	1460582_x_at	0.0181599	0.00338461	0.00452144	0.38773	0.919813	0.985038	0.980013	0.0326193	0.0367604	1	1	1	0	0	0	0	0
Zscan20	II	zinc finger and SCAN domains 20	1436280_at	0.0181199	0.347991	-0.0915073	-0.0946498	0.912369	0.0147996	0.553944	0.538978	0.0237779	1	1	1	0	1	1	0	0
Dach2	II	dachshund 2 (Drosophila)	1449823_at	0.0139486	0.519694	-0.0451767	-0.023751	0.938287	0.00708026	0.801436	0.895054	0.013966	1	1	1	1	0	0	1	0
Gria2	II	glutamate receptor, ionotropic, AMPA2 (alpha 2)	1438057_at	0.0104948	0.113861	0.332388	0.177836	0.966079	0.360759	0.000954681	0.0748117	9.97587e-06	1	1	1	0	1	0	1	0
Rnf24	II	ring finger protein 24	1453929_at	0.00803434	0.311986	0.0952641	0.104204	0.961243	0.0221342	0.530058	0.48691	0.00219136	1	1	1	0	1	0	0	0
Rnft1	II	ring finger protein, transmembrane 1	1428078_at	-0.00016136	0.390471	0.14643	0.204028	0.999295	0.0346762	0.414091	0.252493	0.00551158	1	1	1	0	1	0	0	0
Gpc6	II	glypican 6	1419688_at	-0.00342377	0.471388	-0.0962178	-0.300305	0.986807	0.0331981	0.641795	0.152781	0.0133196	1	1	1	0	0	0	0	0
Swt1	II	SWT1 RNA endoribonuclease homolog (S. cerevisiae)	1452859_at	-0.0129961	0.405946	-0.0158924	0.157648	0.937224	0.00645354	0.923216	0.280406	0.00140035	1	1	1	0	1	0	0	0
Crem	II	cAMP responsive element modulator	1449037_at	-0.0131489	0.406751	-0.0804503	0.0883595	0.946659	0.0460419	0.681515	0.65203	0.00255961	1	1	1	0	0	0	0	0
Vegfc	II	vascular endothelial growth factor C	1439766_x_at	-0.0223802	0.518844	0.023814	-0.0128768	0.892893	0.00201629	0.886031	0.938375	0.00135482	1	1	1	1	1	0	0	0
S1pr3	II	sphingosine-1-phosphate receptor 3	1460661_at	-0.0227232	0.361202	0.0606466	0.025935	0.892456	0.0223868	0.714518	0.877279	0.0298807	1	1	1	0	1	0	0	0
Eif2s3y	II	eukaryotic translation initiation factor 2, subunit 3, structural gene Y-linked	1417210_at	-0.0330696	0.398421	0.00274348	0.392181	0.857943	0.0345904	0.988167	0.0370628	1.7053e-07	1	1	0	0	0	0	0	0
Zmym1	II	zinc finger, MYM domain containing 1	1428052_a_at	-0.03811	0.343791	0.0237266	0.179338	0.815251	0.00984739	0.885891	0.17916	0.00213624	1	1	1	0	1	0	1	0
Nup205	II	nucleoporin 205	1430343_at	-0.0398699	0.22992	0.291635	-0.116371	0.808449	0.117842	0.0479557	0.454283	0.0368588	1	1	1	0	1	0	0	0
Pla2g4c	II	phospholipase A2, group IVC (cytosolic, calcium-independent)	1436712_at	-0.0403691	0.467153	0.0544831	0.103804	0.840624	0.0289432	0.786	0.604334	0.0184492	1	1	1	0	1	0	0	0
Zfp874a	II	zinc finger protein 874a	1434171_at	-0.0428146	0.388993	0.0842104	0.107093	0.799556	0.0172217	0.611296	0.513194	0.0218773	1	1	1	0	1	1	0	0
Rtn4rl2	II	reticulon 4 receptor-like 2	1439573_at	-0.0430893	0.30331	-0.137692	-0.0878585	0.807293	0.00615439	0.263962	0.549425	1.7053e-07	1	1	1	1	0	0	1	0
Aldh16a1	II	aldehyde dehydrogenase 16 family, member A1	1447372_at	-0.0474532	0.400969	-0.051134	0.0677606	0.803584	0.0415237	0.788647	0.722085	0.00610154	1	1	1	1	0	0	0	0
Myo5b	II	myosin VB	1437698_at	-0.0497017	0.007012	0.0831467	-0.405165	0.79691	0.971078	0.666124	0.0427015	8.762e-05	1	1	1	1	0	0	0	0
Elf2	II	E74-like factor 2	1418276_at	-0.0511785	0.336669	0.185353	-0.12869	0.750942	0.0178617	0.191633	0.386221	0.00837975	1	1	0	0	0	0	0	0
Zfp566	II	zinc finger protein 566	1425007_at	-0.0552826	0.115595	0.0187921	0.297519	0.73125	0.445055	0.909157	0.0353879	0.00405868	1	1	0	0	0	0	0	0
Lrig1	II	leucine-rich repeats and immunoglobulin-like domains 1	1434210_s_at	-0.0555065	-0.00464284	0.373634	-0.0366978	0.753276	0.98259	0.000731113	0.850441	8.64745e-06	1	1	1	0	1	0	0	0
Slc8a1	II	solute carrier family 8 (sodium/calcium exchanger), member 1	1420210_at	-0.0648732	0.457044	0.0911241	-0.158758	0.752082	0.0363509	0.657079	0.439134	0.0166149	1	1	1	0	0	0	0	0
Aste1	II	asteroid homolog 1 (Drosophila)	1431270_a_at	-0.0666478	0.333968	-0.0171553	-0.117549	0.676327	0.0205314	0.917134	0.438581	0.00396386	1	1	1	0	1	0	0	0
Tmem252	II	transmembrane protein 252	1437595_at	-0.0740256	0.361926	-0.0186879	-0.122559	0.655442	0.0239886	0.912012	0.448536	0.00711247	1	1	1	1	1	0	0	0
Epb41l4b	II	erythrocyte membrane protein band 4.1 like 4b	1418294_at	-0.0762217	0.398085	-0.0688761	0.0575572	0.690503	0.0441289	0.71915	0.763983	0.0404899	0	0	0	0	0	0	0	0
Pde2a	II	phosphodiesterase 2A, cGMP-stimulated	1447708_x_at	-0.0921482	0.526646	0.166264	0.0491963	0.581898	0.00340899	0.306067	0.772437	0.00344109	1	1	1	0	0	0	0	0
Nxph3	II	neurexophilin 3	1419710_at	-0.0975212	-0.031919	-0.0342871	-0.370063	0.576207	0.856857	0.846318	0.0349263	0.0383839	1	1	1	0	1	0	1	0
Wdr64	II	WD repeat domain 64	1430082_at	-0.102057	0.459918	0.120025	0.261537	0.59205	0.022872	0.527914	0.169367	0.0317727	1	1	1	1	1	0	0	0
Zfp189	II	zinc finger protein 189	1425287_at	-0.106568	0.329205	-0.00867807	-0.0134688	0.487334	0.022164	0.958107	0.934961	0.018884	1	1	1	0	1	0	0	0
Astl	II	astacin-like metalloendopeptidase (M12 family)	1438136_at	-0.116984	0.545848	0.0353157	-0.204696	0.455763	0.00142052	0.83099	0.17157	0.0182704	1	1	1	1	1	0	0	0
Psma5	II	proteasome (prosome, macropain) subunit, alpha type 5	1454940_at	-0.123615	0.376324	-0.164307	0.0916548	0.410065	0.00994589	0.256669	0.554762	0.025627	1	1	1	0	0	0	0	0
Dusp6	II	dual specificity phosphatase 6	1415834_at	-0.131052	0.403111	-0.225633	-0.00197746	0.452228	0.0247365	0.189879	0.991156	0.000268333	1	1	1	1	1	0	0	0
Magi1	II	membrane associated guanylate kinase, WW and PDZ domain containing 1	1452369_at	-0.134454	-0.0241296	0.0796063	0.331378	0.384076	0.884382	0.620783	0.0277607	0.00870238	1	1	1	1	0	0	1	0
Eda	II	ectodysplasin-A	1449524_at	-0.138076	0.319601	-0.0219405	0.00593146	0.385905	0.0410118	0.896321	0.971955	0.0376102	1	1	1	0	0	0	0	0
Fam122b	II	family with sequence similarity 122, member B	1452682_at	-0.140207	0.47641	0.000350241	0.150072	0.436608	0.0135651	0.998476	0.404368	0.0200556	1	1	1	0	1	0	1	0
Tacc3	II	transforming, acidic coiled-coil containing protein 3	1417450_a_at	-0.150485	0.0190127	-0.20533	-0.2984	0.311052	0.908258	0.154356	0.0381217	0.0189585	1	1	1	0	0	0	0	0
Ecm1	II	extracellular matrix protein 1	1448613_at	-0.169398	0.356159	-0.0401536	0.065292	0.307917	0.0347209	0.816484	0.704083	0.0172968	1	1	1	0	1	0	0	0
Adamts2	II	a disintegrin-like and metallopeptidase (reprolysin type) with thrombospondin type 1 motif, 2	1435990_at	-0.172488	0.37479	-0.0978642	-0.0302059	0.322212	0.0361998	0.580142	0.86607	0.0339056	1	1	1	1	1	1	0	0
Gch1	II	GTP cyclohydrolase 1	1429692_s_at	-0.178438	-0.119323	0.353134	0.106925	0.195348	0.415412	0.0106244	0.472912	0.00352381	1	1	0	1	0	0	0	0
Pigt	II	phosphatidylinositol glycan anchor biosynthesis, class T	1447382_at	-0.191847	0.405801	0.0808223	-0.113738	0.288137	0.0311968	0.659017	0.532526	0.035164	1	1	1	0	0	0	0	0
Ccnc	II	cyclin C	1454336_at	-0.192997	0.317787	0.0283464	0.00199693	0.120404	0.0101853	0.866567	0.990739	0.0147683	1	1	1	0	1	0	0	0
Grin2b	II	glutamate receptor, ionotropic, NMDA2B (epsilon 2)	1422223_at	-0.195618	0.369237	0.050879	-0.0238143	0.277385	0.0462325	0.781562	0.896977	0.00113698	1	1	1	1	1	0	0	0
Wfdc18	II	WAP four-disulfide core domain 18	1417160_s_at	-0.233922	0.54661	-0.0474286	0.0688925	0.224766	0.0104397	0.806594	0.721792	0.024596	1	1	1	0	0	0	0	0
Ackr2	II	atypical chemokine receptor 2	1437937_at	-0.236344	0.341882	0.110188	-0.0336561	0.0732952	0.0113591	0.453047	0.836902	0.00277651	1	1	1	0	1	0	0	0
Ido1	II	indoleamine 2,3-dioxygenase 1	1420437_at	-0.243629	0.467597	-0.0143212	0.434921	0.239948	0.0337333	0.94467	0.0455613	0.00022991	1	1	1	1	1	0	0	0
Lamp5	III	lysosomal-associated membrane protein family, member 5	1423853_at	0.686946	-1.50023	-0.09175	0.0102229	0.319864	0.0486102	0.891024	0.987813	0.000807242	1	1	1	0	0	0	0	0
Slc1a2	III	solute carrier family 1 (glial high affinity glutamate transporter), member 2	1439940_at	0.644912	-1.53436	-0.118417	0.16394	0.0750425	0.00109398	0.721995	0.623304	0.00104723	1	1	1	0	1	1	0	0
Rgs7bp	III	regulator of G-protein signalling 7 binding protein	1458534_at	0.505286	-0.363459	-0.0419663	0.0211548	0.0339048	0.109943	0.848506	0.923283	0.003533	1	1	1	0	1	0	0	0
Hecw2	III	HECT, C2 and WW domain containing E3 ubiquitin protein ligase 2	1458464_at	0.486283	-0.498898	-0.0556229	0.316179	0.0264455	0.0235016	0.784861	0.126853	0.0298237	1	1	1	1	0	1	1	0
Srgap2	III	SLIT-ROBO Rho GTPase activating protein 2	1434407_at	0.470775	-0.222846	0.0799221	-0.141019	0.0335628	0.283665	0.699542	0.495751	0.0208231	1	1	1	0	0	0	0	0
Arf2	III	ADP-ribosylation factor 2	1438661_a_at	0.468692	-0.504746	-0.148829	-0.234775	0.056305	0.0423542	0.518327	0.312113	0.0295084	1	1	0	0	0	0	0	0
Slc4a4	III	solute carrier family 4 (anion exchanger), member 4	1426432_a_at	0.447628	-0.521292	-0.144823	0.176339	0.0416225	0.0212529	0.484538	0.395093	0.0128718	1	1	1	0	1	0	0	0
Jak1	III	Janus kinase 1	1433805_at	0.445436	-0.293068	-0.0495588	-0.0179327	0.0082494	0.0641686	0.768611	0.915896	0.00762842	1	1	1	0	1	1	1	0
Tgs1	III	trimethylguanosine synthase homolog (S. cerevisiae)	1450401_at	0.442508	-0.366241	-0.194049	0.190272	0.0244401	0.0551249	0.29601	0.305546	0.0225365	1	1	1	0	1	0	1	0
Sorl1	III	sortilin-related receptor, LDLR class A repeats-containing	1460390_at	0.434263	-0.227544	-0.0725692	-0.0140006	0.0475315	0.275383	0.726807	0.946293	0.0134386	1	1	1	0	1	0	0	0
Jak1	III	Janus kinase 1	1433804_at	0.431243	-0.570379	-0.12865	-0.0561131	0.0825876	0.028549	0.585337	0.811437	0.034457	1	1	1	0	1	1	1	0
Epc1	III	enhancer of polycomb homolog 1 (Drosophila)	1429914_at	0.426091	-0.245683	-0.0135518	-0.220704	0.0145844	0.137054	0.937914	0.181812	0.0036465	1	1	1	1	0	0	0	0
Ttll3	III	tubulin tyrosine ligase-like family, member 3	1421219_at	0.394566	-0.412198	0.0865244	0.104749	0.0350779	0.0288132	0.635933	0.565456	0.000902165	1	1	1	0	1	0	0	0
Agk	III	acylglycerol kinase	1431655_a_at	0.379354	-0.516632	-0.0868816	-0.193534	0.0868655	0.0263311	0.684009	0.366199	0.0120339	1	1	1	0	1	0	0	0
Klf9	III	Kruppel-like factor 9	1422264_s_at	0.375503	-0.226621	0.133638	-0.029217	0.0249795	0.162749	0.420469	0.86509	0.0345026	1	1	1	1	0	0	1	0
Pappa2	III	pappalysin 2	1444451_at	0.373937	-0.320636	0.0218126	0.0350863	0.0383483	0.0708577	0.903752	0.845598	0.00133432	1	1	1	0	1	0	0	0
Rasa2	III	RAS p21 protein activator 2	1422785_at	0.367096	-0.436417	-0.332485	0.122787	0.0117725	0.00404842	0.0204389	0.414628	0.00309228	1	1	1	0	1	0	1	0
Fkbp15	III	FK506 binding protein 15	1441486_at	0.365726	-0.666417	-0.0396251	0.0114254	0.228814	0.0420817	0.892747	0.968978	0.0333338	1	1	1	0	1	0	0	0
Pigg	III	phosphatidylinositol glycan anchor biosynthesis, class G	1444640_at	0.345243	-0.12376	0.0987937	-0.267705	0.0343025	0.452126	0.552824	0.0945099	0.0141036	1	1	1	0	0	0	0	0
Napb	III	N-ethylmaleimide sensitive fusion protein attachment protein beta	1452444_at	0.342183	-0.689546	-0.163238	-0.247906	0.263425	0.0386143	0.585211	0.411246	0.00339235	1	1	1	0	0	1	1	0
Rap2a	III	RAS related protein 2a	1421574_at	0.329463	-0.343985	-0.0621237	0.220212	0.0574735	0.0483147	0.724521	0.197435	0.0195759	1	1	1	0	0	1	1	0
Riok1	III	RIO kinase 1 (yeast)	1419110_at	0.323835	-0.336486	-0.14509	0.0370525	0.0216612	0.0176089	0.319962	0.820162	0.00913143	1	1	0	0	0	0	0	0
Wars	III	tryptophanyl-tRNA synthetase	1425106_a_at	0.315826	-0.333796	0.183247	-0.0879272	0.050465	0.039776	0.255048	0.598905	0.0059627	1	1	1	1	1	0	0	0
Tm7sf2	III	transmembrane 7 superfamily member 2	1460684_at	0.313637	-0.355028	-0.0362204	0.0045276	0.0598625	0.0355056	0.834458	0.97923	0.00668759	1	1	1	0	1	1	0	0
Mtag2	III	metastasis associated gene 2	1420605_at	0.309337	-0.140287	0.219863	-0.285319	0.0462301	0.375942	0.153771	0.0645565	0.00386553	1	1	1	0	1	1	0	0
Kdm5c	III	lysine (K)-specific demethylase 5C	1426497_at	0.304665	-0.0900131	0.111895	-0.209301	0.0193905	0.549625	0.439934	0.108405	0.00422809	1	1	0	0	0	0	1	0
Hspa13	III	heat shock protein 70 family, member 13	1453172_at	0.300462	-0.535315	-0.155015	0.0436578	0.192653	0.0304916	0.493778	0.846668	0.0242975	1	1	1	0	1	0	0	0
Hnrnpr	III	heterogeneous nuclear ribonucleoprotein R	1452030_a_at	0.295477	-0.556746	-0.0808022	-0.061125	0.155783	0.0145458	0.694011	0.766086	0.00776389	1	1	1	0	0	0	0	0
Sec63	III	SEC63-like (S. cerevisiae)	1424926_at	0.294916	-0.317917	0.00731214	-0.150136	0.0608735	0.0445381	0.965594	0.347809	0.0027008	1	1	1	0	1	0	0	0
Ppm1k	III	protein phosphatase 1K (PP2C domain containing)	1441988_at	0.294448	-0.411345	0.0418463	-0.113244	0.0442129	0.00752882	0.798497	0.465254	0.000546129	1	1	0	0	0	0	0	0
Med1	III	mediator complex subunit 1	1421907_at	0.272557	-0.5776	-0.094778	0.268782	0.206846	0.0153907	0.656692	0.212922	0.0282991	1	1	1	1	1	0	0	1
Ifi27l2a	III	interferon, alpha-inducible protein 27 like 2A	1426278_at	0.269086	-0.768706	0.118457	-0.0599218	0.204304	0.00276284	0.572154	0.77513	0.00225414	1	1	1	0	1	0	0	0
Mbnl2	III	muscleblind-like 2	1455827_at	0.266	-0.588669	-0.0517371	0.142762	0.265542	0.0247007	0.82573	0.544838	0.0262698	1	1	1	0	0	0	0	0
Ttc3	III	tetratricopeptide repeat domain 3	1416483_at	0.261329	-0.79661	-0.0635797	0.0708828	0.354421	0.0145558	0.818795	0.798453	0.031659	1	1	1	0	1	0	0	0
Etnk1	III	ethanolamine kinase 1	1430996_at	0.24965	-0.942096	0.104925	0.200487	0.301329	0.00213641	0.659904	0.403648	0.00389447	1	1	1	0	0	0	0	0
Ipo8	III	importin 8	1459203_at	0.2457	-0.358851	0.0161415	-0.318913	0.143244	0.0369454	0.926727	0.0603866	0.0192487	1	1	1	0	1	0	0	0
Cpne3	III	copine III	1452814_at	0.243425	-0.541374	0.0150268	-0.0332843	0.130357	0.00292108	0.930205	0.845734	0.00932616	1	1	1	1	1	0	0	0
Zfp108	III	zinc finger protein 108	1421454_at	0.242577	-0.370016	-0.352024	0.195887	0.070841	0.00797521	0.010805	0.150495	0.00862332	1	1	1	0	1	0	0	0
Cand1	III	cullin associated and neddylation disassociated 1	1428649_at	0.240731	-0.401713	-0.0502654	-0.0774084	0.119367	0.0130383	0.763244	0.638354	0.00710894	1	1	1	0	1	0	0	0
Cbl	III	Casitas B-lineage lymphoma	1455886_at	0.219143	-0.591288	-0.131722	0.00679496	0.349156	0.0224977	0.570844	0.976606	0.0376435	1	1	1	1	0	0	1	1
Igfbp4	III	insulin-like growth factor binding protein 4	1437406_x_at	0.195937	-0.69047	-0.0530167	-0.140012	0.481237	0.0272446	0.847503	0.613041	0.0010859	1	1	1	0	1	0	0	0
Rbfox2	III	RNA binding protein, fox-1 homolog (C. elegans) 2	1418245_a_at	0.19409	-0.667561	-0.250843	0.128403	0.414393	0.0139296	0.294824	0.58739	0.0258077	1	1	1	0	0	0	1	0
Prkaa2	III	protein kinase, AMP-activated, alpha 2 catalytic subunit	1429463_at	0.193165	-0.621907	-0.00369601	0.0829637	0.440624	0.0257923	0.988123	0.738629	0.0255455	1	1	1	0	1	0	0	0
Kifap3	III	kinesin-associated protein 3	1417181_a_at	0.190052	-0.758901	-0.195923	0.116099	0.447094	0.00974298	0.43346	0.640467	0.0171895	1	1	1	0	0	0	1	0
Rab14	III	RAB14, member RAS oncogene family	1419244_a_at	0.187128	-0.678507	-0.160721	0.113901	0.52688	0.0388645	0.585938	0.698551	0.0325649	1	1	1	1	1	0	1	0
Sdf4	III	stromal cell derived factor 4	1448367_at	0.183428	-0.634096	0.00468486	0.0805382	0.352289	0.00542235	0.981143	0.683821	0.0353088	1	1	0	1	0	0	1	0
Slc25a30	III	solute carrier family 25, member 30	1420836_at	0.182911	-0.471156	0.0928021	-0.11258	0.319217	0.0167694	0.616659	0.542624	0.018332	1	1	1	0	0	0	0	0
Set	III	SET nuclear oncogene	1421819_a_at	0.178819	-0.474694	-0.0846492	0.0404815	0.380845	0.0298752	0.678318	0.842919	0.0161701	1	1	0	0	0	0	0	0
Atxn1	III	ataxin 1	1438294_at	0.16992	-0.68252	-0.131249	0.152849	0.56419	0.0376302	0.655097	0.603473	0.00753344	1	1	1	1	1	1	0	0
Sema5a	III	sema domain, seven thrombospondin repeats (type 1 and type 1-like), transmembrane domain (TM) and short cytoplasmic domain, (semaphorin) 5A	1437422_at	0.169198	-0.732376	-0.123013	0.0586956	0.611132	0.047499	0.710803	0.859214	0.0165663	1	1	1	0	0	0	0	0
Acp2	III	acid phosphatase 2, lysosomal	1436788_at	0.157072	-0.46925	-0.00620119	0.0523026	0.41911	0.0240766	0.974725	0.789027	0.0275423	1	1	1	0	1	0	0	0
Arl6ip1	III	ADP-ribosylation factor-like 6 interacting protein 1	1451131_at	0.148583	-0.50881	-0.0164145	-0.0973846	0.505299	0.0351182	0.941178	0.661808	0.00528664	1	1	1	1	1	0	0	0
Acbd3	III	acyl-Coenzyme A binding domain containing 3	1456316_a_at	0.147184	-0.571911	-0.0800064	0.0603684	0.418608	0.00527425	0.663236	0.743127	0.0260264	1	1	1	0	1	0	0	0
Cdk5r1	III	cyclin-dependent kinase 5, regulatory subunit 1 (p35)	1421124_at	0.145216	-0.42425	-0.00705215	-0.0172932	0.459323	0.039585	0.97149	0.930154	0.000455092	1	1	0	0	0	0	0	0
Timm17a	III	translocase of inner mitochondrial membrane 17a	1426256_at	0.145096	-0.40309	-0.0867411	0.0124072	0.409699	0.0268037	0.626369	0.945062	0.0203985	1	1	1	0	1	0	0	0
Fam168a	III	family with sequence similarity 168, member A	1434375_at	0.143454	-0.531485	-0.158138	0.0732127	0.46999	0.0148913	0.425682	0.713028	0.0308868	1	1	1	0	0	0	0	0
Dgkb	III	diacylglycerol kinase, beta	1440901_at	0.131476	-0.681597	-0.133767	0.106885	0.448238	0.00106757	0.440114	0.540129	7.72523e-05	1	1	0	0	0	0	0	0
Pja2	III	praja 2, RING-H2 motif containing	1424442_a_at	0.127265	-0.295391	-0.0519476	0.0720626	0.394793	0.0365341	0.747557	0.649177	0.00481536	1	1	0	0	0	0	0	0
Dlx1as	III	distal-less homeobox 1, antisense	1419845_at	0.126458	-0.321165	-0.397276	-0.0293027	0.475512	0.0705271	0.0292872	0.870907	1.91241e-06	1	1	0	0	0	0	0	0
Ctnnbip1	III	catenin beta interacting protein 1	1431694_a_at	0.112834	-0.522944	-0.0802339	0.062373	0.557537	0.0129628	0.677379	0.746672	0.0105414	1	1	1	1	1	0	0	0
Wdr1	III	WD repeat domain 1	1423054_at	0.109653	-0.353886	-0.00642222	-0.150868	0.460535	0.0106449	0.969034	0.28606	0.00465462	1	1	1	0	0	0	1	0
Rph3a	III	rabphilin 3A	1449961_at	0.109139	-0.826468	0.0334064	-0.0279642	0.626609	0.00300297	0.88148	0.900676	0.00435401	1	1	1	1	0	1	0	0
Mapre1	III	microtubule-associated protein, RP/EB family, member 1	1428820_at	0.104761	-0.648207	-0.176193	0.113437	0.571631	0.00272579	0.337805	0.539753	0.00247298	1	1	1	0	1	1	0	0
Zfp91	III	zinc finger protein 91	1429616_at	0.104345	-0.363927	-0.0445687	0.0648194	0.517515	0.0208692	0.789048	0.694451	0.0151317	1	1	1	0	1	0	1	0
Klhl24	III	kelch-like 24	1436968_x_at	0.103651	-0.543503	-0.0155558	-0.0785412	0.662339	0.0364157	0.947646	0.740503	0.00943309	1	1	1	0	0	0	1	0
Cyfip2	III	cytoplasmic FMR1 interacting protein 2	1449273_at	0.102584	-0.688572	-0.157111	0.046001	0.744546	0.0487846	0.618921	0.883606	0.0238699	1	1	1	0	1	0	1	0
Napb	III	N-ethylmaleimide sensitive fusion protein attachment protein beta	1427470_s_at	0.0980916	-0.725576	-0.161877	-0.101548	0.722406	0.0218486	0.559361	0.713097	0.00336338	1	1	1	0	0	1	1	0
Fam199x	III	family with sequence similarity 199, X-linked	1439059_at	0.0942513	-0.363448	0.0171869	0.188515	0.602886	0.0474863	0.925136	0.291617	0.0105676	1	1	1	0	1	0	0	0
Hsp90ab1	III	heat shock protein 90 alpha (cytosolic), class B member 1	1416365_at	0.0912918	-0.494637	-0.0267196	0.00350756	0.624567	0.0136496	0.886774	0.985097	0.0124649	1	1	1	0	1	1	0	0
Clns1a	III	chloride channel, nucleotide-sensitive, 1A	1427548_a_at	0.0881346	-0.309013	-0.0533386	-0.0591416	0.563521	0.0218388	0.738874	0.709687	0.001534	1	1	0	0	0	0	0	0
Dnajc5	III	DnaJ (Hsp40) homolog, subfamily C, member 5	1448851_a_at	0.0880433	-0.505863	-0.0347104	-0.0559359	0.642267	0.0136332	0.855285	0.768527	0.0206676	1	1	1	0	1	0	1	0
Plcb1	III	phospholipase C, beta 1	1425600_a_at	0.0830249	-0.382437	-0.0267963	0.145848	0.653581	0.0430325	0.885469	0.426688	0.000260209	1	1	1	0	0	0	1	0
Tnik	III	TRAF2 and NCK interacting kinase	1430579_at	0.0767921	-0.630047	-0.106694	-0.0132548	0.757421	0.0243569	0.668206	0.957431	0.00257556	1	1	1	0	0	0	0	0
Slc25a44	III	solute carrier family 25, member 44	1436909_at	0.0766718	-0.593039	-0.173542	0.0493123	0.758657	0.0322949	0.489312	0.843236	0.0196459	1	1	1	0	1	0	0	0
Ncl	III	nucleolin	1415773_at	0.0749432	-0.698838	0.0165981	-0.0593654	0.69775	0.00242416	0.931652	0.758602	0.00176164	1	1	1	0	1	0	1	0
Psmd7	III	proteasome (prosome, macropain) 26S subunit, non-ATPase, 7	1451056_at	0.0701829	-0.469311	-0.035157	-0.00901819	0.704747	0.0166316	0.849969	0.961347	0.0124649	1	1	1	0	0	0	0	0
Exoc4	III	exocyst complex component 4	1422684_a_at	0.0673632	-0.374708	-0.042465	0.0268744	0.67086	0.00928835	0.793569	0.869816	0.0131252	1	1	1	0	1	1	0	0
Zkscan16	III	zinc finger with KRAB and SCAN domains 16	1440946_at	0.0640964	-0.64576	0.0501716	0.0192215	0.824591	0.0443202	0.862211	0.946957	0.00771669	1	1	0	0	0	0	1	0
Snx27	III	sorting nexin family member 27	1430037_at	0.0604275	-0.864617	-0.0553666	0.145509	0.808941	0.00501555	0.824648	0.562001	0.0263663	1	1	1	0	1	0	0	0
Med1	III	mediator complex subunit 1	1450402_at	0.0552997	-0.324733	-0.166964	0.0121631	0.734054	0.0284615	0.264571	0.941545	0.0117451	1	1	1	1	1	0	0	1
Actb	III	actin, beta	1436722_a_at	0.0535278	-0.562962	0.00354696	-0.0713131	0.787408	0.0107468	0.985758	0.71919	0.00475779	1	1	1	1	0	0	1	0
G3bp2	III	GTPase activating protein (SH3 domain) binding protein 2	1421323_a_at	0.0497148	-0.624053	-0.0330229	0.113835	0.806965	0.00736817	0.871106	0.57524	0.0103899	1	1	1	0	0	1	1	0
Gna13	III	guanine nucleotide binding protein, alpha 13	1450656_at	0.0486865	-0.633909	0.0506984	0.134262	0.839271	0.0197223	0.832732	0.57716	0.0347357	1	1	1	0	0	0	0	0
Osbpl1a	III	oxysterol binding protein-like 1A	1416823_a_at	0.0457023	-0.511477	-0.211506	0.0646579	0.815392	0.0159511	0.277485	0.740937	0.00492108	1	1	1	1	0	0	0	0
Rab6a	III	RAB6A, member RAS oncogene family	1448304_a_at	0.0413254	-0.369942	-0.065003	-0.0209616	0.808469	0.0251908	0.700834	0.902548	0.00606146	1	1	1	1	1	0	0	0
Map7	III	microtubule-associated protein 7	1429894_a_at	0.0406361	-0.542218	-0.148242	-0.010206	0.85215	0.0238213	0.49734	0.962664	0.003533	1	1	1	0	0	0	0	0
AW061096	III	expressed sequence AW061096	1445536_at	0.0364287	-0.382974	-0.223817	-0.00672024	0.829228	0.0186224	0.154453	0.968422	0.0371372	0	0	0	0	0	0	0	0
Set	III	SET nuclear oncogene	1426854_a_at	0.034237	-0.49511	-0.0931507	0.0892557	0.839409	0.00421616	0.571983	0.5889	0.00389951	1	1	0	0	0	0	0	0
Brd2	III	bromodomain containing 2	1423502_at	0.0270856	-0.402234	0.0614089	-0.0923648	0.870216	0.00975163	0.706271	0.562229	0.0178732	1	1	1	0	1	0	1	0
Fam212b	III	family with sequence similarity 212, member B	1444723_at	0.026218	-0.482281	-0.00775429	0.0364507	0.895128	0.0235633	0.968908	0.854555	0.000138664	1	1	0	0	0	0	0	0
Zfp64	III	zinc finger protein 64	1430117_a_at	0.0232336	-0.444069	0.133802	0.0438322	0.887516	0.00299929	0.361179	0.786711	0.00556838	1	1	1	0	1	0	1	0
Rabgef1	III	RAB guanine nucleotide exchange factor (GEF) 1	1419069_at	0.014391	-0.294615	-0.0437739	-0.073664	0.930539	0.0394574	0.788062	0.642925	0.0199865	1	1	1	0	1	1	0	0
Tprkb	III	Tp53rk binding protein	1425682_a_at	0.0141053	-0.460134	0.0593905	-0.0293045	0.93209	0.00166171	0.708206	0.858201	0.00751504	1	1	0	0	0	0	0	0
Ncl	III	nucleolin	1456528_x_at	0.0120996	-0.458327	-0.021409	-0.111158	0.949044	0.0213849	0.909945	0.554024	0.032684	1	1	1	0	1	0	1	0
Etnppl	III	ethanolamine phosphate phospholyase	1431406_at	0.0055662	-0.670902	0.077814	-0.247284	0.984429	0.0360542	0.785285	0.393281	0.0253904	1	1	1	1	1	0	0	0
Myt1l	III	myelin transcription factor 1-like	1421175_at	0.00391094	-0.68118	-0.109412	-0.0100112	0.988676	0.0289078	0.692179	0.971018	0.00497782	1	1	1	0	1	0	0	0
Map2k4	III	mitogen-activated protein kinase kinase 4	1426233_at	0.00236009	-0.43505	-0.0374591	-0.0787975	0.98891	0.00926025	0.824447	0.635224	0.000784951	1	1	1	1	1	0	0	0
Mapk8ip1	III	mitogen-activated protein kinase 8 interacting protein 1	1425679_a_at	0.00175849	-0.734741	-0.0316921	-0.121028	0.994939	0.0213029	0.909004	0.663558	0.017889	1	1	1	0	1	1	0	0
Rian	III	RNA imprinted and accumulated in nucleus	1428055_at	-0.000810836	-0.16772	-0.292046	0.427605	0.996517	0.358269	0.111814	0.025825	0.00565884	1	1	1	0	1	0	0	0
Dusp3	III	dual specificity phosphatase 3 (vaccinia virus phosphatase VH1-related)	1425608_at	-0.00910133	-0.479241	-0.190494	0.0887623	0.965685	0.0347958	0.368968	0.674693	0.0162747	1	1	0	0	0	1	0	0
Trim37	III	tripartite motif-containing 37	1434554_at	-0.0146101	-0.411821	0.0241893	-0.0823685	0.941286	0.0460724	0.902928	0.677275	0.00396708	1	1	1	0	1	0	0	1
Garem	III	GRB2 associated, regulator of MAPK1	1436827_at	-0.0155797	-0.841753	-0.241801	0.126321	0.955937	0.0121579	0.398177	0.655413	0.00236366	1	1	1	0	1	0	1	0
Slc16a6	III	solute carrier family 16 (monocarboxylic acid transporters), member 6	1417884_at	-0.0285772	-0.325197	-0.019459	-0.185729	0.861658	0.0225108	0.905919	0.193714	0.0343097	1	1	1	0	1	0	0	0
Bcat1	III	branched chain aminotransferase 1, cytosolic	1430111_a_at	-0.031446	-0.395269	0.0275892	-0.0534549	0.866897	0.0395852	0.883121	0.775363	0.0232915	1	1	1	0	1	0	0	0
Napb	III	N-ethylmaleimide sensitive fusion protein attachment protein beta	1450888_at	-0.0351368	-0.353858	-0.159368	-0.0730545	0.829958	0.0151407	0.276917	0.645454	0.00108656	1	1	1	0	0	1	1	0
Endod1	III	endonuclease domain containing 1	1426543_x_at	-0.0364506	-0.543825	0.10573	0.0937574	0.869177	0.0255558	0.633121	0.672008	0.0433963	1	1	1	1	1	0	0	0
Rcc2	III	regulator of chromosome condensation 2	1452226_at	-0.0370265	-0.444314	-0.0445725	0.0713993	0.854189	0.0367645	0.824884	0.722799	0.0150781	1	1	1	0	1	0	1	0
Dnajc21	III	DnaJ (Hsp40) homolog, subfamily C, member 21	1457281_at	-0.0418361	-0.582955	0.0117507	0.0908109	0.855518	0.0228932	0.959204	0.692942	0.0174189	1	1	1	0	1	0	0	0
Epb41l3	III	erythrocyte membrane protein band 4.1 like 3	1426010_a_at	-0.0434726	-0.363923	-0.106602	0.0137494	0.804892	0.0365215	0.538369	0.937947	0.00454182	0	0	0	0	0	0	0	0
Ina	III	internexin neuronal intermediate filament protein, alpha	1448992_at	-0.0510997	-0.606731	-0.151959	0.0293032	0.824997	0.0196118	0.512356	0.899072	0.0380941	1	1	1	0	1	1	0	0
Nin	III	ninein	1444155_at	-0.0558069	-0.155756	-0.369749	0.0731111	0.748203	0.35603	0.0314239	0.672669	0.00366537	1	1	1	0	1	0	0	0
Napb	III	N-ethylmaleimide sensitive fusion protein attachment protein beta	1423173_at	-0.05746	-0.354382	-0.138856	0.0131653	0.721662	0.0156127	0.353508	0.93648	0.00158198	1	1	1	0	0	1	1	0
Agl	III	amylo-1,6-glucosidase, 4-alpha-glucanotransferase	1431032_at	-0.0601073	-0.388381	-0.0239346	-0.16383	0.705065	0.0028099	0.887374	0.203715	0.00586599	1	1	0	1	0	0	0	0
Agl	III	amylo-1,6-glucosidase, 4-alpha-glucanotransferase	1431033_x_at	-0.0625713	-0.399078	0.0511863	-0.247584	0.719636	0.0226642	0.769628	0.140877	0.0214695	1	1	0	1	0	0	0	0
Gna13	III	guanine nucleotide binding protein, alpha 13	1422555_s_at	-0.0650965	-0.560688	-0.0660619	0.144029	0.738897	0.00975735	0.735156	0.458856	0.0124353	1	1	1	0	0	0	0	0
Cd99l2	III	CD99 antigen-like 2	1456746_a_at	-0.0651804	-0.286956	0.0608021	0.0485304	0.698477	0.00514925	0.724979	0.793967	0.00227182	1	1	1	0	1	0	1	0
Hmgcs1	III	3-hydroxy-3-methylglutaryl-Coenzyme A synthase 1	1433446_at	-0.0656832	-0.338813	0.0424299	-0.185949	0.694181	0.0339601	0.801254	0.240009	0.000342443	1	1	1	1	1	0	0	0
Dyrk2	III	dual-specificity tyrosine-(Y)-phosphorylation regulated kinase 2	1436918_at	-0.0662168	-0.746039	-0.258158	0.0397826	0.815622	0.0223054	0.370955	0.88851	0.00170842	1	1	0	0	0	0	0	0
Map1b	III	microtubule-associated protein 1B	1450397_at	-0.0779703	-0.613643	-0.0430126	-0.0254246	0.693271	0.00652293	0.828001	0.897861	0.00285972	1	1	1	0	1	1	0	0
Ncl	III	nucleolin	1415771_at	-0.0813125	-0.375277	-0.0294128	-0.0466688	0.605325	0.0106279	0.857715	0.773693	0.00388431	1	1	1	0	1	0	1	0
Gsk3b	III	glycogen synthase kinase 3 beta	1437001_at	-0.0854991	-0.577309	-0.175858	-0.0857101	0.736549	0.0392184	0.491477	0.735925	0.0245006	1	1	1	1	1	0	0	0
Nicn1	III	nicolin 1	1449376_at	-0.0855063	-0.291909	-0.0746469	-0.020887	0.586939	0.042001	0.638713	0.899185	0.00114205	1	1	1	0	1	0	0	0
Itga6	III	integrin alpha 6	1422444_at	-0.0858828	-0.622346	-0.106221	0.139883	0.755356	0.0416106	0.700239	0.612891	0.0342445	1	1	1	0	0	0	0	0
Ppargc1a	III	peroxisome proliferative activated receptor, gamma, coactivator 1 alpha	1456395_at	-0.0892721	-0.324363	-0.111244	0.0345992	0.591403	0.0435697	0.499073	0.838536	0.0114302	1	1	0	0	0	1	0	0
Foxp1	III	forkhead box P1	1455242_at	-0.0972954	-0.50898	-0.0588189	0.0932352	0.664897	0.0366451	0.793288	0.678049	0.000290205	1	1	1	0	1	0	0	0
Rbm11	III	RNA binding motif protein 11	1440531_at	-0.0974478	-0.654116	0.115341	0.157117	0.600089	0.00263987	0.53399	0.394758	0.00222319	1	1	1	0	0	0	0	0
Prepl	III	prolyl endopeptidase-like	1426346_at	-0.0989039	-0.448727	-0.0685385	-0.114143	0.631929	0.0404986	0.740045	0.580329	0.00526442	1	1	1	0	1	0	0	0
Dnajc27	III	DnaJ (Hsp40) homolog, subfamily C, member 27	1434946_at	-0.106221	-0.508258	-0.0389025	-0.034245	0.53415	0.00563429	0.823221	0.844222	0.00251464	1	1	1	1	1	1	0	0
Nt5c2	III	5'-nucleotidase, cytosolic II	1425933_a_at	-0.107585	-0.350908	-0.04581	-0.104363	0.455611	0.00696692	0.777757	0.471985	0.00217658	1	1	1	0	1	0	0	0
Hspa4l	III	heat shock protein 4 like	1439093_at	-0.10998	-0.613353	0.0678149	0.225417	0.597484	0.00966632	0.744832	0.281404	0.0146669	1	1	1	0	1	0	1	0
Usp18	III	ubiquitin specific peptidase 18	1418191_at	-0.111132	-0.750588	-0.197954	-0.15754	0.653912	0.0101597	0.427607	0.526296	0.0135263	1	1	0	0	0	0	0	0
Nova2	III	neuro-oncological ventral antigen 2	1439192_at	-0.113782	-0.379606	-0.130489	-0.0107173	0.539706	0.0461296	0.480992	0.954373	0.00284724	1	1	1	1	0	0	0	0
Ccser2	III	coiled-coil serine rich 2	1453240_a_at	-0.11678	-0.355207	-0.194777	0.0473207	0.510438	0.047504	0.266431	0.792427	0.0339736	1	1	1	0	1	0	1	0
Fryl	III	furry homolog-like (Drosophila)	1427199_at	-0.120768	-0.319473	0.0163351	0.0229723	0.402367	0.0164129	0.921444	0.889277	0.00326343	1	1	1	0	0	0	0	0
Map9	III	microtubule-associated protein 9	1441961_at	-0.122399	-0.597468	-0.204969	0.178521	0.626086	0.0319835	0.417744	0.479146	0.033582	1	1	0	0	0	1	0	0
Lyrm9	III	LYR motif containing 9	1436548_at	-0.122592	-0.398084	-0.0638287	0.0139316	0.519743	0.043819	0.73873	0.942108	0.0277933	1	1	1	0	0	0	1	0
Deptor	III	DEP domain containing MTOR-interacting protein	1451348_at	-0.134056	-0.494587	-0.186125	-0.0142259	0.541764	0.0368397	0.398266	0.948296	0.00165281	1	1	1	0	0	0	0	0
St3gal4	III	ST3 beta-galactoside alpha-2,3-sialyltransferase 4	1459187_at	-0.143601	-0.448528	-0.0461717	0.0992777	0.491372	0.0427671	0.824957	0.634204	0.0115871	1	1	1	0	1	0	0	0
Cyb5b	III	cytochrome b5 type B	1417767_at	-0.148645	-0.359102	-0.0957295	-0.146577	0.268112	0.00583785	0.516101	0.276246	0.000780882	1	1	1	0	1	0	0	0
Gm13629	III	predicted gene 13629	1429922_at	-0.150907	-0.438933	-0.163342	-0.0698437	0.459172	0.0416599	0.423087	0.732202	0.00242493	1	1	1	0	1	1	0	0
Ifi27	III	interferon, alpha-inducible protein 27	1452956_a_at	-0.15569	-0.715758	-0.112185	-0.164577	0.271142	7.53795e-05	0.450336	0.240985	0.0024071	1	1	1	0	1	0	0	0
Rasgrp3	III	RAS, guanyl releasing protein 3	1438031_at	-0.156061	-0.386294	0.0974412	0.122361	0.38109	0.03538	0.588291	0.494654	0.00906706	1	1	0	0	0	0	0	0
Lrrc27	III	leucine rich repeat containing 27	1431217_at	-0.167021	-0.301421	-0.185423	0.0833215	0.275852	0.0463194	0.222725	0.606192	0.0186302	1	1	1	0	1	0	0	0
Lrp4	III	low density lipoprotein receptor-related protein 4	1426288_at	-0.183148	-0.504295	0.196139	-0.147777	0.386478	0.0275466	0.354099	0.48405	0.00153943	1	1	1	0	1	0	1	0
Slc4a8	III	solute carrier family 4 (anion exchanger), member 8	1441700_at	-0.183474	-0.59031	-0.0475501	-0.13676	0.346123	0.00745586	0.808175	0.482912	0.00760926	1	1	1	1	1	0	0	0
Gpatch4	III	G patch domain containing 4	1449390_at	-0.188127	-0.57787	-0.0956735	0.22116	0.364043	0.0126757	0.643923	0.287111	0.00406136	1	1	1	0	1	1	0	0
Ackr4	III	atypical chemokine receptor 4	1437668_at	-0.192914	-0.538863	0.053893	0.332204	0.44785	0.0497005	0.830681	0.200692	0.0181218	1	1	0	0	0	1	0	0
Kif5b	III	kinesin family member 5B	1418431_at	-0.195814	-0.500704	-0.0154351	0.156039	0.170067	0.00160707	0.925427	0.285839	0.00564504	1	1	1	1	1	0	0	0
Gli3	III	GLI-Kruppel family member GLI3	1456067_at	-0.198045	-0.308485	-0.0722607	-0.0431819	0.128214	0.0172342	0.641088	0.79032	0.00186364	1	1	1	0	0	1	1	0
Sspn	III	sarcospan	1417645_at	-0.200889	-0.663411	-0.013309	-0.102503	0.291485	0.0031591	0.944835	0.592077	0.0303664	1	1	1	0	0	1	0	0
Zeb2	III	zinc finger E-box binding homeobox 2	1422748_at	-0.201003	-0.310291	-0.102685	0.0136926	0.125862	0.0178345	0.485913	0.934423	0.000272629	1	1	0	1	0	0	0	0
Smarcc1	III	SWI/SNF related, matrix associated, actin dependent regulator of chromatin, subfamily c, member 1	1423416_at	-0.210555	-0.374621	-0.176401	0.0115337	0.242265	0.0435919	0.328034	0.950033	0.00763445	1	0	0	1	0	0	1	0
Endod1	III	endonuclease domain containing 1	1426541_a_at	-0.215401	-0.720037	0.109006	0.0681713	0.394965	0.0135276	0.664082	0.785589	0.0251127	1	1	1	1	1	0	0	0
Trim37	III	tripartite motif-containing 37	1455012_s_at	-0.216475	-0.336434	-0.00145165	-0.0185331	0.186438	0.0432936	0.993312	0.914699	0.00442952	1	1	1	0	1	0	0	1
Cx3cr1	III	chemokine (C-X3-C motif) receptor 1	1450020_at	-0.217085	-0.494512	0.0121907	0.0764958	0.30803	0.0307295	0.95414	0.718132	0.00145557	1	1	0	0	0	0	0	0
Irgm2	III	immunity-related GTPase family M member 2	1417793_at	-0.217184	-0.391283	0.10392	0.0871804	0.20221	0.0268232	0.550351	0.617938	0.0176351	1	1	1	0	1	0	0	0
Kif5a	III	kinesin family member 5A	1450249_s_at	-0.217877	-0.630224	-0.0962053	0.178952	0.265293	0.00523837	0.623347	0.3596	0.000425428	1	1	1	0	1	0	0	0
Rab6b	III	RAB6B, member RAS oncogene family	1455924_at	-0.220665	-0.377273	-0.00950165	-0.192272	0.114828	0.00927723	0.95409	0.17397	0.000313477	1	1	1	0	1	1	1	0
Ina	III	internexin neuronal intermediate filament protein, alpha	1448991_a_at	-0.221771	-0.526883	-0.04596	0.0668638	0.264708	0.0155169	0.817509	0.736905	0.0116788	1	1	1	0	1	1	0	0
Phactr1	III	phosphatase and actin regulator 1	1439022_at	-0.221821	-0.779821	-0.0979482	0.00795203	0.301195	0.00290229	0.646126	0.970268	0.000113579	1	1	1	0	1	0	0	0
Rab6b	III	RAB6B, member RAS oncogene family	1460617_s_at	-0.225404	-0.384522	-0.0310824	-0.078338	0.0332818	0.000782402	0.870622	0.610207	2.70693e-05	1	1	1	0	1	1	1	0
Dmd	III	dystrophin, muscular dystrophy	1443315_at	-0.23107	-0.701804	-0.0422206	0.379877	0.423616	0.0297612	0.882239	0.19912	0.00219626	1	1	0	0	0	0	0	0
Rcc2	III	regulator of chromosome condensation 2	1426897_at	-0.242139	-0.307431	0.0420698	-0.00979522	0.0769557	0.0259797	0.795272	0.952683	0.00524903	1	1	1	0	1	0	1	0
Mbp	III	myelin basic protein	1425263_a_at	-0.254117	-0.795145	-0.163642	0.0983469	0.178566	0.000888844	0.38521	0.603685	0.00371638	1	1	0	0	0	0	0	0
Ifi27	III	interferon, alpha-inducible protein 27	1454757_s_at	-0.262116	-0.545221	-0.0213138	-0.127075	0.143792	0.00634139	0.90731	0.481092	0.028769	1	1	1	0	1	0	0	0
Atp1a3	III	ATPase, Na+/K+ transporting, alpha 3 polypeptide	1427481_a_at	-0.267565	-0.4618	-0.18255	0.0209474	0.230752	0.0493307	0.408958	0.924189	0.021943	1	1	1	1	1	0	1	0
Camk2g	III	calcium/calmodulin-dependent protein kinase II gamma	1423942_a_at	-0.299661	-0.511474	-0.0810937	0.0736488	0.145207	0.0205263	0.689603	0.716863	0.00449707	1	1	1	0	0	0	0	0
Rtp4	III	receptor transporter protein 4	1418580_at	-0.299977	-0.521816	-0.134025	-0.162698	0.098462	0.00851422	0.459348	0.367278	0.014869	1	1	1	0	1	1	0	0
Map7d2	III	MAP7 domain containing 2	1431403_a_at	-0.302308	-0.527149	-0.0867811	0.149916	0.187786	0.0317525	0.699451	0.505794	0.0141211	1	1	1	1	1	0	1	0
Clip4	III	CAP-GLY domain containing linker protein family, member 4	1427278_at	-0.305906	-0.602094	-0.0828561	0.116213	0.244081	0.0344691	0.746659	0.65099	0.00607444	1	1	1	0	1	1	0	0
Nek7	III	NIMA (never in mitosis gene a)-related expressed kinase 7	1448474_at	-0.312239	-0.38837	0.00814385	0.0324899	0.0546547	0.0200995	0.962161	0.849398	0.00574696	1	1	1	0	1	0	0	0
Tmcc3	III	transmembrane and coiled coil domains 3	1454889_x_at	-0.31418	-0.411383	-0.0622092	0.018018	0.0224831	0.00451583	0.695162	0.912881	0.00165862	1	1	1	0	0	0	1	0
Glra1	III	glycine receptor, alpha 1 subunit	1437139_at	-0.330242	-1.28185	1.03509	-0.0551723	0.565817	0.047475	0.0960501	0.922821	0.00316002	1	1	1	0	0	0	0	0
Dcx	III	doublecortin	1418141_at	-0.331861	-0.701566	-0.39962	0.107547	0.293629	0.0418177	0.211461	0.727434	0.000830232	1	1	1	1	0	0	0	0
Foxp1	III	forkhead box P1	1435222_at	-0.345757	-0.597478	-0.0568202	0.157356	0.17777	0.0306676	0.819048	0.528438	0.000261439	1	1	1	0	1	0	0	0
Mal	III	myelin and lymphocyte protein, T cell differentiation protein	1432558_a_at	-0.354859	-0.496688	-0.0111756	-0.122338	0.0799897	0.0201287	0.955083	0.535844	0.00149229	1	1	1	0	1	0	0	0
Prrc2c	III	proline-rich coiled-coil 2C	1429432_at	-0.393888	-0.745401	-0.189844	0.0811889	0.10276	0.00679837	0.414245	0.725396	0.019701	1	1	1	0	0	0	0	0
Gm2590	III	predicted gene 2590	1440573_at	-0.39919	-0.915807	0.0236064	0.140989	0.309265	0.035691	0.950662	0.712698	0.00763891	0	0	0	0	0	0	0	0
Rapgef5	III	Rap guanine nucleotide exchange factor (GEF) 5	1455840_at	-0.402815	-0.556933	-0.0848899	-0.0550734	0.0898732	0.0261893	0.708274	0.8081	0.000286017	1	1	1	0	0	1	0	0
Dusp18	III	dual specificity phosphatase 18	1451270_at	-0.404001	-0.529719	-0.0103547	-0.0269427	0.0444882	0.0125505	0.957517	0.889723	0.000433457	1	1	1	0	1	0	0	0
Synm	III	synemin, intermediate filament protein	1457275_at	-0.478968	-0.580306	0.0210845	-0.0772591	0.0308752	0.0122958	0.918841	0.708673	0.00175895	1	1	0	0	0	0	1	0
Nav1	III	neuron navigator 1	1436907_at	-0.535265	-0.529744	-0.15413	0.0860472	0.0451344	0.0469836	0.531265	0.725713	0.00426851	1	1	1	0	1	0	0	0
Oasl2	III	2'-5' oligoadenylate synthetase-like 2	1453196_a_at	-0.601718	-0.567613	-0.0678166	0.0646509	0.0241695	0.0312409	0.776152	0.786326	0.0097844	1	1	1	1	1	0	0	0
LOC105247524	III	uncharacterized LOC105247524	1457358_at	-0.628476	-0.460763	-0.402144	0.216366	0.0103058	0.0437771	0.0726386	0.315376	5.98023e-05	0	0	0	0	0	0	0	0
Ccnd2	III	cyclin D2	1416123_at	-0.654493	-0.434234	-0.193333	0.105651	0.0386098	0.144574	0.498821	0.709838	0.000260496	1	1	1	1	1	0	0	0
Tanc2	III	tetratricopeptide repeat, ankyrin repeat and coiled-coil containing 2	1436513_at	-0.796251	-0.623739	-0.318204	0.169446	0.0339519	0.0819819	0.345749	0.609878	0.0031425	1	1	1	0	0	1	0	0
Copg2os2	III	coatomer protein complex, subunit gamma 2, opposite strand 2	1427822_a_at	-0.891155	-0.833395	-0.0733747	0.111263	0.0274577	0.0362246	0.834044	0.751057	0.00225414	0	0	0	0	0	0	0	0
Slco5a1	IV	solute carrier organic anion transporter family, member 5A1	1440874_at	-0.0152282	-0.0976916	-0.464695	-0.0809966	0.938938	0.485544	0.000168511	0.593244	0.000709278	1	1	1	1	0	0	0	0
Dlx2	IV	distal-less homeobox 2	1448877_at	-0.088048	0.0594133	-0.651395	-0.0203173	0.729095	0.815045	0.0234581	0.936198	0.00151273	1	1	1	1	1	0	0	0
Tiam2	IV	T cell lymphoma invasion and metastasis 2	1420146_at	-0.0901133	0.162952	-0.429018	-0.117567	0.541268	0.198918	0.00114161	0.393863	6.10363e-05	1	1	1	0	0	0	0	0
Ptges3l	IV	prostaglandin E synthase 3 (cytosolic)-like	1432073_at	-0.116801	0.0178899	-0.371249	-0.0917527	0.510262	0.920968	0.0393841	0.606912	0.000300576	1	1	1	0	0	0	0	0
Fscn1	IV	fascin homolog 1, actin bundling protein (Strongylocentrotus purpuratus)	1416516_at	-0.118591	0.201152	-0.416012	-0.0946342	0.53691	0.29361	0.0380745	0.622813	0.0403122	1	1	1	0	0	1	0	0
Dlx1	IV	distal-less homeobox 1	1449470_at	-0.154687	0.0452693	-0.730545	0.139453	0.502147	0.843717	0.0073	0.544801	2.49709e-05	1	1	1	1	1	0	0	0
Trhr2	IV	thyrotropin releasing hormone receptor 2	1450356_at	-0.193277	0.326995	0.143955	0.0780606	0.226984	0.0426455	0.375793	0.641086	0.0262217	1	1	0	1	0	1	0	0
Vma21	IV	VMA21 vacuolar H+-ATPase homolog (S. cerevisiae)	1434233_at	-0.19631	-0.0474139	0.333831	-0.139528	0.198286	0.774663	0.0301206	0.372764	0.000158808	1	1	1	0	1	1	1	0
Mzb1	IV	marginal zone B and B1 cell-specific protein 1	1428947_at	-0.209636	0.0911556	-0.157999	0.330557	0.084405	0.535606	0.216615	0.00726013	0.00855423	1	1	1	1	1	0	0	0
Lama4	IV	laminin, alpha 4	1424807_at	-0.219093	0.119311	-0.361984	-0.12312	0.202759	0.494701	0.0402524	0.48062	0.0318184	1	1	0	0	0	1	0	0
Trdn	IV	triadin	1426144_x_at	-0.222105	-0.023289	-0.418114	0.101246	0.164995	0.891546	0.0130278	0.542435	0.0290261	1	1	1	0	1	0	0	0
Pmch	IV	pro-melanin-concentrating hormone	1429361_at	-0.225232	0.185773	-0.739567	1.18083	0.654875	0.711838	0.164228	0.0395676	0.000136219	1	0	0	0	0	0	0	0
Crispld1	IV	cysteine-rich secretory protein LCCL domain containing 1	1423352_at	-0.232016	0.149018	-0.0115485	0.288636	0.097983	0.308017	0.944199	0.0399689	0.00131943	1	1	0	0	0	0	0	0
Sulf2	IV	sulfatase 2	1442408_at	-0.288165	0.0291181	-0.211253	0.247345	0.0399505	0.858964	0.133216	0.0767914	0.00676597	1	1	1	0	1	0	0	0
Foxq1	IV	forkhead box Q1	1422735_at	-0.288996	0.0777892	-0.222562	-0.168041	0.0440593	0.623721	0.120698	0.252029	0.0150748	1	1	1	0	1	0	0	0
Rnasel	IV	ribonuclease L (2', 5'-oligoisoadenylate synthetase-dependent)	1426603_at	-0.289402	-0.261977	-0.326654	-0.0273964	0.0642539	0.092736	0.0385742	0.870976	0.00616438	1	1	1	0	1	0	0	0
Dync1li2	IV	dynein, cytoplasmic 1 light intermediate chain 2	1433925_at	-0.289595	-0.130483	0.0858948	0.0552469	0.0448089	0.389148	0.586135	0.732944	0.0045606	1	1	0	0	0	0	0	0
Rusc1	IV	RUN and SH3 domain containing 1	1434743_x_at	-0.290587	-0.177589	-0.0965201	-0.0990839	0.0131919	0.142351	0.502233	0.48767	0.00254912	1	1	1	0	1	0	1	0
Ncam1	IV	neural cell adhesion molecule 1	1450437_a_at	-0.292625	-0.342002	0.106031	-0.0818235	0.0341447	0.0149976	0.482612	0.598816	0.0097573	1	1	1	1	1	0	0	0
Phlpp1	IV	PH domain and leucine rich repeat protein phosphatase 1	1426994_at	-0.292799	-0.144293	0.158614	-0.0263135	0.00183792	0.168589	0.112652	0.918392	0.000889711	1	1	0	0	0	0	1	0
Trav9d-3	IV	T cell receptor alpha variable 9D-3	1426113_x_at	-0.2932	-0.0398327	0.077042	-0.207538	0.0258411	0.806484	0.617617	0.116409	0.00170598	0	0	0	0	0	0	0	0
Rhno1	IV	RAD9-HUS1-RAD1 interacting nuclear orphan 1	1452313_at	-0.293277	-0.0512928	0.0519241	-0.0251121	0.0321334	0.749537	0.746401	0.878384	0.00660953	1	1	0	0	0	0	0	0
Npc2	IV	Niemann-Pick type C2	1416901_at	-0.293975	-0.0772738	0.0721358	-0.127197	0.0303674	0.619277	0.644993	0.382398	0.0087951	1	1	1	0	1	0	0	0
Mobp	IV	myelin-associated oligodendrocytic basic protein	1433785_at	-0.294168	-0.104821	0.0623695	-0.0544875	0.00138997	0.414981	0.747202	0.796008	0.000103138	1	1	1	0	1	0	0	0
Slc48a1	IV	solute carrier family 48 (heme transporter), member 1	1450409_a_at	-0.295034	-0.139413	-0.0156989	-0.121678	0.0134779	0.28535	0.928182	0.369402	0.00308243	1	1	1	0	1	0	0	0
Fndc4	IV	fibronectin type III domain containing 4	1449012_s_at	-0.295395	-0.0116916	0.159214	-0.044878	0.00590191	0.953272	0.163453	0.803584	0.00324376	1	1	1	0	1	0	0	0
Tmem180	IV	transmembrane protein 180	1438561_x_at	-0.296695	-0.0521714	0.13822	0.180934	0.0392436	0.747535	0.356958	0.214441	0.0014215	1	1	1	0	1	0	1	0
Mark4	IV	MAP/microtubule affinity regulating kinase 4	1456618_at	-0.297313	0.146458	0.162364	-0.0143482	0.0494992	0.345195	0.291191	0.931547	0.00956002	1	1	1	0	0	0	0	0
Ddhd1	IV	DDHD domain containing 1	1455321_at	-0.29767	-0.0332784	-0.0297833	-0.0357149	0.000116556	0.954391	0.962091	0.948314	0.000285486	1	1	0	1	0	0	0	0
Ddit4l	IV	DNA-damage-inducible transcript 4-like	1439332_at	-0.298588	0.175337	-0.0781523	0.163776	0.04771	0.249807	0.629475	0.285037	1.9024e-05	1	1	1	0	0	0	0	0
Kcnn3	IV	potassium intermediate/small conductance calcium-activated channel, subfamily N, member 3	1421632_at	-0.298896	0.170562	-0.0124376	0.24247	0.0180397	0.191418	0.941177	0.0532415	0.00644173	1	1	1	0	1	1	0	0
Prps2	IV	phosphoribosyl pyrophosphate synthetase 2	1420638_at	-0.299421	-0.261614	-0.155688	-0.108467	0.0496475	0.0845225	0.316086	0.497146	0.000447055	1	1	1	0	1	0	0	0
Acer2	IV	alkaline ceramidase 2	1451355_at	-0.300636	0.13392	0.0708998	0.0224502	0.038536	0.376848	0.657954	0.8918	0.0323321	1	1	1	0	1	1	0	0
Hipk2	IV	homeodomain interacting protein kinase 2	1428433_at	-0.300783	0.0408398	0.127606	-0.0154872	0.0176464	0.80288	0.358199	0.92659	0.00855591	1	1	1	1	1	0	0	0
Pvr	IV	poliovirus receptor	1451160_s_at	-0.30161	0.00746205	-0.203595	-0.0545985	0.026213	0.964013	0.134832	0.73276	0.00583175	1	1	1	0	1	0	1	0
Slc29a3	IV	solute carrier family 29 (nucleoside transporters), member 3	1455731_at	-0.301746	-0.128503	0.0911281	-0.157298	0.00998482	0.328607	0.532617	0.204621	0.00169737	1	1	1	1	1	0	0	0
Slc4a3	IV	solute carrier family 4 (anion exchanger), member 3	1418485_at	-0.301785	-0.0776691	-0.100158	0.00187565	0.0155203	0.611019	0.490459	0.991218	0.00276979	1	1	1	1	1	0	1	0
Nbas	IV	neuroblastoma amplified sequence	1436143_at	-0.30209	0.0465925	-0.0239084	0.0286301	0.0318136	0.773553	0.884295	0.861336	0.0376429	1	1	1	1	0	0	1	0
Nrip3	IV	nuclear receptor interacting protein 3	1418104_at	-0.303956	-0.450355	-0.420653	-0.0705259	0.164224	0.0480616	0.0621303	0.74225	0.0073516	1	1	1	0	1	1	0	0
Zdhhc8	IV	zinc finger, DHHC domain containing 8	1451476_at	-0.304212	0.0231552	-0.00149744	-0.0103218	0.0304673	0.887943	0.992767	0.950125	0.00917088	1	1	1	0	1	1	1	0
Iqsec1	IV	IQ motif and Sec7 domain 1	1452327_at	-0.304244	-0.105467	0.0309416	-0.0861849	0.0449877	0.508252	0.852484	0.593652	0.0104511	1	1	1	0	1	1	0	0
Dhdds	IV	dehydrodolichyl diphosphate synthase	1422548_at	-0.30427	-0.0493818	-0.103903	0.0198447	0.032782	0.760439	0.499153	0.904108	0.0252006	1	1	1	0	1	0	0	1
Otud7b	IV	OTU domain containing 7B	1435552_at	-0.304409	-0.0250845	0.0506177	0.041143	0.0446392	0.880341	0.758946	0.803887	0.00865452	1	1	1	0	1	0	0	0
Apc	IV	adenomatosis polyposis coli	1420956_at	-0.305304	-0.0125787	-0.0552944	-0.038417	0.0184493	0.939955	0.72887	0.814074	0.000310118	1	1	1	0	1	0	0	0
Aktip	IV	thymoma viral proto-oncogene 1 interacting protein	1423364_a_at	-0.30567	-0.231045	-0.014107	-0.0171729	0.00619999	0.0356683	0.940342	0.927081	0.000658065	1	1	1	1	1	0	0	0
Fam219a	IV	family with sequence similarity 219, member A	1436150_at	-0.305857	-0.114253	0.014168	-0.0146136	0.042267	0.468511	0.932267	0.930137	0.00274376	1	1	1	0	1	0	1	0
Nfe2l3	IV	nuclear factor, erythroid derived 2, like 3	1454240_at	-0.30639	0.00552267	-0.123127	0.180245	0.0244899	0.973362	0.400056	0.19253	0.0185286	1	1	0	0	0	0	0	0
Elovl7	IV	ELOVL family member 7, elongation of long chain fatty acids (yeast)	1424098_at	-0.308024	-0.143962	-0.0656159	0.143004	0.0337321	0.336977	0.682906	0.340556	0.00282796	1	1	1	0	0	0	0	0
Nt5dc3	IV	5'-nucleotidase domain containing 3	1427057_at	-0.308621	-0.115856	-0.00018603	-0.0859204	0.0253181	0.436096	0.999102	0.577936	0.00799036	1	1	1	0	1	0	0	0
Map4k2	IV	mitogen-activated protein kinase kinase kinase kinase 2	1450244_a_at	-0.309145	-0.042469	0.050087	-0.0873295	0.0322058	0.794622	0.757627	0.578503	0.0268041	1	1	1	1	1	0	0	0
Ccdc136	IV	coiled-coil domain containing 136	1424699_at	-0.309237	-0.0846042	-0.124143	0.0364425	0.016022	0.575856	0.377204	0.824315	0.0214575	1	1	1	0	1	0	0	0
Rusc1	IV	RUN and SH3 domain containing 1	1436014_a_at	-0.309712	-0.126326	-0.0182663	-0.0206982	0.0166179	0.369297	0.912735	0.901008	0.00352226	1	1	1	0	1	0	1	0
Agpat4	IV	1-acylglycerol-3-phosphate O-acyltransferase 4 (lysophosphatidic acid acyltransferase, delta)	1428336_at	-0.312028	-0.253712	0.0386395	-0.2049	0.00789401	0.0279633	0.821098	0.0801668	0.000941545	1	1	0	0	0	0	0	0
Ankrd13d	IV	ankyrin repeat domain 13 family, member D	1447738_s_at	-0.312493	-0.213939	-0.0583705	0.0758128	0.0438058	0.164734	0.724729	0.644386	0.0256921	1	1	1	0	1	0	0	0
Bche	IV	butyrylcholinesterase	1436098_at	-0.313968	0.40128	0.133824	0.101656	0.0375823	0.0104886	0.389573	0.522793	0.027735	1	1	1	0	0	0	0	0
Phactr1	IV	phosphatase and actin regulator 1	1454832_at	-0.314078	-0.21244	0.0441893	-0.123325	0.0299047	0.139949	0.786298	0.417186	1.49904e-05	1	1	1	0	1	0	0	0
Atp1a2	IV	ATPase, Na+/K+ transporting, alpha 2 polypeptide	1434893_at	-0.314118	-0.111507	0.0641631	-0.0385912	0.00457362	0.403396	0.693649	0.830745	0.00112532	1	1	1	0	1	0	0	0
Gab1	IV	growth factor receptor bound protein 2-associated protein 1	1417694_at	-0.314698	0.0381006	0.0749874	-0.0283391	0.0267421	0.815272	0.634941	0.862822	0.00204232	1	1	0	0	0	0	0	0
Map3k9	IV	mitogen-activated protein kinase kinase kinase 9	1455684_at	-0.314698	-0.105721	-0.070744	-0.00234489	0.0319373	0.497377	0.659406	0.988718	0.00531274	1	1	1	0	0	0	0	0
Lztr1	IV	leucine-zipper-like transcriptional regulator, 1	1455928_x_at	-0.31494	-0.086658	0.0290506	0.136067	0.0288574	0.58107	0.859623	0.363979	0.00164587	1	1	1	0	1	0	0	1
Tex2	IV	testis expressed gene 2	1452213_at	-0.315867	-0.0194617	0.0834533	0.0243582	0.0095137	0.909958	0.578109	0.886795	0.00273034	1	1	1	0	1	0	0	0
Bmp4	IV	bone morphogenetic protein 4	1422912_at	-0.316629	0.373287	0.208876	-0.0388162	0.0699985	0.0359284	0.226701	0.827682	0.007891	1	1	1	0	1	0	0	0
Gatm	IV	glycine amidinotransferase (L-arginine:glycine amidinotransferase)	1423569_at	-0.317112	-0.0968677	0.168949	0.0445032	0.017977	0.518702	0.21761	0.78307	0.00195314	1	1	1	0	0	0	0	0
Elovl1	IV	elongation of very long chain fatty acids (FEN1/Elo2, SUR4/Elo3, yeast)-like 1	1425676_a_at	-0.317873	-0.130584	0.0716558	-0.132877	0.0471507	0.422733	0.668731	0.41415	0.0244928	1	1	1	0	1	0	0	0
Cers2	IV	ceramide synthase 2	1423955_a_at	-0.318334	-0.115744	0.183103	-0.0302995	0.0291424	0.451697	0.211659	0.853865	0.010445	1	1	1	1	1	0	0	0
Sox10	IV	SRY (sex determining region Y)-box 10	1424985_a_at	-0.318767	0.0439485	-0.057526	-0.148193	0.0422505	0.793131	0.729984	0.351106	0.0231337	1	1	1	1	1	0	0	0
Kctd13	IV	potassium channel tetramerisation domain containing 13	1434154_at	-0.319637	0.0402777	-0.0329898	0.0390115	0.0467699	0.812366	0.846129	0.818222	0.00345107	1	1	1	0	0	0	1	0
Atp9b	IV	ATPase, class II, type 9B	1440558_at	-0.319984	-0.0823021	-0.059214	-0.0513987	0.0366563	0.61218	0.719035	0.755793	0.00412255	1	1	0	0	0	0	1	0
Scel	IV	sciellin	1422837_at	-0.320575	0.205717	-0.0491655	-0.0786818	0.0229265	0.142607	0.760747	0.61569	0.00186755	1	1	1	0	0	0	0	0
Add2	IV	adducin 2 (beta)	1431076_at	-0.320823	-0.141419	0.043944	-0.00988635	0.0384484	0.370044	0.791987	0.953096	0.000713696	1	1	1	0	1	0	1	0
Zfpm1	IV	zinc finger protein, multitype 1	1451046_at	-0.320851	0.0629289	0.00625489	-0.0943762	0.0451614	0.707996	0.970709	0.568854	0.0128718	1	1	1	0	0	0	0	0
Asap1	IV	ArfGAP with SH3 domain, ankyrin repeat and PH domain1	1425572_a_at	-0.321682	0.0443501	0.0224034	0.0199486	0.0300184	0.786744	0.892328	0.904134	0.00028077	1	1	1	0	1	0	0	0
Usp54	IV	ubiquitin specific peptidase 54	1428731_at	-0.321714	-0.0734993	0.00335732	-0.0455729	0.0266961	0.644576	0.983815	0.779639	0.00299737	1	1	1	0	1	0	0	0
Hecw1	IV	HECT, C2 and WW domain containing E3 ubiquitin protein ligase 1	1460030_at	-0.32208	-0.030817	-0.0061409	-0.0274293	0.040932	0.854869	0.971038	0.870781	0.00851621	1	1	1	0	1	0	0	0
Wipf1	IV	WAS/WASL interacting protein family, member 1	1436954_at	-0.322178	0.117675	0.0581272	-0.0289889	0.0463921	0.475572	0.731187	0.865069	0.0394852	1	1	0	0	0	0	0	0
Kif23	IV	kinesin family member 23	1455990_at	-0.322648	-0.0517582	-0.0781762	0.0309377	0.0322965	0.752521	0.628099	0.85193	0.00845706	1	1	1	0	1	0	0	0
Gpatch4	IV	G patch domain containing 4	1425820_x_at	-0.322762	-0.246504	0.0352092	0.121825	0.0306052	0.0943752	0.831018	0.432615	0.00484794	1	1	1	0	1	1	0	0
Dscr3	IV	Down syndrome critical region gene 3	1415745_a_at	-0.324083	0.107732	-0.0867993	0.0790995	0.0300839	0.492596	0.586566	0.622256	0.0116387	1	1	1	0	1	0	0	0
Snn	IV	stannin	1452789_at	-0.324769	0.0175517	0.00990643	0.0919876	0.0262647	0.915409	0.952272	0.558123	0.000842246	1	1	1	0	0	1	0	0
Kif13b	IV	kinesin family member 13B	1436056_at	-0.324837	-0.00295762	0.0237345	-0.0165368	0.0473217	0.986285	0.890091	0.923368	0.00383006	1	1	1	0	0	0	1	0
Fbxo7	IV	F-box protein 7	1452739_at	-0.325384	0.0181944	-0.0167401	0.0923907	0.0249184	0.912209	0.919234	0.554736	0.013779	1	1	0	0	0	1	1	0
Lgi3	IV	leucine-rich repeat LGI family, member 3	1433667_at	-0.325917	-0.089327	0.0423395	-0.0706177	0.0287003	0.57424	0.796619	0.661567	0.00173508	1	1	1	0	1	1	0	0
Syn3	IV	synapsin III	1435310_at	-0.325953	-0.174857	0.0904723	-0.0118289	0.0444042	0.279105	0.588256	0.944889	0.0226435	1	1	1	0	0	0	0	0
Abl1	IV	c-abl oncogene 1, non-receptor tyrosine kinase	1423999_at	-0.32646	0.129737	0.0442811	0.0701006	0.0097483	0.343702	0.786396	0.651684	0.00380731	1	1	0	0	0	0	0	0
Fam134b	IV	family with sequence similarity 134, member B	1450505_a_at	-0.32676	-0.233834	-0.00673764	0.139469	0.029089	0.113466	0.967689	0.363461	0.011049	1	1	1	0	1	1	0	0
Papss2	IV	3'-phosphoadenosine 5'-phosphosulfate synthase 2	1421989_s_at	-0.328148	-0.349095	0.0576659	-0.127243	0.0343815	0.0255261	0.727501	0.423087	0.00377473	1	0	0	0	0	0	0	0
Cabp7	IV	calcium binding protein 7	1436141_at	-0.32943	0.0955143	0.331439	-0.213986	0.0432507	0.567839	0.0421222	0.183488	0.000571787	1	1	1	0	0	0	0	0
Plekha4	IV	pleckstrin homology domain containing, family A (phosphoinositide binding specific) member 4	1426013_s_at	-0.329441	-0.0308204	-0.0577451	0.224378	0.0321765	0.853346	0.726059	0.139263	0.0018654	1	1	1	0	1	1	0	0
Ddr1	IV	discoidin domain receptor family, member 1	1415797_at	-0.329639	-0.0233104	0.106798	-0.062723	0.0165841	0.887203	0.475102	0.69223	0.0143118	1	1	0	0	0	0	0	0
Clasrp	IV	CLK4-associating serine/arginine rich protein	1428961_a_at	-0.330005	-0.0171623	-0.0931974	0.0575878	0.0327083	0.918421	0.564486	0.727335	0.0379233	1	1	1	0	0	0	1	0
Syngr2	IV	synaptogyrin 2	1448577_x_at	-0.33016	-0.000803993	-0.000739601	-0.149116	0.0294018	0.996155	0.996463	0.332546	0.012896	1	1	0	0	0	0	0	0
Msi1	IV	musashi RNA-binding protein 1	1452287_at	-0.330294	-0.0280964	-0.0244086	-0.00931013	0.0199811	0.863923	0.881858	0.955018	0.0182059	1	1	1	1	1	0	0	0
Optn	IV	optineurin	1429778_at	-0.330391	-0.105387	-0.112941	-0.114796	0.0389375	0.521265	0.490211	0.482711	0.0129293	1	1	1	0	1	0	0	0
Tmcc3	IV	transmembrane and coiled coil domains 3	1434252_at	-0.330674	-0.198587	0.000785703	0.0667442	0.0114858	0.127212	0.996258	0.669804	0.00090396	1	1	1	0	0	0	1	0
Prkd3	IV	protein kinase D3	1428229_at	-0.331352	0.0170718	-0.0683424	-0.0272227	0.0187801	0.917439	0.666013	0.868118	0.0055212	1	1	1	0	1	0	1	0
Gm33738	IV	predicted gene, 33738	1441721_at	-0.33151	-0.286469	-0.123883	-0.0776488	0.0456044	0.0806875	0.459095	0.648372	0.00842273	0	0	0	0	0	0	0	0
Ksr1	IV	kinase suppressor of ras 1	1419823_s_at	-0.331727	0.0417132	-0.206519	-0.162125	0.0193905	0.797407	0.141888	0.260799	0.00289805	1	1	1	0	1	0	1	0
Plekhb2	IV	pleckstrin homology domain containing, family B (evectins) member 2	1460341_at	-0.332864	-0.159323	0.0340671	-0.0213685	0.0295051	0.300962	0.83754	0.898056	0.028083	1	1	1	1	1	0	1	0
Slc25a47	IV	solute carrier family 25, member 47	1435007_s_at	-0.333111	0.121029	-0.166601	-0.0323224	0.0391245	0.460681	0.300899	0.84925	0.0222591	1	1	1	1	1	0	0	0
Plbd2	IV	phospholipase B domain containing 2	1423426_at	-0.333384	-0.015406	0.0992447	-0.142968	0.00907644	0.927198	0.496943	0.288993	0.00305858	1	1	1	0	1	0	0	0
St8sia1	IV	ST8 alpha-N-acetyl-neuraminide alpha-2,8-sialyltransferase 1	1455695_at	-0.333458	-0.182689	0.0696827	-0.00496252	0.0216986	0.208523	0.662464	0.976065	0.00653267	1	1	1	1	0	0	0	0
Nfasc	IV	neurofascin	1456068_at	-0.333664	0.0698939	-0.0101003	0.0955827	0.00853955	0.652792	0.952557	0.515098	0.0170092	1	1	1	0	1	0	0	0
Synj2	IV	synaptojanin 2	1427685_a_at	-0.333927	-0.0218955	-0.0674232	-0.0247103	0.0133904	0.894357	0.667428	0.880656	0.000194023	1	1	1	0	1	0	0	0
Sox7	IV	SRY (sex determining region Y)-box 7	1416564_at	-0.334906	0.130442	0.00448655	-0.0324023	0.0461814	0.438928	0.979438	0.851936	0.0091417	1	1	0	0	0	0	0	0
Nsun4	IV	NOL1/NOP2/Sun domain family, member 4	1424839_a_at	-0.335033	-0.0322584	-0.0731592	-0.0137202	0.0217113	0.844216	0.646251	0.933837	0.0131653	1	1	1	1	1	0	0	0
Tmcc3	IV	transmembrane and coiled coil domains 3	1435554_at	-0.33618	-0.0826845	0.0968005	0.0566843	0.0338133	0.616197	0.554339	0.734335	0.00704902	1	1	1	0	0	0	1	0
Nudt4	IV	nudix (nucleoside diphosphate linked moiety X)-type motif 4	1418505_at	-0.336449	0.0855148	0.0152346	-0.0159687	0.0318299	0.601323	0.927891	0.924419	0.0149956	1	1	1	0	0	0	1	0
Lpin1	IV	lipin 1	1426516_a_at	-0.336552	-0.271144	-0.0101357	0.0195952	0.0167817	0.049585	0.951023	0.905195	0.00161641	1	1	1	0	1	0	0	0
Fcho1	IV	FCH domain only 1	1436078_at	-0.337301	0.0865227	-0.192242	-0.0526013	0.0202716	0.581708	0.183175	0.745196	0.00923586	1	1	1	0	1	0	0	0
Clasp1	IV	CLIP associating protein 1	1452265_at	-0.337435	-0.151396	0.0285186	0.0316915	0.00496647	0.229385	0.86937	0.854145	0.00141551	1	1	1	0	1	0	1	0
Slc44a1	IV	solute carrier family 44, member 1	1423865_at	-0.337626	-0.0393978	0.102449	-0.0653767	0.0251406	0.81118	0.516862	0.687356	0.003047	1	1	1	1	1	0	0	0
Mvb12b	IV	multivesicular body subunit 12B	1428123_at	-0.337762	0.23262	-0.013091	-0.0612453	0.0398437	0.149842	0.939299	0.718763	0.0354942	1	1	1	0	1	0	0	0
Atg4c	IV	autophagy related 4C, cysteine peptidase	1434014_at	-0.338758	-0.0144118	0.106316	0.230173	0.0264356	0.931151	0.503089	0.124868	0.000997727	1	1	1	0	0	0	0	0
Adgrf5	IV	adhesion G protein-coupled receptor F5	1440830_at	-0.33881	0.0923471	-0.0610354	0.0731241	0.0391931	0.582538	0.719617	0.665784	0.0068905	0	0	0	0	0	0	0	0
Shc1	IV	src homology 2 domain-containing transforming protein C1	1422854_at	-0.338843	0.124922	0.0324253	-0.0405855	0.0259713	0.424426	0.844998	0.806049	0.0281039	1	1	1	0	1	0	1	0
Pvt1	IV	plasmacytoma variant translocation 1	1427140_at	-0.339014	-0.433713	-0.235539	-0.118207	0.0991092	0.0407119	0.242904	0.556512	0.0159791	1	1	1	0	1	1	0	0
Focad	IV	focadhesin	1435209_at	-0.340108	0.056004	-0.0623605	0.0118814	0.0241332	0.731776	0.701561	0.94305	0.00175252	1	1	1	0	1	0	1	0
Rhou	IV	ras homolog gene family, member U	1449027_at	-0.340343	0.144982	0.000482135	0.0854889	0.019796	0.331336	0.997675	0.587284	0.002902	1	1	0	0	0	0	0	0
Cercam	IV	cerebral endothelial cell adhesion molecule	1435345_at	-0.340535	-0.0657484	-0.000551295	-0.116886	0.0410305	0.70092	0.99746	0.486693	0.0195088	1	1	1	0	1	0	0	0
Agpat4	IV	1-acylglycerol-3-phosphate O-acyltransferase 4 (lysophosphatidic acid acyltransferase, delta)	1436640_x_at	-0.341466	-0.206813	0.0577331	0.0604061	0.00533016	0.0854232	0.719465	0.705127	0.000948503	1	1	0	0	0	0	0	0
Stmn4	IV	stathmin-like 4	1418105_at	-0.342193	-0.0954765	-0.111473	-0.114664	0.0354936	0.566486	0.500212	0.487397	0.00440653	1	1	1	0	1	1	0	0
Nr4a1	IV	nuclear receptor subfamily 4, group A, member 1	1416505_at	-0.342492	-0.0215325	-0.524357	-0.103424	0.142797	0.924312	0.0340092	0.648586	0.000216777	1	1	1	0	0	0	0	0
Snph	IV	syntaphilin	1435210_s_at	-0.34394	-0.0100498	-0.0774668	-0.0458862	0.0320841	0.952823	0.641519	0.785461	0.000335697	1	1	0	1	0	0	0	0
Elovl1	IV	elongation of very long chain fatty acids (FEN1/Elo2, SUR4/Elo3, yeast)-like 1	1456530_x_at	-0.344502	-0.145188	0.0225957	0.0390763	0.0158856	0.321222	0.890665	0.810349	0.0057573	1	1	1	0	1	0	0	0
Exoc6b	IV	exocyst complex component 6B	1434804_at	-0.344781	0.0221719	-0.0243301	0.0515284	0.0119716	0.892845	0.882337	0.74799	0.00974282	1	1	1	1	0	1	0	0
Cp	IV	ceruloplasmin	1455393_at	-0.345236	0.446544	-0.091197	-0.0684835	0.1164	0.0489841	0.669729	0.748739	0.027124	1	1	1	0	1	0	0	0
Kxd1	IV	KxDL motif containing 1	1430258_at	-0.346117	-0.119447	-0.0649253	-0.00298362	0.0439058	0.486588	0.709682	0.986471	0.0426094	1	1	1	1	0	0	1	0
Frmd5	IV	FERM domain containing 5	1435956_at	-0.346159	0.0550087	0.0901171	0.0808999	0.00939119	0.73025	0.549617	0.597004	0.012202	1	1	1	0	1	0	0	0
Epb41l4a	IV	erythrocyte membrane protein band 4.1 like 4a	1449167_at	-0.346553	-0.0397991	-0.0333978	-0.0342184	0.0239341	0.810154	0.840635	0.836726	0.0338845	0	0	0	0	0	0	0	0
Bysl	IV	bystin-like	1422767_at	-0.346931	-0.127072	0.0788274	-0.0270837	0.0377485	0.447733	0.643657	0.875441	0.0138966	1	1	1	1	0	0	1	0
Tgfbi	IV	transforming growth factor, beta induced	1415871_at	-0.346972	-0.162206	-0.00323671	-0.237865	0.00135698	0.142078	0.987811	0.0205548	0.00215451	1	1	1	1	0	0	0	0
St6galnac3	IV	ST6 (alpha-N-acetyl-neuraminyl-2,3-beta-galactosyl-1,3)-N-acetylgalactosaminide alpha-2,6-sialyltransferase 3	1420903_at	-0.347112	0.0500316	0.0493033	0.189743	0.0205362	0.759518	0.763014	0.200807	0.00261789	1	1	1	0	1	0	0	0
Shtn1	IV	shootin 1	1429055_at	-0.348428	-0.127392	0.0725347	0.142822	0.0099144	0.372906	0.640982	0.308032	0.00060265	0	0	0	0	0	0	0	0
Gpt	IV	glutamic pyruvic transaminase, soluble	1426502_s_at	-0.350674	0.080919	-0.0501455	0.125149	0.0127463	0.602885	0.755413	0.395889	0.0394635	1	1	1	1	1	0	0	0
Hsph1	IV	heat shock 105kDa/110kDa protein 1	1425993_a_at	-0.35186	-0.110811	-0.0298858	0.120943	0.0353385	0.510336	0.862575	0.470755	0.00110614	1	1	1	1	0	0	0	0
Arap2	IV	ArfGAP with RhoGAP domain, ankyrin repeat and PH domain 2	1436895_at	-0.351917	-0.0372659	-0.285619	0.0283988	0.027153	0.824665	0.0675367	0.866249	0.0372727	1	1	1	0	1	0	0	0
Bcr	IV	breakpoint cluster region	1452368_at	-0.352016	-0.167134	0.0291954	0.0979209	0.0456827	0.33454	0.869885	0.577707	0.000803783	1	1	1	0	1	0	0	0
Dnajb2	IV	DnaJ (Hsp40) homolog, subfamily B, member 2	1448657_a_at	-0.352693	-0.145044	0.0965831	-0.0304648	0.00346888	0.252953	0.501274	0.860687	0.00246192	1	1	1	0	1	0	0	0
Ube2o	IV	ubiquitin-conjugating enzyme E2O	1433765_at	-0.353134	-0.221067	-0.0731141	0.0300548	0.0183552	0.131176	0.648933	0.855436	0.0236342	1	1	0	0	0	0	0	0
Plagl1	IV	pleiomorphic adenoma gene-like 1	1438588_at	-0.354115	-0.0748582	-0.111796	0.107941	0.0200177	0.643202	0.477064	0.493633	0.0215219	1	1	1	0	0	0	0	0
Emx1	IV	empty spiracles homeobox 1	1441777_at	-0.354156	0.284967	-0.152576	0.317847	0.0298889	0.0747365	0.346849	0.0485118	0.000233098	1	1	1	0	1	0	0	0
Plxnb3	IV	plexin B3	1418750_at	-0.354238	0.126847	0.184477	0.0182202	0.0435565	0.465994	0.283554	0.918421	0.00547654	1	1	1	0	1	0	0	0
Syn1	IV	synapsin I	1451484_a_at	-0.354524	-0.0775033	-0.110562	-0.0263817	0.0467332	0.66361	0.532009	0.883221	0.00115703	1	1	1	0	0	0	0	0
Ephb1	IV	Eph receptor B1	1455188_at	-0.354677	-0.1155	0.219321	0.0611801	0.0478733	0.515314	0.21046	0.733191	0.0262591	1	1	1	0	0	0	0	0
Zeb2	IV	zinc finger E-box binding homeobox 2	1458941_at	-0.354725	0.106394	-0.245287	0.0627016	0.0387251	0.535796	0.14359	0.718637	0.00119042	1	1	0	1	0	0	0	0
Tcea2	IV	transcription elongation factor A (SII), 2	1418107_at	-0.355054	-0.0240079	-0.115339	0.010384	0.0351169	0.889912	0.494697	0.952323	0.0045641	1	1	1	1	1	0	0	0
Ncoa3	IV	nuclear receptor coactivator 3	1422737_at	-0.35514	0.0898381	-0.0714157	0.0459729	0.0158397	0.567065	0.654591	0.777703	0.00687893	1	1	0	1	0	0	0	0
Lgi3	IV	leucine-rich repeat LGI family, member 3	1460546_at	-0.35564	-0.16484	0.0971508	0.0076704	0.0300136	0.309247	0.55997	0.964265	0.02013	1	1	1	0	1	1	0	0
Cd59a	IV	CD59a antigen	1418710_at	-0.35586	-0.0898159	0.123755	0.0223288	0.0255911	0.584432	0.442691	0.894749	0.0009592	1	1	0	0	0	0	1	0
Kctd3	IV	potassium channel tetramerisation domain containing 3	1455816_a_at	-0.355894	0.040041	0.110812	0.109419	0.0129994	0.805569	0.463857	0.470177	0.0250445	1	1	1	1	1	0	0	0
Csnk1e	IV	casein kinase 1, epsilon	1417175_at	-0.356532	-0.0851196	-0.0407489	-0.0912789	0.0180651	0.593604	0.804247	0.56525	0.00321886	1	1	1	1	1	1	0	0
Snx33	IV	sorting nexin 33	1434361_at	-0.356611	0.112545	-0.00330659	0.0425975	0.00536126	0.425997	0.984528	0.79512	0.00646368	1	1	1	0	0	0	0	0
Brsk1	IV	BR serine/threonine kinase 1	1439892_at	-0.356783	-0.149715	-0.0725616	-0.0443465	0.00758025	0.274954	0.639898	0.784233	0.000803783	1	1	1	0	1	1	0	0
Rundc3a	IV	RUN domain containing 3A	1436674_at	-0.356966	-0.0146032	-0.0761963	0.00232473	0.015125	0.929548	0.631288	0.98879	0.00164133	1	1	1	0	1	1	0	0
Slc9a9	IV	solute carrier family 9 (sodium/hydrogen exchanger), member 9	1433719_at	-0.357506	-0.130483	0.00701929	0.155516	0.0206849	0.405058	0.966514	0.313868	0.00225414	1	1	1	0	1	0	0	0
Plekhh1	IV	pleckstrin homology domain containing, family H (with MyTH4 domain) member 1	1435053_s_at	-0.357742	-0.0425008	0.1189	-0.146244	0.000831108	0.827596	0.339805	0.193594	0.000109686	1	1	1	0	1	1	0	0
Gab2	IV	growth factor receptor bound protein 2-associated protein 2	1419829_a_at	-0.357848	-0.00153874	-0.0530139	0.0119175	0.00912521	0.992597	0.740448	0.942605	0.00468874	1	1	1	0	1	0	1	0
Tmem189	IV	transmembrane protein 189	1451341_s_at	-0.358402	0.0472047	0.0423053	-0.0346918	0.0109579	0.769879	0.794087	0.831541	0.0141971	1	1	1	1	1	0	1	0
Cpox	IV	coproporphyrinogen oxidase	1422493_at	-0.358489	-0.114555	-0.126976	-0.0297134	0.00266126	0.39682	0.33103	0.86622	0.00219136	1	1	1	0	0	0	0	0
Desi1	IV	desumoylating isopeptidase 1	1460689_at	-0.358555	0.0813679	0.0678093	0.0293797	0.00897755	0.596962	0.665669	0.857771	0.0150579	1	1	1	0	1	1	0	0
Nnt	IV	nicotinamide nucleotide transhydrogenase	1416105_at	-0.360163	-0.0311739	-0.0438834	-0.0435523	0.0372455	0.859211	0.802429	0.8039	0.00310609	1	1	1	0	0	0	0	1
Tgfa	IV	transforming growth factor alpha	1421943_at	-0.361713	-0.167205	0.029748	0.219009	0.0108916	0.238941	0.855766	0.113086	0.000292818	1	1	1	0	1	0	0	0
Synj2	IV	synaptojanin 2	1452344_at	-0.362004	-0.0803648	-0.088914	-0.0310634	0.0276363	0.632261	0.595142	0.855602	0.000770894	1	1	1	0	1	0	0	0
Ttn	IV	titin	1444083_at	-0.362917	-0.0602768	0.156563	-0.152013	0.00479091	0.703879	0.23212	0.249003	0.00502139	1	1	1	0	1	0	0	0
Fam73b	IV	family with sequence similarity 73, member B	1433493_at	-0.363343	0.00818332	0.0554654	0.0424892	0.00425118	0.961977	0.72981	0.796603	0.00764462	1	1	1	0	1	0	0	0
Tgm2	IV	transglutaminase 2, C polypeptide	1433428_x_at	-0.366403	-0.000843908	-0.0549599	-0.046622	0.0236926	0.996039	0.743649	0.782104	0.0155369	1	1	1	0	1	0	0	0
D16Ertd472e	IV	DNA segment, Chr 16, ERATO Doi 472, expressed	1451466_at	-0.366811	-0.265412	0.0517857	-0.00685517	0.0278952	0.102218	0.762024	0.968273	0.00231643	1	1	1	0	0	0	0	0
Itsn1	IV	intersectin 1 (SH3 domain protein 1A)	1436579_s_at	-0.367915	-0.13728	0.103989	0.0619336	0.0355259	0.425862	0.549935	0.724643	0.0220315	1	1	1	1	1	0	0	0
Rimkla	IV	ribosomal modification protein rimK-like family member A	1455378_at	-0.370136	-0.170075	0.257588	-0.0946025	0.0250583	0.29426	0.108414	0.571302	0.000228152	1	1	0	0	0	0	0	0
Tmem248	IV	transmembrane protein 248	1428544_at	-0.370145	-0.225479	0.0369066	-0.0461546	0.0241404	0.157302	0.828198	0.785548	0.00536678	1	1	1	1	0	1	0	0
Elovl1	IV	elongation of very long chain fatty acids (FEN1/Elo2, SUR4/Elo3, yeast)-like 1	1455994_x_at	-0.371798	-0.127525	0.0182625	-0.0615449	0.00903094	0.385826	0.911669	0.69889	0.00278668	1	1	1	0	1	0	0	0
Pld2	IV	phospholipase D2	1417237_at	-0.372252	-0.183613	0.103281	0.111854	0.0121375	0.207616	0.505088	0.466819	0.0147956	1	1	1	1	0	0	1	0
Edem1	IV	ER degradation enhancer, mannosidase alpha-like 1	1424065_at	-0.373036	0.360047	-0.111336	-0.0659207	0.0140574	0.0170783	0.475767	0.683739	0.00680466	1	1	1	0	1	0	0	0
Plekhh1	IV	pleckstrin homology domain containing, family H (with MyTH4 domain) member 1	1452517_at	-0.374976	-0.152096	0.169013	0.00690746	0.0136925	0.315629	0.260062	0.966837	0.00258206	1	1	1	0	1	1	0	0
Stk24	IV	serine/threonine kinase 24	1426247_at	-0.375189	-0.242214	-0.0549597	-0.014801	0.0201483	0.12122	0.742747	0.930337	0.00257556	1	0	0	0	0	0	0	0
Fryl	IV	furry homolog-like (Drosophila)	1415758_at	-0.376241	0.0459316	-0.0326334	0.0173424	0.000496647	0.812729	0.875909	0.937804	0.00151273	1	1	1	0	0	0	0	0
Csgalnact1	IV	chondroitin sulfate N-acetylgalactosaminyltransferase 1	1452365_at	-0.377001	-0.17608	-0.18933	0.0425823	0.0108321	0.226259	0.190143	0.793889	0.00014545	1	1	1	1	1	0	0	0
Dlgap3	IV	discs, large (Drosophila) homolog-associated protein 3	1436381_at	-0.378412	0.175318	-0.189342	0.0928684	0.0255848	0.288902	0.25065	0.584575	0.000767569	1	1	1	0	1	0	0	0
Daam2	IV	dishevelled associated activator of morphogenesis 2	1455717_s_at	-0.378412	-0.032901	-0.014232	-0.0527233	0.0166319	0.843864	0.932401	0.750396	0.00111591	1	1	0	0	0	1	0	0
Tnk2	IV	tyrosine kinase, non-receptor, 2	1448297_a_at	-0.378569	-0.0946837	0.0775774	0.0604687	0.0140702	0.552468	0.63074	0.71108	0.00594741	1	1	0	1	0	0	1	0
Insc	IV	inscuteable homolog (Drosophila)	1453259_at	-0.378817	0.0601219	0.24866	-0.0748608	0.0088363	0.706725	0.0734492	0.63422	0.00659123	1	1	1	0	1	0	0	0
Phf24	IV	PHD finger protein 24	1455023_at	-0.378879	0.000373569	-0.0751094	-0.00952224	0.0385146	0.998363	0.677731	0.958281	0.000396276	0	0	0	0	0	0	0	0
Creb3l2	IV	cAMP responsive element binding protein 3-like 2	1437396_at	-0.379545	-0.0283854	0.142651	-0.114154	0.0440742	0.878571	0.436394	0.534908	0.0326536	1	1	1	0	1	0	0	0
Tmbim1	IV	transmembrane BAX inhibitor motif containing 1	1417162_at	-0.380802	0.0248839	0.122314	-0.102889	0.0384728	0.891506	0.496379	0.568548	0.00942099	1	1	1	0	0	0	0	0
Cryab	IV	crystallin, alpha B	1416455_a_at	-0.380814	-0.110631	0.105623	-0.00891591	0.034491	0.532	0.551171	0.960469	0.0252395	1	1	0	0	0	0	0	0
Egfl7	IV	EGF-like domain 7	1451427_a_at	-0.38125	-0.0845023	0.0489954	-0.0170424	0.0340113	0.634605	0.784296	0.924406	0.0149313	1	1	1	0	0	0	0	1
Nipa1	IV	non imprinted in Prader-Willi/Angelman syndrome 1 homolog (human)	1434864_at	-0.381266	-0.11652	0.0605211	0.0710905	0.0267667	0.493868	0.726929	0.680777	0.00399239	1	1	1	1	0	0	1	0
Cux2	IV	cut-like homeobox 2	1450181_at	-0.381322	-0.0653588	-0.207161	-0.0113372	0.0028102	0.677589	0.0896832	0.947582	0.00213795	1	1	0	0	0	0	0	0
Hspa12b	IV	heat shock protein 12B	1460371_at	-0.382626	0.0715675	-0.158949	-0.0299768	0.00436014	0.644536	0.236391	0.855971	0.0054482	1	1	1	1	1	0	0	0
Git1	IV	G protein-coupled receptor kinase-interactor 1	1454759_at	-0.382831	-0.0489638	-0.0684162	0.0508312	0.0339425	0.784903	0.701999	0.776852	0.00135482	1	1	1	1	1	0	1	0
Foxp1	IV	forkhead box P1	1421140_a_at	-0.384369	-0.159101	-0.23035	0.13949	0.0456036	0.39258	0.215409	0.454264	0.000358222	1	1	1	0	1	0	0	0
Sox17	IV	SRY (sex determining region Y)-box 17	1421657_a_at	-0.38462	0.0951112	-0.150005	-0.116739	0.0365159	0.598127	0.401312	0.516001	0.0114106	1	1	0	0	0	0	0	0
Kifc3	IV	kinesin family member C3	1416199_at	-0.384679	0.0884334	0.0174605	0.0416358	0.0227077	0.601538	0.919435	0.808631	0.0348045	1	1	1	0	0	0	1	0
Kcnip2	IV	Kv channel-interacting protein 2	1421783_a_at	-0.387039	0.046077	-0.0719548	-0.16785	0.00249783	0.779228	0.641733	0.184135	0.0104439	1	1	1	0	1	0	0	0
Dock5	IV	dedicator of cytokinesis 5	1425747_at	-0.387098	-0.0837787	-0.0300305	-0.141537	0.0310947	0.636551	0.866727	0.418634	0.0215334	1	1	1	0	1	0	0	0
Wwc2	IV	WW, C2 and coiled-coil domain containing 2	1448611_at	-0.387205	-0.26992	-0.122063	0.0496993	0.0375795	0.134704	0.500869	0.786314	0.00685523	1	1	1	0	1	1	0	0
St3gal6	IV	ST3 beta-galactoside alpha-2,3-sialyltransferase 6	1447841_x_at	-0.387486	0.0105145	0.0716515	-0.128095	0.00828979	0.949205	0.651038	0.390912	0.0233037	1	1	1	0	1	1	0	0
Jam3	IV	junction adhesion molecule 3	1423503_at	-0.387656	0.0408189	0.0729806	-0.0292421	0.00131137	0.814029	0.638533	0.870121	0.000567534	1	1	1	0	0	0	1	0
Flt4	IV	FMS-like tyrosine kinase 4	1444052_at	-0.388175	0.101828	0.161327	-0.105272	0.00359114	0.485193	0.223506	0.467582	0.00574696	1	1	0	1	0	0	0	0
Bcas1	IV	breast carcinoma amplified sequence 1	1428792_at	-0.389262	-0.0800086	0.114952	-0.0174038	0.0249863	0.643739	0.501772	0.920887	0.003533	1	1	1	0	1	0	0	0
Nsmf	IV	NMDA receptor synaptonuclear signaling and neuronal migration factor	1439398_x_at	-0.389357	0.775362	0.18586	0.204321	0.0440258	0.000965832	0.319002	0.273216	0.00363157	1	1	1	0	1	0	1	0
Wscd1	IV	WSC domain containing 1	1455845_at	-0.389377	-0.154112	0.0421886	-0.0921958	0.00581621	0.27364	0.794537	0.544393	0.00515639	1	1	1	0	1	0	0	0
Thy1	IV	thymus cell antigen 1, theta	1423135_at	-0.389794	-0.142832	0.00189786	-0.0334273	0.0437166	0.444738	0.991989	0.859507	0.00476019	1	1	0	0	0	0	0	0
Apcdd1	IV	adenomatosis polyposis coli down-regulated 1	1418382_at	-0.390854	-0.0394922	0.0273817	0.0178022	0.045928	0.835974	0.885917	0.925706	0.0149931	1	1	1	0	1	0	1	0
Oxsr1	IV	oxidative-stress responsive 1	1426933_at	-0.391213	-0.0315327	0.126993	-0.0438466	0.00502909	0.84727	0.376909	0.78634	0.00217658	1	1	1	0	1	1	0	0
Nat8l	IV	N-acetyltransferase 8-like	1435842_at	-0.3916	-0.214352	-0.0491682	-0.0267622	0.00744578	0.126598	0.760855	0.870411	0.00203233	1	1	0	0	0	0	1	0
Mlxipl	IV	MLX interacting protein-like	1419185_a_at	-0.391608	0.0513529	0.0583545	-0.116911	0.0412662	0.78409	0.755385	0.529783	0.0254338	1	1	1	0	1	0	0	0
St6gal1	IV	beta galactoside alpha 2,6 sialyltransferase 1	1420928_at	-0.392816	0.0392234	0.0950365	-0.0067881	0.01651	0.816386	0.56454	0.968131	0.00978007	1	1	1	0	1	1	0	1
Nacc2	IV	nucleus accumbens associated 2, BEN and BTB (POZ) domain containing	1417152_at	-0.392929	-0.204617	0.0151106	-0.0789721	0.047528	0.284008	0.937524	0.681055	0.00274273	1	1	1	0	1	1	1	0
E2f6	IV	E2F transcription factor 6	1437914_at	-0.393534	0.119308	-0.137861	-0.101006	0.0309296	0.502194	0.436443	0.571416	0.0201381	1	1	1	0	0	0	1	0
Grid1	IV	glutamate receptor, ionotropic, delta 1	1421569_at	-0.393564	-0.0638903	-0.00109852	-0.117588	0.0305412	0.721807	0.995145	0.507706	0.0102282	1	1	1	0	0	0	0	0
Trim25	IV	tripartite motif-containing 25	1419879_s_at	-0.393841	-0.400762	-0.0117587	-0.0607923	0.0368395	0.0341328	0.949399	0.741916	0.0208494	1	1	1	0	1	0	1	0
Arhgdib	IV	Rho, GDP dissociation inhibitor (GDI) beta	1426454_at	-0.395324	-0.0613853	-0.119406	0.0691258	0.0444286	0.747798	0.529608	0.717122	0.0376182	1	1	1	0	1	0	0	0
Gpld1	IV	glycosylphosphatidylinositol specific phospholipase D1	1418050_at	-0.395582	-0.04951	-0.0106281	0.0623153	0.023748	0.777133	0.951797	0.720863	0.0260383	1	1	1	0	1	0	0	0
Rassf2	IV	Ras association (RalGDS/AF-6) domain family member 2	1428392_at	-0.396005	-0.0176253	0.0243675	-0.0995785	0.00484503	0.91499	0.882231	0.506444	0.00381736	1	1	1	0	1	0	0	0
Uaca	IV	uveal autoantigen with coiled-coil domains and ankyrin repeats	1452985_at	-0.396038	0.0918604	-0.211423	-0.0067885	0.0105199	0.564067	0.154777	0.96746	0.0231025	1	1	1	0	0	0	0	0
Padi2	IV	peptidyl arginine deiminase, type II	1418252_at	-0.396097	0.139694	0.0550697	0.0896255	0.0268321	0.421887	0.75623	0.61071	0.00615014	1	1	1	0	1	0	1	0
Rfxank	IV	regulatory factor X-associated ankyrin-containing protein	1455371_at	-0.396942	-0.0142046	-0.175185	-0.139591	0.0074053	0.93138	0.224702	0.346283	0.0224544	1	1	1	0	1	0	1	0
Pced1a	IV	PC-esterase domain containing 1A	1455533_at	-0.397106	0.0643291	-0.0703712	0.182614	0.0066544	0.686058	0.656339	0.197901	0.0162747	1	1	1	0	1	0	0	0
Sdk2	IV	sidekick homolog 2 (chicken)	1430425_at	-0.397396	-0.0201367	0.116879	-0.0956021	0.0240755	0.909102	0.498186	0.581857	0.000513884	1	1	1	0	0	0	1	0
Trp53inp2	IV	transformation related protein 53 inducible nuclear protein 2	1452646_at	-0.39793	0.0731153	0.0512476	-0.0761996	0.00862335	0.647336	0.75257	0.632635	0.00157815	1	1	1	0	1	1	0	0
Lipa	IV	lysosomal acid lipase A	1450872_s_at	-0.398042	-0.129281	0.0902215	-0.0251782	0.0412881	0.492104	0.632958	0.8945	0.0227141	1	1	1	0	0	0	1	0
Ly6e	IV	lymphocyte antigen 6 complex, locus E	1453304_s_at	-0.398089	-0.0749087	-0.074229	-0.0625907	0.0260016	0.671255	0.674113	0.723573	0.00139721	1	1	1	1	1	0	0	0
Hrh1	IV	histamine receptor H1	1438494_at	-0.398444	0.196742	0.0130561	0.154808	0.0275706	0.258073	0.942007	0.376191	0.0152711	1	1	1	1	1	0	0	0
Samd4	IV	sterile alpha motif domain containing 4	1424594_at	-0.398466	0.0976015	0.141511	0.135565	0.0471784	0.614258	0.463724	0.482849	0.0117087	1	1	1	0	0	0	0	0
Slco2b1	IV	solute carrier organic anion transporter family, member 2b1	1433933_s_at	-0.399277	0.0165317	0.030428	0.015782	0.0191418	0.92383	0.860049	0.927279	0.00586264	1	1	1	1	1	0	0	0
Map1a	IV	microtubule-associated protein 1 A	1455779_at	-0.399833	-0.0805841	-0.01916	-0.143407	0.00772983	0.610096	0.907516	0.336112	0.00117049	1	1	1	1	1	0	0	0
Uba7	IV	ubiquitin-like modifier activating enzyme 7	1426971_at	-0.400818	-0.0321839	-0.102192	0.0117484	0.030079	0.859539	0.570104	0.948559	0.0353258	1	1	1	1	1	0	0	0
Slc25a37	IV	solute carrier family 25, member 37	1417750_a_at	-0.401047	-0.153827	-0.0657431	0.108412	0.015263	0.33963	0.695126	0.509713	0.00312182	1	1	1	0	1	1	0	0
Mpeg1	IV	macrophage expressed gene 1	1427076_at	-0.401972	-0.00874692	0.0278318	-0.015528	0.049537	0.964674	0.887896	0.937326	0.014325	1	1	1	0	1	0	0	0
Pip4k2a	IV	phosphatidylinositol-5-phosphate 4-kinase, type II, alpha	1449404_at	-0.402007	0.0431565	-0.00716774	0.0801308	0.0343461	0.816025	0.969234	0.664437	0.00480161	1	1	1	0	0	0	1	0
Tmed10	IV	transmembrane emp24-like trafficking protein 10 (yeast)	1439444_x_at	-0.402561	0.00531005	0.258189	0.177084	0.0375922	0.977535	0.166071	0.34086	0.0291145	1	1	1	0	1	0	0	0
Armcx2	IV	armadillo repeat containing, X-linked 2	1437849_x_at	-0.402772	-0.0717672	0.0491073	-0.0691134	0.0163232	0.670609	0.772802	0.68242	0.012512	1	1	1	0	0	0	0	0
Adm	IV	adrenomedullin	1447839_x_at	-0.404066	-0.148663	0.00240029	-0.152862	0.0454139	0.442977	0.990185	0.430133	0.00580871	1	1	1	0	1	0	1	0
Galnt12	IV	UDP-N-acetyl-alpha-D-galactosamine:polypeptide N-acetylgalactosaminyltransferase 12	1437760_at	-0.40462	-0.14301	0.0316492	0.130232	0.0446259	0.459543	0.870808	0.500897	0.00108814	1	1	1	0	0	0	0	0
Dpy19l1	IV	dpy-19-like 1 (C. elegans)	1433759_at	-0.404629	-0.0562725	-0.051593	0.0579131	0.00780649	0.7283	0.750909	0.720381	0.000559042	1	1	1	0	1	0	1	0
Blnk	IV	B cell linker	1451780_at	-0.405358	-0.00166318	-0.184627	0.177841	0.0447169	0.993196	0.340153	0.358195	0.000191313	1	1	0	1	0	1	0	0
Asb13	IV	ankyrin repeat and SOCS box-containing 13	1449459_s_at	-0.405821	-0.216738	-0.0040855	0.115832	0.00738354	0.132853	0.98031	0.450062	0.00194875	1	1	1	0	1	0	0	0
Kcns1	IV	K+ voltage-gated channel, subfamily S, 1	1421518_at	-0.406052	0.400335	-0.0936688	-0.360962	0.0130681	0.0141257	0.56832	0.0242459	0.000372054	1	1	1	1	1	0	0	0
Tlk1	IV	tousled-like kinase 1	1439158_at	-0.406439	-0.040614	-0.278053	-0.0916438	0.00753347	0.803961	0.0542366	0.559803	0.00737408	1	1	1	0	0	0	0	0
Ttll1	IV	tubulin tyrosine ligase-like 1	1426427_at	-0.406569	-0.262933	-0.175534	0.0460807	0.0227377	0.124438	0.306384	0.794407	0.00238333	1	1	1	0	0	1	1	0
Ceacam1	IV	carcinoembryonic antigen-related cell adhesion molecule 1	1425538_x_at	-0.406845	-0.133562	0.0882085	0.0887264	0.0135758	0.408822	0.593869	0.591608	0.00732553	1	1	1	0	1	0	0	0
Gjc2	IV	gap junction protein, gamma 2	1435214_at	-0.407178	-0.17744	-0.0482813	-0.320933	0.0363314	0.341269	0.798008	0.0898017	0.0433402	1	1	1	0	1	0	0	0
Sult1a1	IV	sulfotransferase family 1A, phenol-preferring, member 1	1427345_a_at	-0.407297	0.0412479	-0.147819	0.0456734	0.0439633	0.832435	0.445577	0.814733	0.0337563	1	1	1	1	1	1	0	0
Rffl	IV	ring finger and FYVE like domain containing protein	1434432_at	-0.407911	0.148492	0.111561	0.170419	0.0112535	0.344805	0.487059	0.273396	0.00237521	1	1	1	1	1	1	0	0
Ephb3	IV	Eph receptor B3	1451550_at	-0.408001	-0.353231	0.0713702	0.0768502	0.0223132	0.0431914	0.684901	0.661739	0.000713696	1	1	1	0	0	0	0	0
B3galt5	IV	UDP-Gal:betaGlcNAc beta 1,3-galactosyltransferase, polypeptide 5	1428397_at	-0.408526	-0.0970303	0.106071	0.137437	0.0272094	0.589425	0.554539	0.441198	0.00234065	1	1	0	0	0	0	0	0
Plk3	IV	polo-like kinase 3	1434496_at	-0.408827	0.11422	-0.10193	0.0242863	0.00918021	0.467676	0.520682	0.883791	0.025573	1	1	1	0	1	0	0	0
Dock5	IV	dedicator of cytokinesis 5	1430291_at	-0.408874	-0.0232787	0.13084	-0.0862902	0.028853	0.898891	0.468421	0.635056	0.00600986	1	1	1	0	1	0	0	0
Add2	IV	adducin 2 (beta)	1421975_a_at	-0.409603	-0.246766	-0.250737	0.182689	0.0232272	0.152907	0.146511	0.291106	0.0064613	1	1	1	0	1	0	1	0
Cldn11	IV	claudin 11	1416003_at	-0.409864	-0.0387194	0.182556	0.102942	0.0371632	0.838792	0.33218	0.586588	0.0087222	1	1	1	0	1	0	0	0
Eme2	IV	essential meiotic endonuclease 1 homolog 2 (S. pombe)	1429034_at	-0.409939	-0.000239662	0.0359711	0.0452906	0.023957	0.998934	0.840749	0.80003	0.0269614	1	1	1	0	1	0	0	1
Scd1	IV	stearoyl-Coenzyme A desaturase 1	1415964_at	-0.410165	0.126326	0.0815479	0.177151	0.0285062	0.484392	0.65413	0.323582	0.0329712	1	1	1	0	1	0	0	0
Nnt	IV	nicotinamide nucleotide transhydrogenase	1456573_x_at	-0.410409	-0.191283	0.0231165	0.0446112	0.0497891	0.339257	0.908328	0.824067	0.00351257	1	1	1	0	0	0	0	1
Kcnc4	IV	potassium voltage gated channel, Shaw-related subfamily, member 4	1425090_s_at	-0.410643	-0.140831	-0.017444	-0.0266814	0.0169132	0.39877	0.919783	0.877442	0.0347352	1	1	1	0	0	0	0	0
Gas2l1	IV	growth arrest-specific 2 like 1	1434928_at	-0.411229	0.00216793	-0.046995	0.115603	0.0257159	0.990458	0.794795	0.517157	0.00414206	1	1	1	1	1	0	0	0
Slc22a23	IV	solute carrier family 22, member 23	1453004_at	-0.411298	-0.214525	-0.0204212	0.00966722	0.0179818	0.196238	0.906709	0.955795	0.00512949	1	1	0	0	0	0	0	0
Gm30062	IV	predicted gene, 30062	1446495_at	-0.411337	-0.237324	-0.314841	0.282237	0.00533545	0.0881693	0.0251515	0.0429131	0.00275481	0	0	0	0	0	0	0	0
Wnt5b	IV	wingless-type MMTV integration site family, member 5B	1422602_a_at	-0.411632	-0.131025	-0.139755	-0.120708	0.00568661	0.378711	0.34382	0.42215	0.0266497	1	1	0	0	0	0	1	1
Plcxd1	IV	phosphatidylinositol-specific phospholipase C, X domain containing 1	1440505_at	-0.411633	-0.254061	0.062632	-0.0498429	0.0316816	0.16657	0.736069	0.788785	0.0234449	1	1	1	0	0	1	0	0
Tspan2	IV	tetraspanin 2	1424568_at	-0.411647	-0.221513	0.084705	-0.0798125	0.00542953	0.113553	0.586815	0.610529	0.00110761	1	1	1	0	0	1	0	0
Pstpip2	IV	proline-serine-threonine phosphatase-interacting protein 2	1455405_at	-0.411664	-0.0599268	0.00339402	0.0406809	0.0476428	0.763682	0.986431	0.83838	0.00944251	1	1	0	0	0	0	0	0
Dhcr7	IV	7-dehydrocholesterol reductase	1448619_at	-0.411742	-0.165377	-0.0337198	-0.0137782	0.0190463	0.327592	0.847224	0.937391	0.0167147	1	1	1	1	0	0	1	0
Asap3	IV	ArfGAP with SH3 domain, ankyrin repeat and PH domain 3	1444715_at	-0.41204	0.233326	-0.0144121	-0.0361891	0.00514409	0.0927567	0.930325	0.824339	0.00465003	1	1	1	0	1	0	0	0
Vapb	IV	vesicle-associated membrane protein, associated protein B and C	1436079_s_at	-0.41347	0.0152301	0.0404773	0.0794829	0.0217585	0.931904	0.819888	0.652348	0.011981	1	1	0	0	0	0	1	0
Rin2	IV	Ras and Rab interactor 2	1426368_at	-0.414303	-0.100432	0.064393	0.0697764	0.0221822	0.568747	0.717003	0.694173	0.014742	1	1	1	0	1	1	0	0
Vsir	IV	V-set immunoregulatory receptor	1448407_at	-0.414421	-0.128036	-0.0190297	0.0594474	0.0153807	0.442277	0.912156	0.72805	0.0163856	0	0	0	0	0	0	0	0
Epb41l2	IV	erythrocyte membrane protein band 4.1 like 2	1433490_s_at	-0.414822	0.138057	-0.018449	0.0714642	0.0105303	0.384013	0.91263	0.664523	0.00122283	0	0	0	0	0	0	0	0
Rab6b	IV	RAB6B, member RAS oncogene family	1437107_at	-0.415008	-0.38204	-0.228248	0.0921326	0.0491005	0.0670021	0.258436	0.647594	0.00329863	1	1	1	0	1	1	1	0
Qk	IV	quaking	1429736_at	-0.415442	0.236905	0.133149	0.0618939	0.0239265	0.177205	0.452483	0.730583	0.0297931	1	0	0	0	0	0	1	0
Rnf43	IV	ring finger protein 43	1427008_at	-0.415626	0.0488505	0.192235	0.0220959	0.0124839	0.772207	0.226596	0.896538	0.0422526	1	1	1	0	1	0	0	0
Creb3l2	IV	cAMP responsive element binding protein 3-like 2	1452381_at	-0.416089	-0.110164	-0.0534524	-0.059651	0.0131819	0.505054	0.752207	0.724	0.0191532	1	1	1	0	1	0	0	0
Lpin1	IV	lipin 1	1418288_at	-0.416608	-0.103159	0.0631103	0.0767776	0.00474736	0.497582	0.691747	0.624424	0.0013115	1	1	1	0	1	0	0	0
Phldb1	IV	pleckstrin homology-like domain, family B, member 1	1424468_s_at	-0.41689	-0.0513674	0.0504489	-0.0770847	0.00108727	0.754792	0.75961	0.613458	0.00162609	1	1	1	0	1	0	0	0
Eml2	IV	echinoderm microtubule associated protein like 2	1428173_at	-0.418227	0.0802187	-0.0368039	-0.203843	0.0176141	0.643196	0.833395	0.224709	0.0170858	1	1	0	0	0	0	0	0
Adamts4	IV	a disintegrin-like and metallopeptidase (reprolysin type) with thrombospondin type 1 motif, 4	1452595_at	-0.418329	-0.345989	0.0335711	-0.0517597	0.00930844	0.0259473	0.84052	0.754619	0.00670408	1	1	1	1	1	0	0	0
Smim22	IV	small integral membrane protein 22	1439560_x_at	-0.418461	0.364646	0.0150036	0.368741	0.0187732	0.0361805	0.93229	0.0344173	0.0281615	1	1	1	1	1	0	0	1
Adamtsl1	IV	ADAMTS-like 1	1442063_at	-0.419651	0.21229	0.0490527	0.117413	0.0202346	0.217289	0.782342	0.501819	0.00703145	1	1	1	1	0	0	0	0
Plekha6	IV	pleckstrin homology domain containing, family A member 6	1427149_at	-0.419988	-0.136768	0.176389	0.0704043	0.0046778	0.352502	0.215567	0.656221	0.00455938	1	1	1	0	1	0	0	0
Stmn1	IV	stathmin 1	1448113_at	-0.420064	-0.199787	0.0103747	0.0330739	0.0066736	0.174217	0.950112	0.840827	0.000120195	1	1	1	0	1	0	0	0
Litaf	IV	LPS-induced TN factor	1416303_at	-0.420193	-0.0697069	-0.0278855	-0.0408926	0.0400157	0.721968	0.887003	0.834866	0.0106975	1	1	1	0	0	1	0	1
Dok7	IV	docking protein 7	1434812_s_at	-0.420341	-0.0426031	0.0665648	0.0879321	0.00638191	0.794611	0.679206	0.578112	0.00962803	1	1	1	0	0	0	0	0
Nkx6-2	IV	NK6 homeobox 2	1427420_at	-0.421666	-0.251501	-0.0543358	0.12598	0.0411132	0.203047	0.783245	0.522192	0.0161918	1	1	1	0	0	0	0	0
Wipf1	IV	WAS/WASL interacting protein family, member 1	1436953_at	-0.421804	0.00815942	0.0999555	-0.0976556	0.00252616	0.960979	0.499463	0.511051	0.00682624	1	1	0	0	0	0	0	0
Rasgrp3	IV	RAS, guanyl releasing protein 3	1438030_at	-0.421872	0.155452	0.0652914	0.187159	0.011067	0.331537	0.696132	0.23727	0.00181741	1	1	0	0	0	0	0	0
She	IV	src homology 2 domain-containing transforming protein E	1457094_at	-0.42191	0.1322	-0.0483108	-0.0522023	0.00301273	0.354032	0.764029	0.744483	0.0163568	1	1	1	0	0	0	1	0
Tppp	IV	tubulin polymerization promoting protein	1452766_at	-0.423694	-0.133658	0.0847546	0.0113993	0.0122918	0.415476	0.613239	0.946923	0.000595973	1	1	0	0	0	1	0	0
Klf2	IV	Kruppel-like factor 2 (lung)	1448890_at	-0.423739	0.147634	-0.147653	-0.173667	0.038001	0.447832	0.447775	0.371658	0.00760926	1	1	1	1	0	0	0	0
AI854703	IV	expressed sequence AI854703	1435049_s_at	-0.423895	-0.228715	-0.0551986	-0.0519672	0.0287887	0.215347	0.767851	0.781147	0.00608886	1	1	1	0	1	0	0	0
Ppfibp2	IV	PTPRF interacting protein, binding protein 2 (liprin beta 2)	1417801_a_at	-0.424176	0.105074	-0.0505328	-0.0525559	0.000680264	0.448549	0.763452	0.752702	0.000913109	1	1	1	0	1	0	0	0
Nav1	IV	neuron navigator 1	1455849_at	-0.424367	-0.150696	-0.0235584	-0.148607	0.0194166	0.386079	0.894961	0.3929	0.00212724	1	1	1	0	1	0	0	0
Asb13	IV	ankyrin repeat and SOCS box-containing 13	1419401_at	-0.425615	-0.329982	0.0614176	0.160634	0.0129948	0.0449453	0.718618	0.328009	0.00144008	1	1	1	0	1	0	0	0
Stac2	IV	SH3 and cysteine rich domain 2	1424581_at	-0.426602	-0.0558289	-0.332748	-0.149946	0.0313553	0.769205	0.0829648	0.426888	0.0149871	1	1	1	0	0	0	1	0
Fah	IV	fumarylacetoacetate hydrolase	1417220_at	-0.426608	-0.0406241	-0.0211887	0.000972266	0.0086397	0.807559	0.899479	0.995386	0.00509817	1	1	1	0	1	0	0	0
Sh3tc2	IV	SH3 domain and tetratricopeptide repeats 2	1456020_at	-0.426692	0.213267	-0.0507351	-0.00540865	0.000268468	0.0405311	0.777767	0.979383	0.000887711	1	1	1	1	1	0	0	0
Homer2	IV	homer homolog 2 (Drosophila)	1436110_at	-0.426894	0.0121923	-0.189682	-0.0713044	0.0411234	0.951284	0.339956	0.720437	0.00649305	1	1	1	1	1	0	0	0
Parm1	IV	prostate androgen-regulated mucin-like protein 1	1424214_at	-0.42775	-0.248983	-0.153027	-0.0561031	0.000840754	0.0316932	0.221306	0.730302	0.000447055	1	1	1	0	1	0	0	0
Tbc1d5	IV	TBC1 domain family, member 5	1443896_at	-0.429916	-0.0910883	-0.00881999	-0.00692699	0.000878397	0.533637	0.960238	0.968797	0.000476355	1	1	1	0	1	0	1	0
Ddhd1	IV	DDHD domain containing 1	1454070_a_at	-0.430092	0.020725	-0.0606806	-0.00708749	0.0127174	0.904425	0.722783	0.967283	0.00293025	1	1	0	1	0	0	0	0
Pbxip1	IV	pre B cell leukemia transcription factor interacting protein 1	1460344_at	-0.43032	0.0112689	0.01672	-0.0611112	0.00138299	0.947285	0.921576	0.699629	0.00433715	1	1	1	0	1	1	0	0
Arsg	IV	arylsulfatase G	1427002_s_at	-0.430474	-0.0600736	0.0529409	-0.243667	0.0229016	0.742471	0.772346	0.1749	0.0106561	1	1	1	0	1	0	1	0
Gprc5b	IV	G protein-coupled receptor, family C, group 5, member B	1451411_at	-0.430698	0.0397395	0.144039	-0.185192	0.0180556	0.823484	0.40821	0.284242	0.0117566	1	1	1	0	1	0	0	0
Btbd11	IV	BTB (POZ) domain containing 11	1459838_s_at	-0.431475	-0.00068765	0.0865662	0.00672312	0.0487957	0.997361	0.676857	0.9742	0.01048	1	1	1	0	0	0	1	0
Prr5l	IV	proline rich 5 like	1452834_at	-0.431975	-0.225552	-0.0266162	0.0535466	0.00306134	0.0959602	0.871094	0.738088	0.000392735	1	1	1	0	1	0	0	0
Lims2	IV	LIM and senescent cell antigen like domains 2	1424408_at	-0.432901	-0.0719217	-0.0824541	-0.0855394	2.4631e-05	0.694146	0.6066	0.579473	0.000110409	1	1	1	0	1	0	0	0
Islr	IV	immunoglobulin superfamily containing leucine-rich repeat	1418450_at	-0.434339	0.18163	0.0870865	-0.135069	0.017773	0.295852	0.622926	0.440665	0.00484794	1	1	1	0	1	0	0	0
Slc26a8	IV	solute carrier family 26, member 8	1439281_at	-0.434796	0.197174	-0.227145	0.167538	0.0309628	0.301881	0.234872	0.380489	0.00316002	1	1	1	0	1	0	0	0
Ppip5k2	IV	diphosphoinositol pentakisphosphate kinase 2	1433856_at	-0.435372	-0.075497	0.0798739	0.0575944	0.0378974	0.704724	0.688425	0.772664	0.0158151	1	1	1	0	0	0	1	0
AA415398	IV	expressed sequence AA415398	1439499_at	-0.43551	-0.188362	-0.00690377	-0.0570568	0.00361299	0.18185	0.966646	0.721758	0.00968144	1	1	1	0	1	0	0	0
Egfl7	IV	EGF-like domain 7	1451428_x_at	-0.435761	-0.0254662	-0.155552	-0.0716351	0.0430056	0.900827	0.445689	0.725708	0.0136013	1	1	1	0	0	0	0	1
Erbb3	IV	v-erb-b2 erythroblastic leukemia viral oncogene homolog 3 (avian)	1434606_at	-0.436003	0.101103	0.101121	0.084022	0.00485549	0.516334	0.516252	0.595387	0.00365552	1	1	1	0	1	1	0	0
Kif1c	IV	kinesin family member 1C	1436224_at	-0.436568	-0.0539904	0.0169859	-0.30499	0.0115917	0.752543	0.921575	0.06305	0.041438	1	1	0	0	0	0	1	0
Tnfaip6	IV	tumor necrosis factor alpha induced protein 6	1418424_at	-0.436684	0.135308	0.255095	0.0584819	0.0234083	0.460263	0.162646	0.752078	0.0157914	1	1	1	0	1	1	0	0
Fa2h	IV	fatty acid 2-hydroxylase	1426960_a_at	-0.437624	-0.0779636	0.187687	-0.0989304	0.00134917	0.609652	0.140519	0.497787	0.000765711	1	1	1	0	1	0	0	0
Xdh	IV	xanthine dehydrogenase	1451006_at	-0.437937	-0.105063	0.194688	-0.200938	0.0181477	0.554688	0.266562	0.251306	0.00145246	1	1	1	1	1	0	0	0
Cxcl12	IV	chemokine (C-X-C motif) ligand 12	1417574_at	-0.438117	-0.147004	-0.0510242	-0.154704	0.0134117	0.384654	0.769339	0.359259	0.0158865	1	1	1	0	1	0	0	0
Itpr2	IV	inositol 1,4,5-triphosphate receptor 2	1427287_s_at	-0.438699	-0.111194	-0.0683339	-0.0254975	0.0117557	0.509304	0.689651	0.882773	0.0254484	1	1	1	1	1	0	0	0
Gna12	IV	guanine nucleotide binding protein, alpha 12	1455008_at	-0.440329	-0.0650445	0.0706842	-0.0670639	0.000130476	0.703849	0.667695	0.691087	0.00116702	1	1	1	0	0	0	0	0
Pcdh7	IV	protocadherin 7	1427592_at	-0.440388	0.0458282	-0.157381	0.276538	0.0283531	0.811027	0.407671	0.148041	0.0230315	1	1	1	0	1	0	0	0
Prmt2	IV	protein arginine N-methyltransferase 2	1437234_x_at	-0.441123	-0.210444	0.0481011	0.128439	0.0397224	0.300326	0.812843	0.526483	0.0169686	1	1	1	1	1	0	1	0
Cdh19	IV	cadherin 19, type 2	1457373_at	-0.442962	0.207657	0.0404551	0.208577	0.0276192	0.274333	0.832893	0.272224	0.00449307	1	1	1	0	1	0	0	0
Tns2	IV	tensin 2	1452264_at	-0.443135	0.0747184	-0.0352684	0.0428773	0.0065095	0.647451	0.832352	0.796322	0.00404334	0	0	0	0	0	0	0	0
Rimbp3	IV	RIMS binding protein 3	1443875_at	-0.443664	0.0647713	0.0833334	0.130465	0.0172201	0.718348	0.641473	0.46169	0.0230522	1	1	1	0	0	0	1	0
Pfkfb3	IV	6-phosphofructo-2-kinase/fructose-2,6-biphosphatase 3	1416432_at	-0.443879	-0.00446847	0.109282	0.175552	0.012983	0.979706	0.524791	0.298455	0.0111287	1	1	1	1	0	0	0	0
Tlr5	IV	toll-like receptor 5	1450242_at	-0.443927	0.121341	0.0106584	-0.112008	0.0111076	0.470225	0.950961	0.506506	0.0265999	1	1	1	1	1	0	0	0
Nacad	IV	NAC alpha domain containing	1455509_at	-0.444157	-0.12683	-0.169277	-0.0478511	0.0199416	0.48419	0.34779	0.794207	0.0173036	1	1	1	0	1	1	1	0
Abr	IV	active BCR-related gene	1433477_at	-0.444616	-0.118097	-0.0189869	0.0249043	0.0337857	0.550814	0.923875	0.90025	0.00364835	1	1	0	0	0	0	0	0
Klk1b27	IV	kallikrein 1-related peptidase b27	1421587_at	-0.445093	0.031465	0.164854	-0.106275	0.00357664	0.847681	0.25651	0.487624	0.0165875	1	1	0	0	0	0	0	0
Rnase1	IV	ribonuclease, RNase A family, 1 (pancreatic)	1416523_at	-0.445303	-0.0796612	0.0823841	0.0194884	0.0211496	0.665847	0.655033	0.916341	0.0135965	1	1	1	0	0	0	0	0
Aspa	IV	aspartoacylase	1418472_at	-0.445389	0.355006	-0.060939	0.184871	0.0492855	0.106996	0.775453	0.388148	0.0128471	1	1	1	0	1	0	0	0
Tnr	IV	tenascin R	1436148_at	-0.445687	-0.0832589	0.0702884	-0.0552547	0.0169612	0.642116	0.695512	0.758919	0.00288942	1	1	1	0	1	0	0	0
Mafb	IV	v-maf musculoaponeurotic fibrosarcoma oncogene family, protein B (avian)	1451716_at	-0.446907	0.141981	-0.131486	-0.0392154	0.00874773	0.383231	0.421441	0.817496	0.000103138	1	1	1	0	1	1	0	0
Dusp15	IV	dual specificity phosphatase-like 15	1435126_at	-0.447593	0.0145436	0.0278873	-0.127107	0.0126261	0.93409	0.87384	0.458018	0.00278668	1	1	1	1	1	0	0	0
Pmepa1	IV	prostate transmembrane protein, androgen induced 1	1422705_at	-0.447694	-0.295027	-0.116713	0.21748	0.00706396	0.0580186	0.469239	0.160994	0.000150143	1	1	1	0	1	1	0	0
Grasp	IV	GRP1 (general receptor for phosphoinositides 1)-associated scaffold protein	1441894_s_at	-0.447822	-0.0683904	-0.154528	-0.0529399	0.00966194	0.687216	0.346869	0.756494	1.69901e-05	1	1	1	0	1	1	0	0
Tvp23a	IV	trans-golgi network vesicle protein 23A	1435130_at	-0.447865	-0.0385874	0.0279573	0.0379172	0.0144211	0.828148	0.875187	0.831103	0.0149952	1	1	1	0	1	0	0	0
Aif1l	IV	allograft inflammatory factor 1-like	1451287_s_at	-0.448317	0.32533	0.0526643	0.100244	0.0113488	0.0529761	0.761149	0.557175	0.0171603	1	1	1	0	1	0	0	0
Clgn	IV	calmegin	1457829_at	-0.449267	0.0297158	0.0271264	-0.0533534	0.0307777	0.880158	0.890539	0.786451	0.00404334	1	1	1	1	1	0	1	0
Acy3	IV	aspartoacylase (aminoacylase) 3	1448539_a_at	-0.449659	0.158427	-0.130058	-0.447914	0.00556879	0.303965	0.406555	0.00570437	0.0031074	1	1	1	0	1	0	0	0
Optn	IV	optineurin	1435679_at	-0.450096	0.0924909	-0.0801435	-0.149851	0.0254889	0.627873	0.6748	0.430181	0.00511678	1	1	1	0	1	0	0	0
Stx3	IV	syntaxin 3	1434559_at	-0.451065	0.224977	0.132308	-0.0623554	0.00782013	0.154776	0.415369	0.710329	0.0119412	1	1	1	0	0	0	0	0
Erbb2ip	IV	Erbb2 interacting protein	1428011_a_at	-0.452343	-0.0318293	0.0636553	0.264375	0.0256962	0.868686	0.740473	0.167903	0.0065332	1	1	0	0	0	0	0	0
Papss2	IV	3'-phosphoadenosine 5'-phosphosulfate synthase 2	1434510_at	-0.452443	0.0269364	0.0292607	-0.0482485	0.0245707	0.888033	0.878433	0.800685	0.0198476	1	0	0	0	0	0	0	0
Tdrd5	IV	tudor domain containing 5	1456391_at	-0.453219	-0.065089	0.0240558	-0.0637376	0.0182098	0.722498	0.896002	0.728076	0.0216985	1	1	0	0	0	0	1	0
Tmem151a	IV	transmembrane protein 151A	1433802_at	-0.453678	-0.162505	-0.0230959	-0.168425	0.000362694	0.172288	0.89914	0.15313	5.23139e-05	1	1	1	0	0	1	0	0
Sulf2	IV	sulfatase 2	1430388_a_at	-0.453954	-0.141297	0.0020782	-0.0904219	0.0476578	0.512429	0.992305	0.674777	0.00080926	1	1	1	0	1	0	0	0
Pmepa1	IV	prostate transmembrane protein, androgen induced 1	1452295_at	-0.454108	-0.121848	-0.0174528	-0.043416	0.016561	0.497318	0.92371	0.811318	0.00085282	1	1	1	0	1	1	0	0
Synm	IV	synemin, intermediate filament protein	1455610_at	-0.454132	-0.0242956	0.0460824	-0.117775	0.0434679	0.908563	0.827534	0.577619	0.0109049	1	1	0	0	0	0	1	0
Sfxn3	IV	sideroflexin 3	1417893_at	-0.45444	0.015765	-0.0383068	0.105004	7.7322e-05	0.946604	0.855963	0.425713	0.000108542	1	1	1	0	1	0	0	0
Iqsec3	IV	IQ motif and Sec7 domain 3	1437912_at	-0.455751	-0.180251	0.0139682	-0.0312347	0.0410047	0.390576	0.946901	0.881604	0.00947414	1	1	1	0	1	0	0	0
Kif17	IV	kinesin family member 17	1419826_at	-0.457919	-0.00742343	-0.0416681	-0.11608	0.0141901	0.967122	0.816551	0.512104	0.00131263	1	1	1	0	1	0	0	0
Pgf	IV	placental growth factor	1418471_at	-0.45803	0.00573946	-0.042115	-0.0482395	0.039358	0.978083	0.840209	0.817345	0.0233966	1	1	1	0	1	0	0	0
Mark1	IV	MAP/microtubule affinity regulating kinase 1	1419834_x_at	-0.458315	0.0190598	-0.0222289	-0.0569695	0.0110408	0.913628	0.899307	0.744259	0.00635894	1	1	1	0	0	0	0	0
Layn	IV	layilin	1442608_at	-0.458447	0.0238501	-0.0406843	-0.0988381	0.00284552	0.884625	0.802649	0.520977	0.0208052	1	1	1	0	1	0	0	0
Osbpl5	IV	oxysterol binding protein-like 5	1425391_a_at	-0.459034	-0.000170805	0.00435639	-0.0256185	0.0315589	0.999322	0.98272	0.898631	0.0152242	1	1	0	0	0	1	0	0
Catsperd	IV	catsper channel auxiliary subunit delta	1434726_at	-0.459867	0.0729759	0.221826	0.0432863	0.00912235	0.669624	0.176508	0.801859	0.0203417	1	1	1	0	1	0	1	0
Bcat1	IV	branched chain aminotransferase 1, cytosolic	1450871_a_at	-0.46004	-0.317706	0.0499876	-0.0627819	0.0371309	0.132451	0.809436	0.761942	0.00671543	1	1	1	0	1	0	0	0
Amz1	IV	archaelysin family metallopeptidase 1	1455885_at	-0.460897	-0.230336	-0.0852351	0.0706268	0.0435158	0.285361	0.690559	0.741495	0.00440641	1	1	1	1	1	0	0	0
Gpr45	IV	G protein-coupled receptor 45	1460031_at	-0.46117	-0.167989	0.0601164	0.0271173	0.0486843	0.445001	0.783979	0.901574	0.0176216	1	1	1	0	1	0	1	0
Frmd4b	IV	FERM domain containing 4B	1452123_s_at	-0.46129	-0.0668097	0.0973201	0.0185084	0.00875061	0.69604	0.565072	0.914752	0.00212169	1	1	1	0	1	0	0	0
Psrc1	IV	proline/serine-rich coiled-coil 1	1425416_s_at	-0.464194	-0.0824655	0.0886964	0.0842783	0.0232617	0.668463	0.644918	0.66158	0.00588423	1	1	1	0	1	0	0	0
Zfp14	IV	zinc finger protein 14	1456770_at	-0.4645	-0.0115738	0.0165686	-0.159543	0.00391122	0.944497	0.920539	0.292483	0.0209533	1	1	1	0	1	0	0	0
Itgb4	IV	integrin beta 4	1427387_a_at	-0.464699	0.00463195	0.0767718	-0.0753991	0.00815409	0.978603	0.651554	0.657541	0.00293282	1	1	1	0	1	0	0	0
Zeb2	IV	zinc finger E-box binding homeobox 2	1434298_at	-0.465185	0.139246	0.253381	0.0224751	0.0400734	0.511863	0.236746	0.91566	0.00268713	1	1	0	1	0	0	0	0
Capn3	IV	calpain 3	1426043_a_at	-0.465259	-0.0243332	0.00393926	0.0015506	0.00368188	0.883109	0.981084	0.992554	0.000833655	1	1	1	0	1	0	0	0
Erbb2ip	IV	Erbb2 interacting protein	1439080_at	-0.465929	-0.297124	-0.0145624	0.164958	0.0107579	0.0823087	0.934365	0.334729	0.000730918	1	1	0	0	0	0	0	0
Ldlrad4	IV	low density lipoprotein receptor class A domain containing 4	1427182_s_at	-0.465984	-0.180673	0.163609	-0.167574	0.0243979	0.350925	0.398367	0.386997	0.00978197	1	1	1	0	1	0	0	0
Litaf	IV	LPS-induced TN factor	1416304_at	-0.466098	-0.124833	0.0490778	-0.0259384	0.0226396	0.514954	0.799036	0.893071	0.0107163	1	1	1	0	0	1	0	1
Galnt3	IV	UDP-N-acetyl-alpha-D-galactosamine:polypeptide N-acetylgalactosaminyltransferase 3	1417588_at	-0.466707	0.124113	0.120418	0.0708007	0.000414908	0.35028	0.369346	0.64938	0.000486674	1	1	1	0	0	0	1	0
D16Ertd472e	IV	DNA segment, Chr 16, ERATO Doi 472, expressed	1429897_a_at	-0.467041	-0.410118	0.215501	-0.0246432	0.0141687	0.0270327	0.224494	0.892273	0.00116162	1	1	1	0	0	0	0	0
Gpr37	IV	G protein-coupled receptor 37	1450875_at	-0.467907	-0.0949832	0.0746524	0.0251106	0.00285425	0.542454	0.638641	0.878748	0.00185144	1	1	1	0	1	0	1	0
Akr1b10	IV	aldo-keto reductase family 1, member B10 (aldose reductase)	1425684_at	-0.468041	-0.106021	-0.101423	0.0936806	0.0228035	0.58239	0.598974	0.627353	0.00238348	1	1	1	0	0	0	0	0
Kcnn1	IV	potassium intermediate/small conductance calcium-activated channel, subfamily N, member 1	1449536_at	-0.468719	-0.142254	-0.167459	-0.0988274	0.0256203	0.468869	0.393629	0.61549	0.0249619	1	1	1	1	1	0	0	0
Pld1	IV	phospholipase D1	1437112_at	-0.469612	-0.0269328	0.281435	0.102921	0.00816676	0.876405	0.0877594	0.543463	0.00506916	1	1	1	0	1	0	0	0
Mag	IV	myelin-associated glycoprotein	1460219_at	-0.470694	-0.121655	0.048637	-0.126715	0.0317261	0.55251	0.812526	0.536093	0.008798	1	1	1	0	1	0	0	0
C2cd4c	IV	C2 calcium-dependent domain containing 4C	1443344_at	-0.471093	-0.298597	0.0212525	0.0339111	0.0152017	0.101355	0.908261	0.854	0.003533	1	1	1	0	1	0	0	0
Lmo7	IV	LIM domain only 7	1455056_at	-0.472248	-0.0415908	-0.0162138	0.0849009	0.0352309	0.842682	0.938339	0.685265	1.51543e-05	1	1	1	1	1	0	0	0
Plxnb3	IV	plexin B3	1440813_s_at	-0.474682	0.211383	0.023744	0.143776	0.0137135	0.237317	0.896798	0.424243	0.00994634	1	1	1	0	1	0	0	0
Cldn14	IV	claudin 14	1420345_at	-0.475337	0.48989	-0.104107	-0.0394611	0.00458097	0.00378494	0.519143	0.813272	0.0089187	1	1	1	0	1	0	0	0
D16Ertd472e	IV	DNA segment, Chr 16, ERATO Doi 472, expressed	1436125_at	-0.475715	0.115924	0.0574713	0.122669	0.00213359	0.442142	0.720198	0.412758	0.000396276	1	1	1	0	0	0	0	0
Sdsl	IV	serine dehydratase-like	1418490_at	-0.476424	-0.0452397	-0.0588283	-0.0744721	0.0379637	0.83262	0.783446	0.727902	0.0163856	1	1	1	0	1	1	0	0
Oaf	IV	OAF homolog (Drosophila)	1424086_at	-0.476605	0.362722	-0.0277883	0.279777	0.00543393	0.024775	0.869687	0.0760294	0.000313477	1	1	1	0	0	0	0	0
Kcnq3	IV	potassium voltage-gated channel, subfamily Q, member 3	1435957_at	-0.476624	-0.302707	-0.0223543	0.0582683	0.0257306	0.133855	0.910983	0.770528	0.000110409	1	1	1	0	0	0	0	0
Kifc2	IV	kinesin family member C2	1421312_a_at	-0.476721	-0.0742387	-0.135374	0.0247503	0.0340271	0.723339	0.518598	0.90609	0.00278475	1	1	1	0	1	0	1	0
Pnkd	IV	paroxysmal nonkinesiogenic dyskinesia	1418746_at	-0.476794	-0.253435	0.049958	-0.161631	0.0292821	0.217021	0.806759	0.428052	0.00682326	1	1	1	1	1	0	0	0
Adgra2	IV	adhesion G protein-coupled receptor A2	1418379_s_at	-0.47758	0.272877	0.0904816	-0.555709	0.0622946	0.262536	0.705484	0.0346908	0.00676597	0	0	0	0	0	0	0	0
Cux2	IV	cut-like homeobox 2	1447500_at	-0.47827	-0.0333991	0.0428916	0.143572	0.0179299	0.860485	0.821334	0.445622	0.00278613	1	1	0	0	0	0	0	0
Kcnu1	IV	potassium channel, subfamily U, member 1	1422838_at	-0.478533	-0.152015	-0.241512	-0.0709242	0.0290531	0.456682	0.239487	0.728652	0.00142138	1	1	1	1	1	1	0	0
Fhod1	IV	formin homology 2 domain containing 1	1435557_at	-0.479037	0.286685	-0.185498	-0.0218108	0.0251348	0.154382	0.351776	0.913138	0.0435955	1	1	0	0	0	0	1	0
Egfl7	IV	EGF-like domain 7	1435823_x_at	-0.480528	-0.104242	0.0334276	-0.109686	0.0215226	0.592752	0.864324	0.573454	0.023269	1	1	1	0	0	0	0	1
Pld2	IV	phospholipase D2	1457252_x_at	-0.48072	-0.0944166	-0.0818173	0.101543	0.0177054	0.618212	0.666205	0.591701	0.0375317	1	1	1	1	0	0	1	0
Capn6	IV	calpain 6	1450429_at	-0.481237	0.218936	-0.184508	0.0872026	0.0463323	0.334309	0.414291	0.698287	0.0113761	1	1	1	0	1	0	1	0
BC021891	IV	cDNA sequence BC021891	1441213_at	-0.481929	-0.0464557	-0.0391485	-0.200567	0.0125436	0.799079	0.830286	0.261682	0.0175963	1	1	1	0	1	0	0	0
Herc6	IV	hect domain and RLD 6	1438037_at	-0.482395	-0.121842	-0.101849	0.131674	0.0100843	0.487564	0.563564	0.452123	9.38486e-05	1	1	1	0	1	1	0	0
Plekhg5	IV	pleckstrin homology domain containing, family G (with RhoGef domain) member 5	1452248_at	-0.482846	0.012075	-0.161972	0.0786677	0.0218151	0.951071	0.407606	0.68861	0.00100982	1	1	1	0	1	0	0	0
Pstpip1	IV	proline-serine-threonine phosphatase-interacting protein 1	1424560_at	-0.48401	-0.121837	-0.0849172	-0.152832	0.0275762	0.550736	0.677719	0.454176	0.0195641	1	1	1	1	0	0	1	0
Hapln2	IV	hyaluronan and proteoglycan link protein 2	1420962_at	-0.485364	-0.02953	0.0582706	0.0331678	0.0246699	0.883354	0.772029	0.869097	0.010445	1	1	1	0	1	0	0	0
Adamts20	IV	a disintegrin-like and metallopeptidase (reprolysin type) with thrombospondin type 1 motif, 20	1456901_at	-0.485661	-0.00733168	0.11142	0.0569996	0.0468669	0.974244	0.624236	0.801879	0.0137379	1	1	0	0	0	0	0	0
Sh3pxd2a	IV	SH3 and PX domains 2A	1428914_at	-0.485769	0.0398402	-0.069706	0.00295026	0.000253085	0.817173	0.656638	0.987099	0.000194023	1	1	1	0	1	0	0	0
Cables2	IV	CDK5 and Abl enzyme substrate 2	1452307_at	-0.486283	-0.135437	-0.0566613	-0.160176	0.00120466	0.343477	0.722177	0.249764	0.00120125	1	1	1	1	1	0	1	0
Atpaf1	IV	ATP synthase mitochondrial F1 complex assembly factor 1	1436358_at	-0.487042	-0.190332	-0.14665	0.064777	0.0110666	0.282265	0.409915	0.719909	0.00225414	1	1	0	0	0	0	1	0
Thsd4	IV	thrombospondin, type I, domain containing 4	1455262_at	-0.487265	0.213192	0.291717	-0.0854854	0.00325112	0.156681	0.0527721	0.5959	0.0008254	1	1	1	0	1	0	0	0
Fibin	IV	fin bud initiation factor homolog (zebrafish)	1419376_at	-0.488702	0.14049	0.248928	0.00629512	0.00392678	0.375305	0.105754	0.970185	0.00228618	1	1	1	0	1	0	0	0
Fggy	IV	FGGY carbohydrate kinase domain containing	1452799_at	-0.490627	0.0294565	-0.118127	-0.0538841	0.00917534	0.869121	0.501309	0.762311	0.019832	1	1	1	0	1	0	0	0
Faim2	IV	Fas apoptotic inhibitory molecule 2	1455410_at	-0.491929	-0.167706	0.128905	-0.0520609	0.035237	0.439766	0.551996	0.810006	0.0195641	1	0	0	0	0	0	0	0
Otof	IV	otoferlin	1420419_a_at	-0.49222	-0.300464	0.115654	-0.0204628	0.0428538	0.191796	0.608328	0.92764	0.00354097	1	1	1	1	1	0	0	0
Dab2	IV	disabled 2, mitogen-responsive phosphoprotein	1420498_a_at	-0.493792	0.0857786	0.0521496	0.129978	0.0163773	0.653589	0.785511	0.494906	0.0260578	1	1	0	0	0	0	0	0
Arhgef10	IV	Rho guanine nucleotide exchange factor (GEF) 10	1452302_at	-0.494108	-0.0654605	-0.00777169	0.00736946	4.80236e-05	0.701523	0.972832	0.974251	0.000158808	1	1	1	0	1	1	0	0
Mylk	IV	myosin, light polypeptide kinase	1425505_at	-0.495205	-0.381779	-0.0795095	-0.146323	0.0426054	0.10509	0.725383	0.51898	0.00699271	1	1	1	0	1	1	0	0
Kif5b	IV	kinesin family member 5B	1418430_at	-0.495682	-0.194739	0.153245	0.123615	0.00409886	0.216203	0.337269	0.445287	0.0109616	1	1	1	1	1	0	0	0
Rassf5	IV	Ras association (RalGDS/AF-6) domain family member 5	1422637_at	-0.495731	-0.363621	-0.124741	-0.156214	0.0247157	0.0840483	0.541241	0.44424	0.00444616	1	1	1	1	1	0	0	0
Smad6	IV	SMAD family member 6	1422771_at	-0.49598	0.115022	0.0371696	-0.138275	0.0217272	0.565027	0.852876	0.488858	0.043687	1	1	1	0	1	0	0	0
Panx2	IV	pannexin 2	1440350_at	-0.496916	-0.0417233	0.0649228	-0.00773822	0.00564053	0.808562	0.704369	0.96433	0.00535402	1	1	1	1	0	0	0	0
Vav2	IV	vav 2 oncogene	1435244_at	-0.497528	0.00140011	0.101352	-0.00217688	0.00633465	0.993604	0.553284	0.990055	0.00635022	1	1	1	1	1	0	1	0
Frmd4b	IV	FERM domain containing 4B	1426594_at	-0.497865	0.102928	0.00392957	0.140226	0.0134846	0.581698	0.983348	0.451084	0.0161677	1	1	1	0	1	0	0	0
Emx2os	IV	Emx2 opposite strand/antisense transcript (non-protein coding)	1456559_at	-0.498885	-0.0585527	0.156966	0.0617951	0.0178414	0.764296	0.419074	0.751622	0.0246829	1	1	1	0	1	0	0	0
Cdr2	IV	cerebellar degeneration-related 2	1417430_at	-0.499235	0.102328	0.0534969	-0.0032811	0.0318081	0.63407	0.803437	0.987821	0.00726557	1	1	1	1	0	0	0	0
Kcnn1	IV	potassium intermediate/small conductance calcium-activated channel, subfamily N, member 1	1419617_at	-0.499337	0.152414	-0.125976	-0.0776099	0.0350046	0.48723	0.565424	0.723007	0.0393009	1	1	1	1	1	0	0	0
Zak	IV	sterile alpha motif and leucine zipper containing kinase AZK	1435029_at	-0.500218	-0.0838772	-0.0364602	0.0387844	0.0150462	0.659987	0.848852	0.839325	0.0148828	1	1	0	0	0	0	0	0
Rap2b	IV	RAP2B, member of RAS oncogene family	1439548_at	-0.50031	0.128457	-0.0564535	-0.102642	0.0200486	0.517665	0.776785	0.605539	0.000261439	1	1	1	0	0	0	0	0
Slc26a4	IV	solute carrier family 26, member 4	1419725_at	-0.501403	0.0352555	0.0376482	0.0167703	0.0333538	0.871304	0.862654	0.938574	0.000193872	1	1	1	0	0	0	0	0
Mark1	IV	MAP/microtubule affinity regulating kinase 1	1449630_s_at	-0.501804	0.163272	0.0892561	0.00305521	0.0239013	0.425869	0.663418	0.988129	0.0177564	1	1	1	0	0	0	0	0
Srpk3	IV	serine/arginine-rich protein specific kinase 3	1418798_s_at	-0.502214	0.218854	-0.0145165	-0.0794793	0.00799048	0.205655	0.93532	0.653675	0.00530011	1	1	1	0	1	0	0	0
Trim25	IV	tripartite motif-containing 25	1425974_a_at	-0.502717	-0.34552	-0.191128	-0.268877	0.023192	0.0990384	0.349887	0.191994	0.0121561	1	1	1	0	1	0	1	0
Amph	IV	amphiphysin	1442889_at	-0.503383	0.0607419	-0.0883636	0.0379531	0.0206295	0.762369	0.659729	0.850241	0.00242493	1	1	1	1	1	0	0	0
Mast3	IV	microtubule associated serine/threonine kinase 3	1435666_at	-0.506126	-0.149167	-0.0947156	0.0382593	0.000379372	0.255628	0.517785	0.817638	9.53008e-06	1	1	1	0	1	0	0	0
Foxc2	IV	forkhead box C2	1416693_at	-0.507121	0.209597	0.0452715	-0.0531023	0.00646927	0.21595	0.796747	0.762215	0.0188426	1	0	0	0	0	0	0	0
Fbxo32	IV	F-box protein 32	1448747_at	-0.507701	0.165285	-0.00215051	0.119788	0.0497268	0.491756	0.992822	0.61726	0.0130736	1	1	1	0	0	0	0	0
Chga	IV	chromogranin A	1418149_at	-0.507999	-0.294366	0.0289046	0.0482459	0.0164687	0.134446	0.882639	0.805233	0.0143416	1	1	1	0	0	0	0	0
Cda	IV	cytidine deaminase	1427357_at	-0.508124	0.104124	-0.0173474	0.0762124	0.012689	0.579657	0.926986	0.686043	0.00614198	1	1	1	1	1	0	0	0
Ttc39a	IV	tetratricopeptide repeat domain 39A	1455162_at	-0.508768	-0.0863925	-0.0139748	0.0138874	0.0179042	0.662483	0.943849	0.9442	0.00924108	1	1	1	0	0	0	1	0
Podxl	IV	podocalyxin-like	1448688_at	-0.509404	-0.137198	-0.0283997	-0.189324	0.0119335	0.460985	0.880002	0.307315	0.0198075	1	1	1	0	1	0	1	0
Dact3	IV	dapper homolog 3, antagonist of beta-catenin (xenopus)	1434415_at	-0.51037	0.0962864	0.0037541	0.0293012	0.0439125	0.680604	0.987176	0.900174	0.00534086	1	1	1	0	1	0	0	0
Myrf	IV	myelin regulatory factor	1439506_at	-0.510433	-0.126211	0.0850935	-0.124666	0.00199349	0.413334	0.593579	0.419628	0.00222319	1	1	1	0	1	0	0	0
Rapgef3	IV	Rap guanine nucleotide exchange factor (GEF) 3	1424471_at	-0.511849	-0.100258	0.0387728	0.102526	0.0228716	0.627711	0.851363	0.619942	0.042243	1	1	1	0	1	0	0	0
Gstm6	IV	glutathione S-transferase, mu 6	1422072_a_at	-0.512469	0.000389202	-0.0959436	-0.117122	0.0117872	0.998354	0.608753	0.531106	0.00865405	1	1	1	0	0	0	0	0
Mecom	IV	MDS1 and EVI1 complex locus	1438325_at	-0.512524	0.115878	0.0234854	-0.00769644	0.0293042	0.592234	0.913512	0.971607	0.0106709	1	1	1	0	1	0	0	0
Pvt1	IV	plasmacytoma variant translocation 1	1444062_at	-0.512719	0.0786084	-0.0950686	-0.0476123	0.0249749	0.708435	0.651051	0.820852	0.0244499	1	1	1	0	1	1	0	0
Tln2	IV	talin 2	1435700_at	-0.513459	-0.242328	-0.0513731	-0.00553768	0.0109367	0.188927	0.78332	0.976409	0.0117631	1	1	1	0	0	0	0	0
BC048546	IV	cDNA sequence BC048546	1436503_at	-0.513817	-0.063053	-0.207694	0.142508	0.0342945	0.777647	0.355602	0.524216	0.00124546	1	1	0	0	0	0	0	0
Phf24	IV	PHD finger protein 24	1441610_at	-0.514012	-0.115629	-0.107351	0.0857587	0.0267562	0.587658	0.61464	0.687509	0.000243232	0	0	0	0	0	0	0	0
Kcnab2	IV	potassium voltage-gated channel, shaker-related subfamily, beta member 2	1416956_at	-0.514314	-0.254227	-0.015108	-0.0524222	0.0149889	0.190919	0.938247	0.787803	0.000874886	1	1	1	0	0	0	0	0
Plekhh1	IV	pleckstrin homology domain containing, family H (with MyTH4 domain) member 1	1447807_s_at	-0.51446	0.0212627	0.0473213	0.00675826	0.00762599	0.906154	0.79248	0.970129	0.00156381	1	1	1	0	1	1	0	0
Pde4a	IV	phosphodiesterase 4A, cAMP specific	1421535_a_at	-0.514467	-0.195589	-0.22779	0.0533099	0.00979965	0.281389	0.209658	0.772779	0.00521953	1	1	1	1	0	0	0	0
Bicc1	IV	bicaudal C homolog 1 (Drosophila)	1423484_at	-0.515032	0.00568358	0.071256	-0.118633	0.0114387	0.975961	0.704468	0.525567	0.0158955	1	1	1	1	0	0	0	0
BB319198	IV	expressed sequence BB319198	1435598_at	-0.515345	-0.00459778	-0.0918206	-0.00913692	0.0465112	0.984621	0.700715	0.969444	0.0312047	0	0	0	0	0	0	0	0
Arhgap23	IV	Rho GTPase activating protein 23	1419745_at	-0.517829	0.0447189	0.00697982	-0.0932402	0.001512	0.783954	0.966364	0.551866	0.00440653	1	1	1	0	1	0	0	0
Adssl1	IV	adenylosuccinate synthetase like 1	1449383_at	-0.519662	-0.166523	-0.100406	-0.0171981	0.0374639	0.469943	0.662005	0.940229	0.0347267	1	1	1	1	1	0	0	0
Pitpnc1	IV	phosphatidylinositol transfer protein, cytoplasmic 1	1428878_a_at	-0.519751	-0.123054	0.0504823	-0.100562	0.0253197	0.563598	0.812679	0.636885	0.0341481	1	1	1	0	1	1	0	0
Dnajc27	IV	DnaJ (Hsp40) homolog, subfamily C, member 27	1435117_a_at	-0.521175	-0.131663	-0.0136437	-0.0256549	0.0161599	0.506252	0.945314	0.897357	0.0206502	1	1	1	1	1	1	0	0
Rcan2	IV	regulator of calcineurin 2	1421425_a_at	-0.521932	-0.323355	0.0403877	0.00108347	0.0183459	0.116966	0.842139	0.995739	0.00326343	1	1	1	0	1	0	0	0
Dapp1	IV	dual adaptor for phosphotyrosine and 3-phosphoinositides 1	1421937_at	-0.522632	0.0557225	-0.0384278	-0.135675	0.0247044	0.793672	0.856871	0.524446	0.00152211	1	1	0	0	0	1	0	1
Prr5l	IV	proline rich 5 like	1429909_at	-0.523248	-0.00455806	0.0637764	-0.0086552	0.00749875	0.980008	0.724447	0.962046	0.00189874	1	1	1	0	1	0	0	0
Carhsp1	IV	calcium regulated heat stable protein 1	1415975_at	-0.523978	-0.0697698	0.0184323	-0.0693313	0.00324555	0.677743	0.913882	0.67971	0.00257193	1	1	1	1	0	0	0	0
Tgm2	IV	transglutaminase 2, C polypeptide	1437277_x_at	-0.525987	0.031561	0.027956	-0.058456	0.00346124	0.853544	0.870205	0.730488	0.0113861	1	1	1	0	1	0	0	0
Scn4b	IV	sodium channel, type IV, beta	1434008_at	-0.526303	-0.347062	0.104156	0.154384	0.0192098	0.0994547	0.611899	0.451986	0.000381588	1	1	1	0	0	0	0	0
Traf3	IV	TNF receptor-associated factor 3	1418587_at	-0.526563	-0.041478	0.121718	0.0575817	0.019837	0.840916	0.555425	0.780462	0.0173752	1	1	1	0	0	0	1	0
Sox2ot	IV	SOX2 overlapping transcript (non-protein coding)	1460587_at	-0.52683	-0.292062	0.0775229	-0.0457806	0.00184652	0.0512154	0.631498	0.781166	0.00058433	1	1	1	0	1	0	0	0
Sh3bgrl2	IV	SH3 domain binding glutamic acid-rich protein like 2	1434211_at	-0.527717	-0.108179	-0.116421	-0.063233	0.0104568	0.565284	0.535691	0.73793	0.00363594	1	1	0	0	0	0	1	0
Chrna4	IV	cholinergic receptor, nicotinic, alpha polypeptide 4	1421202_at	-0.529115	0.107633	0.133628	-0.0950706	0.0272948	0.623364	0.542359	0.664383	0.00352346	1	1	1	0	0	0	0	0
Wnt9a	IV	wingless-type MMTV integration site family, member 9A	1436978_at	-0.529252	-0.0742124	-0.0995456	0.108553	0.0421367	0.756238	0.677386	0.650186	5.23139e-05	1	1	0	0	0	0	0	0
Rnf157	IV	ring finger protein 157	1434427_a_at	-0.53031	-0.436518	0.0936184	0.00892489	0.00409555	0.0127682	0.583207	0.95909	0.000221662	1	1	1	0	0	1	0	0
Fbxo32	IV	F-box protein 32	1417522_at	-0.534649	0.141436	-0.0327864	-0.0146977	0.00638699	0.425851	0.856247	0.935358	0.0383546	1	1	1	0	0	0	0	0
Laptm5	IV	lysosomal-associated protein transmembrane 5	1426025_s_at	-0.536026	0.00135982	0.0314149	-0.0492359	0.00986192	0.994294	0.868682	0.795329	0.0124797	1	1	0	1	0	0	0	0
Cpm	IV	carboxypeptidase M	1453009_at	-0.537479	-0.0539895	0.0874683	0.0228745	0.0172728	0.792625	0.669958	0.911348	0.00531682	1	1	0	1	0	0	0	0
Cds2	IV	CDP-diacylglycerol synthase (phosphatidate cytidylyltransferase) 2	1434256_s_at	-0.538156	-0.143795	0.168483	-0.0238367	0.0396822	0.549384	0.483801	0.920623	0.00409666	1	1	1	0	1	0	1	0
Arhgef28	IV	Rho guanine nucleotide exchange factor (GEF) 28	1419457_at	-0.538805	-0.0683671	-0.00532576	0.0289752	0.0190156	0.743402	0.979666	0.8897	0.00395036	1	1	1	0	0	1	0	0
Ctif	IV	CBP80/20-dependent translation initiation factor	1436047_at	-0.540004	-0.230529	-0.0464807	0.0381926	0.0314635	0.318899	0.839034	0.86743	0.0259405	1	1	1	1	1	0	0	0
Atp1a2	IV	ATPase, Na+/K+ transporting, alpha 2 polypeptide	1455136_at	-0.540137	-0.0157605	0.137604	0.0577874	0.00327096	0.927252	0.407547	0.735589	0.00111039	1	1	1	0	1	0	0	0
Mylk	IV	myosin, light polypeptide kinase	1425506_at	-0.541077	-0.0829963	-0.0789899	-0.0661534	0.0265255	0.7085	0.721957	0.765653	0.00722784	1	1	1	0	1	1	0	0
Mkx	IV	mohawk homeobox	1437492_at	-0.541529	0.0659089	-0.0328528	-0.0473687	0.0225667	0.760024	0.878985	0.826237	0.000441595	1	1	1	0	1	0	0	0
Inf2	IV	inverted formin, FH2 and WH2 domain containing	1436216_s_at	-0.541643	-0.152496	-0.00855171	0.0225493	0.000311409	0.255105	0.959508	0.892597	9.53008e-06	1	1	1	0	1	0	0	0
Card10	IV	caspase recruitment domain family, member 10	1449491_at	-0.542884	-0.0947158	0.046564	-0.0710075	0.00617768	0.599425	0.797763	0.694964	0.00131417	1	1	1	0	1	0	0	0
Cx3cl1	IV	chemokine (C-X3-C motif) ligand 1	1415804_at	-0.542984	-0.184862	-0.0400777	0.0887376	0.0383674	0.443229	0.867037	0.71119	0.00038142	1	1	1	0	1	0	0	0
Rnf157	IV	ring finger protein 157	1454953_at	-0.54646	-0.224297	0.00623456	-0.0941373	0.0105506	0.244737	0.974388	0.626398	0.00101293	1	1	1	0	0	1	0	0
Tmem63a	IV	transmembrane protein 63a	1423871_at	-0.546755	-0.187751	0.0645613	-0.0928869	0.00884257	0.317372	0.733445	0.623243	0.00883389	1	1	0	0	0	0	1	0
Tnni1	IV	troponin I, skeletal, slow 1	1441664_at	-0.548769	-0.257107	-0.0861014	-0.504368	0.0107418	0.186546	0.658067	0.0166467	0.0121958	1	1	1	1	1	0	0	0
Kif5c	IV	kinesin family member 5C	1422945_a_at	-0.548824	0.187393	-0.240244	0.0975872	0.00886504	0.319918	0.203081	0.606678	0.0114017	1	1	1	0	1	1	0	0
Tgm2	IV	transglutaminase 2, C polypeptide	1455900_x_at	-0.549592	0.00420372	0.0275674	-0.0672909	0.00170957	0.980039	0.869195	0.682699	0.0143007	1	1	1	0	1	0	0	0
Cacnb1	IV	calcium channel, voltage-dependent, beta 1 subunit	1426108_s_at	-0.550045	0.0862602	-0.157391	0.143633	0.0256749	0.699793	0.482852	0.521614	0.000669236	1	1	1	0	0	0	0	0
AI854703	IV	expressed sequence AI854703	1435048_at	-0.551112	-0.203468	-0.0260716	-0.0915023	0.013024	0.309883	0.896708	0.648013	0.00629809	1	1	1	0	1	0	0	0
Prickle1	IV	prickle homolog 1 (Drosophila)	1452249_at	-0.55202	-0.133851	-0.106013	0.073197	0.0459367	0.597804	0.675575	0.772311	0.000865897	1	1	1	0	0	0	0	0
Eng	IV	endoglin	1432176_a_at	-0.553652	0.114716	-0.133812	-0.0505108	0.000664166	0.444754	0.362886	0.753955	0.00705226	1	1	1	0	0	0	0	0
Rnf25	IV	ring finger protein 25	1448674_at	-0.555092	-0.257474	-0.0909629	-0.253395	0.0166975	0.222788	0.663885	0.229933	0.0103231	1	1	1	1	1	0	0	0
Gstm7	IV	glutathione S-transferase, mu 7	1419072_at	-0.556377	0.105686	-0.0729208	-0.05244	0.0133088	0.601637	0.71894	0.795898	0.0202866	1	1	0	0	0	0	0	0
Pex5l	IV	peroxisomal biogenesis factor 5-like	1451062_a_at	-0.556489	-0.236229	-0.0442793	0.0927146	0.00277888	0.148383	0.796954	0.58423	0.00134308	1	1	1	1	1	1	0	0
Plcg2	IV	phospholipase C, gamma 2	1426926_at	-0.557466	0.0749407	0.10171	-0.0424419	0.00046743	0.630386	0.497812	0.793281	0.00854953	1	1	1	0	1	0	0	0
Ttc39aos1	IV	Ttc39a opposite strand RNA 1	1435819_at	-0.557952	-0.101687	-0.00565305	0.179293	0.0449548	0.689387	0.982231	0.483363	0.0290801	0	0	0	0	0	0	0	0
Sox10	IV	SRY (sex determining region Y)-box 10	1451689_a_at	-0.559403	-0.0996174	-0.0101964	-0.00947005	0.00271415	0.55588	0.953033	0.956377	0.00311401	1	1	1	1	1	0	0	0
Cyp2j6	IV	cytochrome P450, family 2, subfamily j, polypeptide 6	1417952_at	-0.559795	-0.243572	-0.0404036	0.193333	0.0247737	0.285485	0.857719	0.393882	0.0181953	1	1	1	0	1	0	0	0
Plcl1	IV	phospholipase C-like 1	1445723_at	-0.55985	-0.223462	0.14651	0.0617556	0.0104665	0.255297	0.455124	0.753839	0.00261333	1	1	1	0	0	0	0	0
Tox	IV	thymocyte selection-associated high mobility group box	1425483_at	-0.559996	-0.323541	-0.156387	-0.16283	0.0482262	0.224423	0.548117	0.531973	0.00116877	1	1	1	0	1	0	0	0
Tnni1	IV	troponin I, skeletal, slow 1	1450813_a_at	-0.560523	-0.0803531	-0.0311854	-0.0985863	0.0160009	0.701351	0.881732	0.637947	0.0304652	1	1	1	1	1	0	0	0
Ccdc141	IV	coiled-coil domain containing 141	1437967_at	-0.561894	-0.0827252	0.119853	-0.00547829	0.0262833	0.717576	0.600688	0.980873	0.0133598	1	1	1	0	1	0	0	0
Fbxo32	IV	F-box protein 32	1435265_at	-0.562627	0.40478	0.040505	0.270177	0.00308435	0.020326	0.816383	0.106433	0.00114339	1	1	1	0	0	0	0	0
Apol8	IV	apolipoprotein L 8	1441054_at	-0.562922	-0.0463916	-0.0921132	-0.0661956	0.0101062	0.813754	0.639206	0.736534	0.0115624	1	1	1	1	0	1	0	0
Ldb3	IV	LIM domain binding 3	1433783_at	-0.563411	0.0175437	-0.0436996	0.240053	0.00221544	0.91845	0.797666	0.134983	0.00125915	1	1	1	1	1	0	0	0
Fos	IV	FBJ osteosarcoma oncogene	1423100_at	-0.563616	-0.0443232	-0.803536	-0.187448	0.13653	0.900915	0.0447846	0.60096	0.0008254	1	1	0	0	0	0	0	0
Ctgf	IV	connective tissue growth factor	1416953_at	-0.565525	0.00554144	-0.246205	-0.206877	0.0397936	0.982311	0.332032	0.412713	0.000247002	1	1	1	0	1	1	0	0
Tmeff1	IV	transmembrane protein with EGF-like and two follistatin-like domains 1	1426649_at	-0.56574	-0.0425362	0.0557253	0.0750848	0.0192353	0.844936	0.79778	0.729943	0.000803624	1	1	1	0	1	0	0	0
Arnt2	IV	aryl hydrocarbon receptor nuclear translocator 2	1434028_at	-0.56734	-0.11805	0.0158814	0.0251579	0.022914	0.599842	0.943642	0.910838	0.00150627	1	1	1	0	1	0	0	0
Cdk6	IV	cyclin-dependent kinase 6	1435338_at	-0.568175	-0.0578086	-0.05493	0.0728288	0.00654253	0.758272	0.770018	0.697806	0.00188213	1	1	1	0	1	0	0	0
Fam228b	IV	family with sequence similarity 228, member B	1441807_s_at	-0.568609	-0.0624705	-0.0754516	0.116442	0.00113308	0.702482	0.641805	0.460004	0.00120716	1	1	1	0	1	1	0	1
Limk1	IV	LIM-domain containing, protein kinase	1456234_at	-0.568702	-0.0744412	-0.103815	-0.036988	0.00325117	0.670227	0.5494	0.833719	0.0127093	1	1	1	1	1	0	0	0
Phldb1	IV	pleckstrin homology-like domain, family B, member 1	1424467_at	-0.568984	0.0454784	0.0433374	-0.0405604	0.000246545	0.778835	0.789609	0.803518	0.000910159	1	1	1	0	1	0	0	0
Extl1	IV	exostoses (multiple)-like 1	1423305_at	-0.570337	-0.0363539	0.0308923	-0.051774	0.0248853	0.873903	0.892718	0.821217	0.00149541	1	1	1	0	1	0	1	0
Qk	IV	quaking	1441964_at	-0.570639	0.260489	-0.00854949	0.241008	0.00999798	0.190421	0.965681	0.224628	0.0113946	1	0	0	0	0	0	1	0
Rtkn	IV	rhotekin	1425601_a_at	-0.57148	-0.20888	-0.0836711	-0.0184446	0.0265914	0.372836	0.718973	0.936712	0.0104735	1	1	1	0	1	0	0	0
Nrp2	IV	neuropilin 2	1456778_at	-0.571756	0.157799	0.0101114	-0.0930121	0.0132253	0.445033	0.961008	0.652576	0.00131282	1	1	1	0	0	0	0	0
Sptbn1	IV	spectrin beta, non-erythrocytic 1	1444089_at	-0.571857	0.238535	0.0190819	0.227783	0.00314322	0.159453	0.913943	0.179087	0.00151505	1	1	1	0	1	0	1	0
Erbb2ip	IV	Erbb2 interacting protein	1439079_a_at	-0.57256	-0.314945	0.0156942	0.23649	0.0046716	0.081273	0.931595	0.185347	0.000839208	1	1	0	0	0	0	0	0
Myo1d	IV	myosin ID	1435463_s_at	-0.575445	-0.178465	0.105837	-0.197857	0.00482165	0.321967	0.560767	0.271626	0.00662219	1	0	0	0	0	0	1	0
Sema5b	IV	sema domain, seven thrombospondin repeats (type 1 and type 1-like), transmembrane domain (TM) and short cytoplasmic domain, (semaphorin) 5B	1435963_at	-0.575596	0.0786076	-0.101297	-0.00467169	0.00213046	0.6432	0.547036	0.978401	0.00171772	1	1	1	0	1	0	0	0
Syngr2	IV	synaptogyrin 2	1417081_a_at	-0.575711	-0.171531	0.0243698	-0.098298	0.00431771	0.334994	0.893464	0.585134	0.00968144	1	1	0	0	0	0	0	0
Dzip1	IV	DAZ interacting protein 1	1452792_at	-0.575979	-0.16089	0.11779	0.0925979	0.0249982	0.488355	0.611083	0.689055	0.019066	1	1	1	0	1	0	0	0
Nat8l	IV	N-acetyltransferase 8-like	1436702_at	-0.5763	-0.235139	0.063292	-0.0369356	0.0167901	0.279849	0.769338	0.864121	0.013087	1	1	0	0	0	0	1	0
Pde8a	IV	phosphodiesterase 8A	1418406_at	-0.577308	0.100817	0.06894	0.0629479	0.00482469	0.580649	0.706948	0.731594	0.00442499	1	1	1	0	1	0	1	0
Ankrd24	IV	ankyrin repeat domain 24	1425731_at	-0.577351	-0.0309737	-0.0654708	-0.00237577	0.0279666	0.895852	0.782134	0.991988	0.0229903	1	1	1	0	1	0	1	0
Zfhx2	IV	zinc finger homeobox 2	1439900_at	-0.578706	0.0711435	0.0469593	0.238412	0.0378074	0.77814	0.852376	0.351508	0.0134214	1	1	1	0	1	0	1	0
Cd82	IV	CD82 antigen	1416401_at	-0.579015	-0.216128	0.048454	-0.14723	0.0270079	0.363831	0.837092	0.533663	0.0451917	1	1	1	0	1	0	0	0
Bcan	IV	brevican	1416718_at	-0.58045	-0.157799	-0.0729283	0.0302924	0.00860536	0.421082	0.711032	0.877909	0.0353062	1	1	1	0	1	0	1	0
Pllp	IV	plasma membrane proteolipid	1448945_at	-0.580581	-0.0643489	-0.024769	-0.119654	0.00573504	0.731583	0.895261	0.521009	0.0124127	1	1	1	1	0	0	0	0
Dennd1c	IV	DENN/MADD domain containing 1C	1437121_at	-0.581044	0.0874656	-0.285257	0.0813447	0.000914282	0.585256	0.0559098	0.613362	0.00484794	1	1	1	0	1	0	0	0
BC059841	IV	cDNA sequence BC059841	1444696_at	-0.581838	-0.35859	-0.0448514	-0.139934	0.000122473	0.00461257	0.784713	0.29239	0.000193872	0	0	0	0	0	0	0	0
Mmp15	IV	matrix metallopeptidase 15	1437462_x_at	-0.582417	-0.195706	-0.0479122	0.0848942	0.00521535	0.286321	0.797079	0.647337	0.0137015	1	1	1	0	0	0	0	0
Notch3	IV	notch 3	1421964_at	-0.583127	0.377529	0.0350347	-0.00994981	0.0129963	0.0816638	0.867098	0.962099	0.00441829	1	1	1	0	0	0	0	0
Dhcr24	IV	24-dehydrocholesterol reductase	1451895_a_at	-0.583156	-0.101834	0.00490415	-0.0278529	0.0245487	0.662257	0.983189	0.904756	0.0148489	1	1	1	0	1	0	1	0
Neat1	IV	nuclear paraspeckle assembly transcript 1 (non-protein coding)	1428083_at	-0.583162	-0.228712	0.0840619	-0.229002	0.00566142	0.218504	0.653886	0.217928	0.00283413	1	1	0	1	0	1	0	0
Limk1	IV	LIM-domain containing, protein kinase	1425836_a_at	-0.583228	0.034483	0.122342	-0.0613593	0.00938177	0.863147	0.539603	0.758874	0.00963071	1	1	1	1	1	0	0	0
Nkx2-2	IV	NK2 homeobox 2	1421112_at	-0.586166	-0.154249	-0.0280743	-0.161956	0.028278	0.522811	0.906963	0.5025	0.0219202	1	1	1	0	1	0	0	0
Frmd4b	IV	FERM domain containing 4B	1438169_a_at	-0.58728	0.0621918	0.144275	0.0154104	0.00964413	0.757767	0.473379	0.939143	0.0104316	1	1	1	0	1	0	0	0
Hcn2	IV	hyperpolarization-activated, cyclic nucleotide-gated K+ 2	1421154_at	-0.591325	-0.108627	-0.0106643	-0.0523458	0.00036	0.469208	0.948482	0.744426	0.00282683	1	1	1	0	1	0	0	0
Tmem98	IV	transmembrane protein 98	1424133_at	-0.592085	-0.143921	-0.0128235	-0.0923527	0.000798012	0.349715	0.938613	0.563006	0.00114339	1	1	1	0	1	0	0	0
Cmip	IV	c-Maf inducing protein	1453015_at	-0.593416	-0.329962	-0.0158429	-0.106085	0.0381431	0.215177	0.951118	0.682225	0.00260384	1	1	1	0	1	1	0	0
Rapgef3	IV	Rap guanine nucleotide exchange factor (GEF) 3	1424470_a_at	-0.593598	-0.0813765	0.0979803	0.167679	0.00615626	0.671185	0.608768	0.378895	0.0156277	1	1	1	0	1	0	0	0
Enpp4	IV	ectonucleotide pyrophosphatase/phosphodiesterase 4	1452639_at	-0.59647	-0.00566234	0.031854	0.13404	0.00303987	0.974908	0.85933	0.44707	0.0141036	1	1	1	1	1	0	1	0
Akap13	IV	A kinase (PRKA) anchor protein 13	1433722_at	-0.598446	-0.000735912	0.0548364	0.124498	0.0424831	0.997799	0.837269	0.642024	0.00151794	1	1	1	1	1	0	1	0
Sytl2	IV	synaptotagmin-like 2	1421594_a_at	-0.600416	-0.0868743	-0.0387536	0.00619837	0.0350786	0.735194	0.879906	0.980714	0.00349428	1	1	1	0	1	0	0	0
Pde8a	IV	phosphodiesterase 8A	1418407_at	-0.604321	-0.115379	-0.229794	0.00955499	0.0106702	0.580715	0.273859	0.963544	0.00635915	1	1	1	0	1	0	1	0
Myo1d	IV	myosin ID	1458550_at	-0.604633	-0.0946465	-0.0410094	-0.0410865	0.00316543	0.599098	0.821306	0.820975	0.0429917	1	0	0	0	0	0	1	0
Pcolce2	IV	procollagen C-endopeptidase enhancer 2	1451527_at	-0.606207	-0.150713	-0.0127388	-0.0198754	0.0247131	0.533425	0.957819	0.934235	0.0120326	1	1	0	0	0	0	1	0
Ttc19	IV	tetratricopeptide repeat domain 19	1436138_at	-0.608347	-0.383553	-0.0928478	-0.0732305	0.0188625	0.109565	0.686736	0.750304	0.000720721	1	1	1	1	1	1	1	0
Htr1f	IV	5-hydroxytryptamine (serotonin) receptor 1F	1450548_at	-0.61153	-0.0199709	-0.300618	-0.153588	0.0412314	0.941088	0.277406	0.572022	0.00233172	1	1	1	0	0	0	0	0
Bcat1	IV	branched chain aminotransferase 1, cytosolic	1455699_at	-0.612792	-0.147754	-0.180364	-0.0268473	0.0140252	0.503162	0.414661	0.902961	0.0127094	1	1	1	0	1	0	0	0
Rhog	IV	ras homolog gene family, member G	1422572_at	-0.613619	-0.0122277	0.0489795	0.0760563	0.00120569	0.943031	0.773036	0.651039	0.00574919	1	1	1	0	0	0	0	0
Tmem88b	IV	transmembrane protein 88B	1436974_at	-0.615886	-0.181094	0.115625	-0.0178013	0.00480064	0.339686	0.543637	0.926006	0.00363157	1	1	1	0	1	0	0	0
Mobp	IV	myelin-associated oligodendrocytic basic protein	1436263_at	-0.61844	-0.308289	-0.053241	-0.208967	0.0297117	0.237134	0.834191	0.416087	0.0184014	1	1	1	0	1	0	0	0
Prr18	IV	proline rich 18	1435642_at	-0.619361	-0.287387	0.0288149	-0.0355199	0.00260903	0.105219	0.873594	0.844423	0.00138569	1	1	1	0	0	0	0	0
Dpysl3	IV	dihydropyrimidinase-like 3	1454613_at	-0.621086	-0.270796	-0.0538379	-0.0121163	0.0360591	0.317784	0.839644	0.963654	0.00326721	1	1	1	0	1	0	0	0
Olig1	IV	oligodendrocyte transcription factor 1	1416149_at	-0.621288	-0.11946	-0.0130093	-0.0656918	0.00844471	0.562604	0.949793	0.750366	0.00980197	1	1	1	0	1	1	1	0
Enah	IV	enabled homolog (Drosophila)	1455375_at	-0.622749	-0.221595	-0.00637717	-0.00119046	0.019427	0.352445	0.978416	0.99597	0.00590481	1	1	1	0	1	0	1	0
Sema5b	IV	sema domain, seven thrombospondin repeats (type 1 and type 1-like), transmembrane domain (TM) and short cytoplasmic domain, (semaphorin) 5B	1422146_at	-0.624765	0.0208212	0.196553	0.0215167	0.000440937	0.899813	0.181136	0.896463	0.000691086	1	1	1	0	1	0	0	0
Tmem132d	IV	transmembrane protein 132D	1446492_at	-0.625601	0.0466387	-0.194582	-0.00188466	0.00533314	0.811741	0.317653	0.992329	0.000132771	1	1	1	0	1	0	0	0
Prkch	IV	protein kinase C, eta	1434248_at	-0.627466	0.136827	0.0497552	0.0408653	0.00530254	0.483227	0.799664	0.834946	0.00418224	1	1	1	0	1	0	0	0
Arg2	IV	arginase type II	1418847_at	-0.628677	0.0302479	-0.186272	0.206734	0.0381497	0.911543	0.497578	0.45252	0.00139712	1	1	0	0	0	1	0	0
Stard9	IV	START domain containing 9	1436324_at	-0.62887	0.0201655	-0.0349065	-0.0950334	0.000164336	0.90273	0.830645	0.528133	0.00156334	1	1	1	1	1	0	0	0
Pmaip1	IV	phorbol-12-myristate-13-acetate-induced protein 1	1418203_at	-0.631039	-0.140038	-0.203726	0.105759	0.0244756	0.575365	0.417729	0.671647	0.00436615	1	1	1	0	1	1	0	0
Fbxw10	IV	F-box and WD-40 domain protein 10	1437135_at	-0.63181	0.0804539	-0.0581373	-0.134633	0.00240256	0.655884	0.748336	0.451364	0.0231023	1	1	1	1	1	0	0	0
Figf	IV	c-fos induced growth factor	1438954_x_at	-0.634507	0.361204	-0.131431	-0.0118906	0.00699266	0.0860363	0.519907	0.953667	0.00043282	1	1	1	0	1	0	0	0
Il33	IV	interleukin 33	1416200_at	-0.635303	-0.0342279	0.120227	0.0111477	0.0133191	0.879006	0.593451	0.960454	0.00608886	1	1	1	0	0	0	0	0
Cyp2s1	IV	cytochrome P450, family 2, subfamily s, polypeptide 1	1428283_at	-0.638083	0.0186469	-0.0589851	-0.255113	0.0124869	0.933456	0.791736	0.259538	0.00946918	1	1	1	1	0	0	0	0
Gata2	IV	GATA binding protein 2	1450333_a_at	-0.638118	0.0363478	-0.0441267	0.00298396	0.000707775	0.828851	0.792462	0.98592	0.00582967	1	1	1	1	1	0	0	0
Il15ra	IV	interleukin 15 receptor, alpha chain	1448681_at	-0.638913	0.200532	-0.0583584	0.141103	0.00677255	0.327504	0.775577	0.490075	0.00817882	1	1	1	0	1	0	0	0
Pmepa1	IV	prostate transmembrane protein, androgen induced 1	1422706_at	-0.642849	-0.117744	0.052321	0.0995708	0.00324033	0.529812	0.781516	0.595919	0.000233098	1	1	1	0	1	1	0	0
Shb	IV	src homology 2 domain-containing transforming protein B	1434153_at	-0.645422	-0.0399817	-0.227336	-0.0307073	0.0262393	0.876592	0.383348	0.905049	0.0147381	1	1	1	0	0	1	0	0
Sec14l5	IV	SEC14-like lipid binding 5	1441636_at	-0.646205	0.0612412	-0.0243556	-0.0223627	0.0013774	0.726379	0.890019	0.898988	0.00128097	1	1	1	1	1	0	0	0
Efnb3	IV	ephrin B3	1423085_at	-0.646939	-0.106684	-0.0159327	-0.0747493	0.00308104	0.569151	0.932753	0.690992	0.00387385	1	1	1	0	1	0	0	0
Olfm4	IV	olfactomedin 4	1437060_at	-0.647282	-0.00623211	-0.00203516	-0.207134	0.0138043	0.978346	0.992928	0.371018	0.00615955	1	1	1	0	1	0	0	0
Ppp3cb	IV	protein phosphatase 3, catalytic subunit, beta isoform	1433835_at	-0.647974	0.00395809	0.262198	0.0953188	0.0440898	0.98909	0.373333	0.742474	0.0173437	1	1	1	0	1	0	0	0
Clmn	IV	calmin	1436539_at	-0.649339	0.122174	-0.00389307	-0.0103617	0.000640326	0.449539	0.98165	0.951165	0.00213795	1	1	1	0	0	0	0	0
Ap2b1	IV	adaptor-related protein complex 2, beta 1 subunit	1452292_at	-0.653248	0.131539	-0.13169	-0.237721	0.00401582	0.498286	0.49779	0.221608	0.00420079	1	1	1	0	0	1	0	0
Chst1	IV	carbohydrate (keratan sulfate Gal-6) sulfotransferase 1	1449147_at	-0.654322	-0.197484	-0.00720657	0.0136907	0.0436507	0.50207	0.980268	0.962525	0.00103579	1	1	1	0	1	0	1	0
Srpk3	IV	serine/arginine-rich protein specific kinase 3	1447806_s_at	-0.654741	-0.0604525	0.00173344	0.0325758	0.00153023	0.733771	0.992267	0.8552	0.00280381	1	1	1	0	1	0	0	0
Sntg1	IV	syntrophin, gamma 1	1432287_a_at	-0.655358	0.101525	-0.230288	0.158223	0.0238747	0.692397	0.374854	0.53902	0.0223958	1	1	1	0	0	0	0	0
Nov	IV	nephroblastoma overexpressed gene	1426852_x_at	-0.656285	0.274228	-0.168705	-0.387308	0.010497	0.22482	0.449763	0.094759	5.41534e-06	1	1	1	0	1	1	0	0
Lbh	IV	limb-bud and heart	1429088_at	-0.658071	0.0308782	0.00922134	0.00478864	0.00356028	0.873337	0.962047	0.980286	0.00609043	1	1	1	1	1	0	0	0
Wnk1	IV	WNK lysine deficient protein kinase 1	1436746_at	-0.658433	-0.0744318	0.00141315	0.128297	0.00792468	0.727925	0.994731	0.548937	0.0033237	1	1	1	0	1	0	0	0
Fscn1	IV	fascin homolog 1, actin bundling protein (Strongylocentrotus purpuratus)	1416514_a_at	-0.660012	-0.180707	0.00276141	0.0318226	0.006881	0.390656	0.989521	0.879689	0.000567069	1	1	1	0	0	1	0	0
Arhgap18	IV	Rho GTPase activating protein 18	1426952_at	-0.661671	-0.379097	0.098152	0.198012	0.0463896	0.220901	0.743111	0.511571	0.0138035	1	1	1	1	1	0	0	0
Arhgef10	IV	Rho guanine nucleotide exchange factor (GEF) 10	1446374_at	-0.662911	-0.151971	-0.0152938	0.219864	0.00543202	0.456679	0.940405	0.28303	0.00397107	1	1	1	0	1	1	0	0
Kif21b	IV	kinesin family member 21B	1435772_at	-0.666107	-0.103777	-0.134222	0.0750691	0.0099855	0.642504	0.548668	0.736882	0.00260654	1	1	1	1	0	0	0	0
Ano4	IV	anoctamin 4	1442143_at	-0.666642	-0.0664881	-0.112515	0.034414	0.00663886	0.752412	0.593409	0.870325	0.00190801	1	1	1	1	1	1	0	0
Esrrb	IV	estrogen related receptor, beta	1436926_at	-0.667476	0.0840016	-0.0417617	-0.198063	0.00894845	0.702785	0.849497	0.370746	0.00322517	1	1	1	0	1	0	0	0
Prr18	IV	proline rich 18	1455392_at	-0.673021	-0.0356175	-0.0167104	0.0397322	0.00262184	0.851525	0.930076	0.834571	0.003533	1	1	1	0	0	0	0	0
Klf4	IV	Kruppel-like factor 4 (gut)	1417395_at	-0.674021	0.0576201	-0.287138	-0.101755	0.019325	0.819283	0.264967	0.687081	0.041967	1	1	1	0	1	0	0	0
Rbms3	IV	RNA binding motif, single stranded interacting protein	1452761_a_at	-0.674318	-0.0430058	0.0596926	0.0346245	0.0214574	0.867237	0.816583	0.89292	0.00617046	1	1	0	0	0	1	0	0
Sh3bp2	IV	SH3-domain binding protein 2	1448328_at	-0.674434	0.172509	-0.0650117	-0.013543	0.00150969	0.329728	0.718532	0.940481	0.0060973	1	1	1	0	1	0	0	0
Vwf	IV	Von Willebrand factor homolog	1435386_at	-0.674491	0.0761521	-0.0895532	-0.240926	0.0180275	0.759992	0.71954	0.34026	0.0435453	1	1	0	0	0	0	0	0
Kcnj14	IV	potassium inwardly-rectifying channel, subfamily J, member 14	1452243_at	-0.678166	-0.244229	-0.112662	0.119257	0.0483558	0.435731	0.716149	0.700417	0.0337684	1	1	1	1	1	0	0	0
Rassf5	IV	Ras association (RalGDS/AF-6) domain family member 5	1422638_s_at	-0.685949	-0.229176	-0.0238409	-0.0885685	0.0071075	0.2959	0.912722	0.683951	0.00865452	1	1	1	1	1	0	0	0
Carns1	IV	carnosine synthase 1	1427146_at	-0.686062	-0.105733	-0.00470038	-0.18918	0.00508404	0.610923	0.981973	0.363488	0.00229602	1	1	1	0	1	0	0	0
Klf4	IV	Kruppel-like factor 4 (gut)	1417394_at	-0.689425	0.278462	-0.228024	-0.0720371	0.00386495	0.170645	0.258724	0.720873	0.00865405	1	1	1	0	1	0	0	0
Rapgef3	IV	Rap guanine nucleotide exchange factor (GEF) 3	1437012_x_at	-0.689461	-0.0366446	0.129952	0.145213	0.00191562	0.844908	0.483445	0.432844	0.0119218	1	1	1	0	1	0	0	0
Abca8a	IV	ATP-binding cassette, sub-family A (ABC1), member 8a	1427371_at	-0.694602	0.101634	0.132038	0.107344	0.00118498	0.568875	0.456437	0.54689	0.000830232	1	1	1	0	1	0	0	0
Kank4	IV	KN motif and ankyrin repeat domains 4	1436425_at	-0.695649	-0.195201	0.0710926	-0.096115	0.0328493	0.503125	0.805768	0.739819	0.0128302	1	1	0	1	0	0	0	0
Cdk18	IV	cyclin-dependent kinase 18	1449151_at	-0.696427	-0.352825	-0.148033	-0.120656	0.012019	0.152967	0.536646	0.613955	0.0105083	1	1	1	0	1	0	0	0
Clip4	IV	CAP-GLY domain containing linker protein family, member 4	1427279_at	-0.696802	-0.0950224	-0.0838966	-0.0402438	0.0388988	0.752413	0.780508	0.893528	0.00697874	1	1	1	0	1	1	0	0
Prickle2	IV	prickle homolog 2 (Drosophila)	1428808_at	-0.698087	-0.0971069	-0.0645914	0.0756494	0.0336951	0.739481	0.824721	0.795407	0.0009592	1	1	1	0	0	0	0	0
Adgra1	IV	adhesion G protein-coupled receptor A1	1436529_at	-0.698596	-0.207899	-0.103156	-0.0504419	0.0485668	0.517473	0.746249	0.874042	0.0065332	0	0	0	0	0	0	0	0
Col6a3	IV	collagen, type VI, alpha 3	1424131_at	-0.701702	-0.186586	0.249961	-0.0606431	0.00236598	0.330804	0.194183	0.753592	0.00362853	1	1	1	0	1	1	0	0
Rnd1	IV	Rho family GTPase 1	1455197_at	-0.703256	-0.0536713	0.307247	0.235594	0.0239277	0.844105	0.271911	0.394483	0.0209918	1	1	1	0	0	0	0	0
Afmid	IV	arylformamidase	1452944_at	-0.704784	-0.240391	-0.0512618	0.209387	0.00185492	0.199287	0.786343	0.262798	0.00365306	1	1	0	0	0	0	0	0
Zmat4	IV	zinc finger, matrin type 4	1433959_at	-0.707954	-0.335009	-0.331122	0.0285019	0.0454735	0.302887	0.308239	0.928317	0.000965464	1	1	1	0	0	0	0	0
Spink10	IV	serine peptidase inhibitor, Kazal type 10	1438444_at	-0.708751	-0.53431	0.07161	-0.0101709	0.0239807	0.0720606	0.79465	0.970475	0.00169319	1	1	1	0	1	0	0	0
Nsmf	IV	NMDA receptor synaptonuclear signaling and neuronal migration factor	1436959_x_at	-0.708821	-0.0654613	-0.00431321	0.0537835	0.00326815	0.745476	0.982955	0.789768	0.000396276	1	1	1	0	1	0	1	0
Mmp15	IV	matrix metallopeptidase 15	1422597_at	-0.709474	-0.128186	-0.00339046	-0.0425022	0.0101662	0.587807	0.988527	0.856989	0.0376169	1	1	1	0	0	0	0	0
Cit	IV	citron	1455609_at	-0.711371	-0.297619	-0.118366	-0.0376782	0.0305584	0.315839	0.684304	0.896702	0.00955841	1	1	1	0	0	0	0	0
Igsf9	IV	immunoglobulin superfamily, member 9	1420518_a_at	-0.711979	-0.136975	-0.089191	0.0118941	0.0226627	0.617229	0.744187	0.965224	0.0179213	1	1	0	0	0	0	0	0
Dynll2	IV	dynein light chain LC8-type 2	1418258_s_at	-0.715048	-0.19533	0.00142173	-0.153579	0.0038616	0.346216	0.994526	0.458177	0.00490595	1	1	0	0	0	1	0	0
Olig2	IV	oligodendrocyte transcription factor 2	1416232_at	-0.715592	-0.279721	0.126425	-0.0972288	0.00424351	0.187628	0.546489	0.642797	0.00618738	1	1	0	0	0	1	0	0
Gm4349	IV	SET domain, bifurcated 1 pseudogene	1443245_at	-0.716148	-0.240783	0.180113	-0.163718	0.0103521	0.31898	0.452917	0.494498	0.0303011	1	1	1	0	0	0	0	1
Coro6	IV	coronin 6	1436613_at	-0.717978	-0.136411	-0.134056	0.0205992	0.000781949	0.432815	0.441051	0.907922	0.00139484	1	1	1	1	1	0	0	0
Adamtsl4	IV	ADAMTS-like 4	1451932_a_at	-0.722113	-0.235369	0.0415585	-0.194601	0.00039191	0.142188	0.807336	0.227155	0.00052304	1	1	1	0	1	0	0	0
Asah2	IV	N-acylsphingosine amidohydrolase 2	1450726_at	-0.726141	-0.248882	-0.0517815	0.0594838	0.0342249	0.418803	0.864493	0.844609	0.00664221	1	1	1	0	1	0	0	0
Rbms3	IV	RNA binding motif, single stranded interacting protein	1452762_at	-0.728002	-0.0917998	0.148323	0.103898	0.0361423	0.765951	0.631648	0.736332	0.00480845	1	1	0	0	0	1	0	0
Gdpd2	IV	glycerophosphodiester phosphodiesterase domain containing 2	1429076_a_at	-0.73202	-0.394024	-0.000465806	-0.00878787	0.0164167	0.151199	0.998586	0.973335	0.0331896	1	1	1	0	0	0	0	1
Dmrta2	IV	doublesex and mab-3 related transcription factor like family A2	1441107_at	-0.732968	0.0927626	-0.472196	0.0873441	0.0462797	0.77823	0.171536	0.79083	0.0129018	1	1	1	0	1	0	0	0
Rassf4	IV	Ras association (RalGDS/AF-6) domain family member 4	1439622_at	-0.735184	-0.200402	0.267503	-0.0515313	0.0337049	0.516142	0.389732	0.86621	0.00351257	1	1	1	0	0	0	1	0
Hapln2	IV	hyaluronan and proteoglycan link protein 2	1435629_at	-0.737239	-0.083104	0.0778738	-0.0681219	0.00275706	0.682643	0.701663	0.73761	0.00268805	1	1	1	0	1	0	0	0
Klhdc8a	IV	kelch domain containing 8A	1424885_at	-0.739131	-0.204708	-0.0559148	-0.0999193	0.0430362	0.533231	0.863682	0.75935	0.0215822	1	1	1	0	0	0	0	0
Hrh3	IV	histamine receptor H3	1448807_at	-0.74055	-0.275351	-0.135524	0.0892406	0.00579425	0.227684	0.546974	0.691216	0.000276047	1	1	1	0	1	1	0	0
Sh3gl3	IV	SH3-domain GRB2-like 3	1432103_a_at	-0.741082	-0.053974	-0.00864382	0.0163426	0.0469845	0.8715	0.979321	0.960915	0.0062822	1	1	1	0	1	0	0	0
Hebp2	IV	heme binding protein 2	1418917_at	-0.741617	0.0451877	0.006926	0.0193331	0.00441608	0.834746	0.974492	0.928879	0.0196734	1	1	0	0	0	0	0	0
Prss12	IV	protease, serine 12 neurotrypsin (motopsin)	1420388_at	-0.742188	0.0729385	-0.171154	-0.0305439	0.0285712	0.80644	0.567602	0.91819	0.000328426	1	1	1	0	0	0	0	0
Palm2	IV	paralemmin 2	1441055_at	-0.743791	-0.288964	-0.119507	0.0646496	0.0458167	0.393555	0.720133	0.84598	0.0091399	1	1	1	1	1	0	0	0
Ankrd24	IV	ankyrin repeat domain 24	1430776_s_at	-0.745666	-0.204663	-0.0541543	0.0256281	0.00604952	0.371202	0.811592	0.91016	0.00865809	1	1	1	0	1	0	1	0
Galnt6	IV	UDP-N-acetyl-alpha-D-galactosamine:polypeptide N-acetylgalactosaminyltransferase 6	1434399_at	-0.746969	-0.0437219	0.0495449	0.0153127	3.9374e-05	0.787022	0.757845	0.926346	0.000425428	1	1	1	0	0	0	0	0
Tmod2	IV	tropomodulin 2	1451301_at	-0.752827	0.164006	-0.16829	0.202558	0.0047638	0.460245	0.448733	0.363176	0.0387436	1	1	1	0	0	0	0	0
Mast4	IV	microtubule associated serine/threonine kinase family member 4	1437404_at	-0.75318	-0.269458	0.0493866	-0.0135558	0.000390627	0.104036	0.775438	0.937943	0.000535428	1	1	1	0	0	0	1	0
Atp8b1	IV	ATPase, class I, type 8B, member 1	1455396_at	-0.753212	-0.0857662	-0.10639	-0.0349483	0.0118035	0.736295	0.676417	0.890701	0.00158198	1	1	1	0	1	0	1	0
Nsmf	IV	NMDA receptor synaptonuclear signaling and neuronal migration factor	1449474_a_at	-0.753798	0.105519	-0.0367733	0.0401963	0.00683136	0.651532	0.874731	0.863186	0.000716251	1	1	1	0	1	0	1	0
Fam163a	IV	family with sequence similarity 163, member A	1457112_at	-0.755781	-0.0808603	-0.115366	-0.0413048	0.00380954	0.707626	0.592726	0.848062	0.0012279	1	1	1	0	1	0	0	0
Susd2	IV	sushi domain containing 2	1426511_at	-0.769669	-0.157111	0.0313562	0.0934325	0.0252356	0.601949	0.916612	0.755497	0.00983541	1	1	1	0	1	0	0	1
Epha10	IV	Eph receptor A10	1436093_at	-0.769887	-0.175545	-0.0670919	0.166405	0.0415746	0.603142	0.841604	0.621901	0.00832503	1	1	1	0	0	0	0	0
Pou6f2	IV	POU domain, class 6, transcription factor 2	1457298_at	-0.776293	-0.171906	-0.209305	0.133758	0.0350526	0.598804	0.52314	0.681474	0.0213765	1	1	1	0	1	1	0	0
Bend5	IV	BEN domain containing 5	1435351_at	-0.796259	-0.392235	-0.14884	-0.00549995	0.047163	0.28719	0.67847	0.987723	0.00921692	1	1	1	0	1	0	0	0
Rbms3	IV	RNA binding motif, single stranded interacting protein	1436938_at	-0.799088	-0.175936	0.16059	0.100506	0.0301839	0.58784	0.620402	0.755735	0.00629809	1	1	0	0	0	1	0	0
Dpysl3	IV	dihydropyrimidinase-like 3	1415877_at	-0.802252	-0.387666	-0.0917085	-0.0251275	0.0225656	0.218902	0.76331	0.93412	0.00822864	1	1	1	0	1	0	0	0
Cyp46a1	IV	cytochrome P450, family 46, subfamily a, polypeptide 1	1417709_at	-0.805464	-0.174643	-0.0766396	-0.022338	0.0209667	0.564015	0.79897	0.94075	0.00129487	1	1	1	0	1	0	0	0
Olfm2	IV	olfactomedin 2	1435790_at	-0.80879	-0.0800901	-0.163417	0.108958	0.0372741	0.815257	0.63501	0.750865	0.00201106	1	1	1	0	1	1	0	0
Pip5kl1	IV	phosphatidylinositol-4-phosphate 5-kinase-like 1	1427900_at	-0.818467	-0.310963	-0.190143	-0.110847	0.0108824	0.261099	0.484738	0.681934	0.0133598	1	1	1	1	1	1	0	0
Slc5a5	IV	solute carrier family 5 (sodium iodide symporter), member 5	1436239_at	-0.818828	-0.135843	-0.0787436	-0.174835	0.0287553	0.678416	0.809548	0.594598	0.00998056	1	1	0	0	0	0	0	0
Tmem44	IV	transmembrane protein 44	1456517_at	-0.820079	-0.0448489	-0.194391	-0.0839875	0.0277975	0.890059	0.552315	0.795971	0.00233172	1	1	1	0	0	0	0	0
Rgs4	IV	regulator of G-protein signaling 4	1416286_at	-0.822114	-0.332559	-0.166291	0.0895423	0.0379873	0.351999	0.635921	0.797984	0.000293943	1	1	1	0	0	0	0	0
Vash2	IV	vasohibin 2	1451105_at	-0.824395	0.352963	-0.0687594	-0.0666911	0.0171732	0.246368	0.81595	0.821379	0.028536	1	1	1	1	0	0	0	0
Ccdc184	IV	coiled-coil domain containing 184	1435512_at	-0.82608	-0.231435	-0.0867235	-0.0581544	0.046072	0.533716	0.813987	0.874533	0.0355686	0	0	0	0	0	0	0	0
Plekhg1	IV	pleckstrin homology domain containing, family G (with RhoGef domain) member 1	1435363_at	-0.841715	-0.111766	-0.184134	-0.0829913	0.036029	0.751936	0.604129	0.814224	0.0154295	1	0	0	0	0	1	0	0
Npas4	IV	neuronal PAS domain protein 4	1459372_at	-0.848094	-0.125259	-0.27123	-0.248579	0.0232239	0.698278	0.407488	0.446536	0.00130009	1	1	1	0	1	0	0	0
Sept9	IV	septin 9	1417038_at	-0.850285	-0.214141	-0.0705569	-0.0589751	0.0128147	0.461157	0.806201	0.837467	0.00247298	1	1	1	0	1	0	0	0
Fgf18	IV	fibroblast growth factor 18	1449545_at	-0.851405	-0.0756105	-0.109069	-0.150487	0.0106039	0.785958	0.695701	0.590441	0.0192681	1	1	1	0	0	0	0	0
Col16a1	IV	collagen, type XVI, alpha 1	1427986_a_at	-0.860154	-0.111587	-0.098906	-0.135242	0.00139226	0.595688	0.63813	0.520255	0.00475663	1	1	1	1	1	0	0	0
Upp2	IV	uridine phosphorylase 2	1460059_at	-0.861787	-0.257233	-0.00699886	0.0321034	0.0274978	0.454423	0.983529	0.92457	0.042189	1	1	1	0	1	0	0	0
Figf	IV	c-fos induced growth factor	1438953_at	-0.865537	0.169884	-0.0912324	-0.0332436	0.00164482	0.431523	0.672044	0.877391	0.000421541	1	1	1	0	1	0	0	0
Nipal4	IV	NIPA-like domain containing 4	1441909_s_at	-0.874802	-0.0608776	0.149704	-0.0592423	0.00746578	0.82074	0.579154	0.825469	0.013473	1	1	1	0	1	0	0	0
Nr4a2	IV	nuclear receptor subfamily 4, group A, member 2	1455034_at	-0.891456	0.275148	-0.00313162	-0.12939	0.00552832	0.299891	0.990396	0.620355	0.00027676	1	1	0	0	0	0	0	0
Col4a2	IV	collagen, type IV, alpha 2	1424051_at	-0.895211	0.0564833	-0.134598	0.0819762	0.0319159	0.876607	0.712186	0.821828	0.0206568	1	1	1	0	1	0	0	0
Edil3	IV	EGF-like repeats and discoidin I-like domains 3	1425842_at	-0.90055	-0.1092	0.149564	0.308653	0.0137897	0.722693	0.627806	0.325619	0.00313349	1	1	1	0	1	0	0	0
Vwa5b2	IV	von Willebrand factor A domain containing 5B2	1435124_at	-0.903396	-0.138401	-0.0741697	0.0506532	0.0244025	0.689762	0.830127	0.883442	0.0104868	1	1	1	0	1	0	1	0
Nov	IV	nephroblastoma overexpressed gene	1426851_a_at	-0.911136	0.22779	-0.126955	-0.424171	0.00100795	0.284511	0.548582	0.0567781	3.65695e-06	1	1	1	0	1	1	0	0
Chd5	IV	chromodomain helicase DNA binding protein 5	1436095_at	-0.921231	-0.37076	-0.082181	-0.0357851	0.041999	0.364305	0.837129	0.928607	0.00881092	1	1	1	0	1	0	0	0
Limk1	IV	LIM-domain containing, protein kinase	1417627_a_at	-0.966524	-0.299979	0.0901969	-0.00608889	0.0141164	0.371659	0.784415	0.985239	0.00675144	1	1	1	1	1	0	0	0
Rspo1	IV	R-spondin 1	1449319_at	-0.988748	-0.386046	-0.14525	0.341852	0.0460007	0.388158	0.74082	0.442674	0.000850937	1	1	1	0	0	0	0	0
Pcdh15	IV	protocadherin 15	1444317_at	-0.994056	-0.223131	0.0391725	0.221279	0.0381052	0.597714	0.925625	0.600712	0.0156535	1	1	1	0	1	0	1	0
Pygl	IV	liver glycogen phosphorylase	1417741_at	-1.02944	-0.0913795	-0.0707832	0.251996	0.0156228	0.797875	0.842646	0.484911	0.0151347	1	1	1	0	1	0	0	0
Pex5l	IV	peroxisomal biogenesis factor 5-like	1438399_at	-1.03589	-0.169728	-0.192688	-0.335515	0.0119254	0.619847	0.574002	0.335432	0.0151847	1	1	1	1	1	1	0	0
Egfl6	IV	EGF-like-domain, multiple 6	1419332_at	-1.14695	-0.163586	0.0748963	0.145186	0.0166154	0.683789	0.85154	0.717473	0.00559045	1	1	1	0	0	0	0	0
Rnf207	IV	ring finger protein 207	1436277_at	-1.1921	-0.167102	-0.18897	0.122101	0.0164288	0.687789	0.649918	0.768562	0.00278075	1	1	1	1	1	0	0	0
Slc6a7	IV	solute carrier family 6 (neurotransmitter transporter, L-proline), member 7	1455469_at	-1.21606	-0.378298	-0.154446	-0.11317	0.035954	0.45969	0.759603	0.822359	0.0104468	1	1	1	1	1	0	1	0
Kcng1	IV	potassium voltage-gated channel, subfamily G, member 1	1457052_at	-1.32984	0.0494123	-0.165042	-0.0880962	0.00725086	0.89995	0.675871	0.822803	0.000730918	1	1	1	0	1	0	0	0
Tnnt1	IV	troponin T1, skeletal, slow	1419606_a_at	-2.78781	-0.550879	-0.525197	0.107091	0.00626903	0.490569	0.51044	0.89183	0.0242111	1	1	1	0	1	0	0	0
																353	1116	276	403	42

## Sheet: genes with ERa RE
Gene symbol	ERa RE		ERa sites	Diff. exp. genes	Not diff. exp. genes
Abcd2	1		Total cerebellar genes	1615	13509
Actb	1		Gene with ERa site at TSS +/- 1Kb	300	2516
Adamts2	1		Gene with ERa site at TSS +/- 1Kb (%)	0.185759	0.186246
Adamts4	1
Adamtsl1	1
Adssl1	1
Agl	1
Ak4	1
Akap13	1
Akap7	1
Aktip	1
Aldh16a1	1
Amph	1
Amz1	1
Ankrd37	1
Ano4	1		Pearson χ2 p<0.0001
Apol8	1
Aqp4	1
Arhgap18	1
Arl6ip1	1
Asph	1
Astl	1
Atp1a3	1
Atxn1	1
Banf1	1
Bicc1	1
Blnk	1
Bysl	1
Cables2	1
Cacna1a	1
Camk2b	1
Camk2d	1
Camk4	1
Carhsp1	1
Cbl	1
Ccdc28b	1
Ccdc63	1
Ccdc74a	1
Ccnd2	1
Ccnh	1
Ccnt1	1
Cd47	1
Cda	1
Cdk17	1
Cdkl5	1
Cdkn1b	1
Cdr2	1
Cers2	1
Cers6	1
Clgn	1
Clic1	1
Cln5	1
Col16a1	1
Col18a1	1
Col19a1	1
Corin	1
Coro6	1
Cpm	1
Cpne3	1
Csgalnact1	1
Csnk1e	1
Ctcf	1
Ctif	1
Ctnnbip1	1
Ctsl	1
Cyb5r4	1
Cyp2s1	1
Dach2	1
Dcx	1
Ddhd1	1
Dhcr7	1
Dlx1	1
Dlx2	1
Dlx5	1
Dnajc27	1
Dpysl4	1
Dtymk	1
Dusp15	1
Dusp6	1
Ebf3	1
Endod1	1
Enpp4	1
Epc1	1
Ephb2	1
Etnppl	1
Etv1	1
Exoc6b	1
Fam13a	1
Fam63a	1
Fbxw10	1
Flt4	1
Gas2l1	1
Gas7	1
Gata2	1
Gch1	1
Gdf10	1
Git1	1
Gm9899	1
Gnptg	1
Gpr37l1	1
Gpt	1
Grin2b	1
Gsk3b	1
Hcn1	1
Hecw2	1
Hipk2	1
Hmgcs1	1
Hnrnpa0	1
Homer2	1
Hopx	1
Hrh1	1
Hspa12b	1
Hspa14	1
Hsph1	1
Ido1	1
Ikzf5	1
Ipcef1	1
Irf2bpl	1
Itga1	1
Itpr2	1
Itsn1	1
Kank4	1
Kcnip4	1
Kcnj14	1
Kcnk3	1
Kcnma1	1
Kcnn1	1
Kcns1	1
Kcnu1	1
Kctd3	1
Kif21b	1
Kif26b	1
Kif5b	1
Klf2	1
Klf9	1
Kpna3	1
Kxd1	1
Lamb3	1
Laptm5	1
Lats2	1
Lbh	1
Lcor	1
Ldb3	1
Lhx1	1
Limk1	1
Lin7c	1
Lmo7	1
Lrrc38	1
Lrrc4	1
Lrrtm3	1
Ly6e	1
Magi1	1
Map1a	1
Map2k4	1
Map4k2	1
Map7d2	1
Med1	1
Med13	1
Mmp23	1
Msi1	1
Myo5b	1
Mzb1	1
Naa35	1
Nbas	1
Ncam1	1
Ncoa3	1
Ndst3	1
Neat1	1
Neu2	1
Nipa1	1
Nova2	1
Nrip1	1
Nsun4	1
Nudt16l1	1
Nupl1	1
Oasl2	1
Olfm1	1
Osbpl1a	1
Otof	1
Palm2	1
Panx2	1
Pck2	1
Pcsk6	1
Pde4a	1
Pde9a	1
Peak1	1
Penk	1
Pex5l	1
Pfkfb3	1
Phxr4	1
Pip5kl1	1
Pkn1	1
Plcxd3	1
Pld2	1
Plekhb2	1
Pllp	1
Pnkd	1
Pnrc2	1
Ppargc1b	1
Ppfia4	1
Ppp1r17	1
Ppp3ca	1
Prkcb	1
Prmt2	1
Pstpip1	1
Ptchd1	1
Pxn	1
Rab14	1
Rab15	1
Rab6a	1
Rassf5	1
Rb1cc1	1
Rbfox1	1
Rffl	1
Rgs8	1
Rhod	1
Rnf207	1
Rnf25	1
Rnmt	1
Rph3a	1
Rsbn1	1
Rtn4rl2	1
Scn2a1	1
Sdf4	1
Sec14l5	1
Serpinb1b	1
Sh3tc2	1
Ski	1
Slc12a4	1
Slc18a2	1
Slc22a4	1
Slc25a47	1
Slc29a3	1
Slc44a1	1
Slc4a3	1
Slc4a8	1
Slc5a1	1
Slc6a7	1
Slco2b1	1
Slco5a1	1
Slitrk4	1
Smad3	1
Smarcc1	1
Smc4	1
Smim22	1
Smpx	1
Snph	1
Sox10	1
Sp1	1
Spata2	1
Spry3	1
St6galnac4	1
St8sia1	1
St8sia5	1
Stard9	1
Sult1a1	1
Syndig1	1
Syt12	1
Syt4	1
Tbata	1
Tcea2	1
Tet1	1
Tgfbi	1
Tlr5	1
Tmem109	1
Tmem189	1
Tmem248	1
Tmem252	1
Tmem51	1
Tmtc4	1
Tnk2	1
Tnni1	1
Topors	1
Trhr2	1
Trmt6	1
Trpc3	1
Trpm3	1
Ttc19	1
Ttc9b	1
Tuba8	1
Twsg1	1
Uba7	1
Ubtd2	1
Unc13d	1
Usp1	1
Vash2	1
Vav2	1
Vegfc	1
Wars	1
Wdr3	1
Wdr64	1
Wscd2	1
Xdh	1
Zbtb46	1
Zdhhc2	1
Zeb2	1
Zfhx2os	1
Zfp472	1
Zic2	1
Zic4	1

## Sheet: genes with PPARG RE
Gene symbol									PPARG RE +/- 1Kb		PPARG sites	Diff. exp. genes	Not diff. exp. genes
Ppp1r17	0.0372556	0.898068	0.419128	0.759838	0.00828374	1	1	1	1		Total cerebellar genes	1,615	13,509
Nrk	0.00160037	0.836069	0.423687	0.938746	0.000643484	1	1	1	1		Gene with PPARG site at TSS +/- 1Kb	910	7,686
Serpinb1b	8.94536e-05	0.81199	0.788328	0.489172	0.0013115	1	1	1	1		Gene with PPARG site at TSS +/- 1Kb (%)	0.56	0.57
Ipcef1	0.00138695	0.507655	0.815488	0.900716	0.0111835	1	1	1	1
B3gnt5	0.0115252	0.510738	0.233731	0.277955	0.00110614	1	1	1	1
Abi3bp	0.00921075	0.870702	0.204903	0.691101	0.0208882	1	1	1	1
Zic5	0.0363409	0.960751	0.547621	0.692194	0.00481047	1	1	1	1
Bhlhe22	0.00838844	0.563446	0.963067	0.635955	0.0196459	1	1	1	1
Shf	0.0254165	0.797419	0.887029	0.882228	0.00800939	1	1	1	1
Itpka	0.00411404	0.376051	0.960456	0.941041	0.00106427	1	1	1	1
Smpx	0.00583981	0.540582	0.744813	0.739773	0.000368822	1	1	1	1
Ndst3	0.0302906	0.638901	0.46066	0.841001	0.0212548	1	1	1	1
Zic1	0.0311791	0.978072	0.425607	0.74664	0.00332054	1	1	1	1
Mybpc3	0.0240752	0.64095	0.498646	0.729925	0.00834318	1	1	1	1
Slc6a4	0.00708999	0.9842	0.129465	0.837971	0.0304968	1	1	1	1		Pearson χ2 p<0.0001
Ptprr	0.00616681	0.913442	0.617096	0.96291	0.00441829	1	1	1	1
Trio	0.00716921	0.453154	0.764134	0.517157	0.00100597	1	1	1	1
Grid2	0.00853526	0.298095	0.285667	0.762836	0.00120813	1	1	1	1
Homer3	0.0240563	0.559398	0.41223	0.512114	0.00193805	1	1	1	1
Hoxc4	0.00552715	0.651503	0.776157	0.538849	0.00794106	1	1	1	1
Hopx	0.0334967	0.572985	0.951726	0.589748	0.0257309	1	1	1	1
Mamdc2	0.00462616	0.834917	0.274498	0.828956	0.00150524	1	1	1	1
St18	0.0256554	0.629462	0.270947	0.798362	0.00347372	1	1	1	1
Tll1	0.00355881	0.926182	0.731895	0.966325	0.00186755	1	1	1	1
Cnksr2	0.0049958	0.966497	0.547868	0.934978	0.0230884	1	1	1	1
Gcnt1	0.00619738	0.397108	0.401711	0.716453	0.00852749	1	1	1	1
Wscd2	0.0307679	0.726905	0.603779	0.967828	0.0165361	1	1	1	1
Syt2	0.0117616	0.767692	0.54513	0.665211	0.0012011	1	1	1	1
Lin7a	0.0129189	0.933534	0.739476	0.858461	0.00465756	1	1	1	1
Mpp3	0.0382913	0.758455	0.616564	0.666673	0.00871143	1	1	1	1
Sbk1	0.0485056	0.668291	0.767432	0.870624	0.00362154	1	1	1	1
Etv1	0.0413901	0.956421	0.94529	0.892959	0.028276	1	1	1	1
Rgs8	0.00628852	0.728156	0.304172	0.987785	0.000454448	1	1	1	1
Zfhx2os	0.0233989	0.725345	0.682332	0.895351	0.00882276	1	1	1	1
Kit	0.0379546	0.971474	0.745393	0.528034	0.0451542	1	1	1	1
Zfp385c	0.0299886	0.593149	0.801875	0.859058	0.00454182	1	1	1	1
Gng13	0.0149538	0.395032	0.881516	0.942407	0.00178277	1	1	1	1
Gas7	0.00309643	0.862782	0.899729	0.813985	0.028424	1	1	1	1
Als2	0.0182488	0.320242	0.273931	0.985284	0.00353894	1	1	1	1
Cnr1	0.00497884	0.558783	0.550854	0.997392	0.014001	1	1	1	1
Dleu2	0.0336392	0.375782	0.964875	0.833279	0.0144108	1	1	1	1
Nrep	0.0303384	0.933843	0.553683	0.925221	0.0097666	1	1	1	1
Gm5089	0.0285095	0.52976	0.933653	0.614817	0.014645	1	1	1	1
Rprml	0.013276	0.451336	0.597256	0.794918	0.000358222	1	1	1	1
Megf11	0.0143308	0.34416	0.317157	0.79943	0.00108948	1	1	1	1
Lhx1	0.0420725	0.41375	0.0628364	0.951327	0.000882294	1	1	1	1
Slc1a6	0.0464424	0.900741	0.141959	0.823089	0.000845318	1	1	1	1
Strip2	0.00705797	0.596763	0.411698	0.497067	0.00465756	1	1	1	1
Boc	0.0418244	0.549346	0.644987	0.803404	0.00552966	1	1	1	1
Col18a1	0.045961	0.508796	0.38786	0.531155	0.00283917	1	1	1	1
Cd70	0.00720264	0.06827	0.311601	0.279664	0.000572571	1	1	1	1
Cd44	0.0262454	0.84821	0.687018	0.734218	0.0215402	1	1	1	1
Asgr1	0.0306049	0.265087	0.48757	0.48893	0.000975498	1	1	1	1
Phxr4	0.0360074	0.808046	0.618378	0.907827	0.0130613	1	1	1	1
Cmya5	0.0211213	0.422854	0.772369	0.833776	0.0336706	1	1	1	1
Olfm3	0.000154551	0.11655	0.470681	0.847091	0.000256515	1	1	1	1
Mmp23	0.0397024	0.574198	0.60066	0.539084	0.0038143	1	1	1	1
Galnt15	0.0164608	0.855917	0.209184	0.487109	0.00229475	1	1	1	1
Ppm1d	0.00313812	0.501003	0.88236	0.980193	0.00100521	1	1	1	1
Thrsp	0.020867	0.821564	0.980059	0.777323	0.01823	1	1	1	1
Hoxb2	0.0129183	0.844927	0.318724	0.952689	0.022798	1	1	1	1
Hoxb4	0.000780516	0.356474	0.7701	0.453169	0.0047962	1	1	1	1
Pde1c	0.0377002	0.773195	0.581169	0.818627	0.0134438	1	1	1	1
St8sia5	0.0295166	0.593651	0.712976	0.699267	0.011739	1	1	1	1
Exoc3l	0.0306326	0.644306	0.726756	0.516526	0.00237785	1	1	1	1
Wnt7a	0.0105656	0.402568	0.444146	0.913292	0.00110105	1	1	1	1
AW046200	0.0114721	0.926977	0.994995	0.87974	0.0020676	1	1	1	1
Tmem132a	0.0342566	0.690232	0.887053	0.904483	0.0374058	1	1	1	1
Golm1	0.00899526	0.465582	0.625293	0.729186	0.031708	1	1	1	1
Hk2	0.0323029	0.750467	0.71557	0.691036	0.0275394	1	1	1	1
Sap30	0.00614149	0.286882	0.951466	0.442318	0.00157341	1	1	1	1
Zic2	0.0301554	0.735002	0.417823	0.924274	0.00166124	1	1	1	1
Dgkd	0.0218682	0.552923	0.895609	0.931989	0.00748141	1	1	1	1
Ak4	0.0184019	0.84289	0.581312	0.6451	0.00275857	1	1	1	1
Tspan9	0.0494335	0.915531	0.544496	0.723635	0.00318523	1	1	1	1
Rnf152	0.000341697	0.190093	0.328996	0.820504	0.000110409	1	1	1	1
Unc13d	0.0314406	0.70352	0.874969	0.671678	0.00678681	1	1	1	1
Neurod2	0.0216907	0.595863	0.824983	0.735798	0.0323635	1	1	1	1
Kcnma1	0.00237707	0.424993	0.916395	0.795629	0.00345612	1	1	1	1
Prkg1	2.08382e-05	0.0881476	0.519832	0.3736	8.762e-05	1	1	1	1
Zfp521	0.034452	0.585288	0.150199	0.898802	0.000555801	1	1	1	1
Car9	0.0117033	0.209831	0.406878	0.779197	0.00124763	1	1	1	1
Ldoc1	0.00282033	0.170703	0.381469	0.754936	0.000186812	1	1	1	1
Porcn	0.0303945	0.631459	0.795818	0.962673	0.0184659	1	1	1	1
Phyhip	0.0149763	0.633961	0.7361	0.702042	0.0179741	1	1	1	1
Cdon	0.0288733	0.747647	0.971902	0.809396	0.0294964	1	1	1	1
Pxn	0.0314926	0.364682	0.656354	0.829813	0.00196629	1	1	1	1
Dgkz	0.0406289	0.52771	0.826844	0.995714	0.0258558	1	1	1	1
Clic1	0.00628421	0.205899	0.792016	0.620549	0.00118072	1	1	1	1
Gm9899	0.0157923	0.417822	0.598444	0.775342	0.00799036	1	1	1	1
Tuba8	0.022987	0.696133	0.787785	0.653174	0.00411413	1	1	1	1
Tmem51	0.00451004	0.395931	0.482606	0.962223	0.000368822	1	1	1	1
Slc18a2	0.0651728	0.420449	0.0219456	0.320421	0.000758863	1	1	1	1
D8Ertd82e	0.0375934	0.552174	0.577174	0.897095	0.0042458	1	1	1	1
Mcm5	0.0118235	0.54579	0.856617	0.49482	0.00376451	1	1	1	1
Slc16a11	0.00391118	0.242089	0.58653	0.909843	0.0009592	1	1	1	1
Cntn6	0.0253271	0.42072	0.571493	0.875858	0.00121805	1	1	1	1
Vim	0.0075564	0.468828	0.157993	0.874954	0.000704353	1	1	1	1
Ntf3	0.00182027	0.0118207	0.141826	0.388163	0.00159739	1	1	1	1
Proser2	0.00605051	0.0888535	0.439397	0.721256	0.000216777	1	1	1	1
Lrrk2	0.0131488	0.388433	0.811638	0.839156	0.0181358	1	1	1	1
Asph	0.0119434	0.228619	0.938253	0.304962	0.00218454	1	1	1	1
St6galnac4	0.0282997	0.973873	0.927447	0.754329	0.0117451	1	1	1	1
Gldc	0.0174817	0.378226	0.886695	0.392191	0.00844542	1	1	1	1
Trpc3	0.00901115	0.198119	0.514022	0.975188	0.000276047	1	1	1	1
Sema3a	0.00619093	0.412348	0.985303	0.582461	0.0266242	1	1	1	1
Prex2	0.0176788	0.393406	0.49057	0.702824	0.0156974	1	1	1	1
Kctd12	0.00763672	0.433649	0.76519	0.964825	0.00328367	1	1	1	1
Grk5	0.0136575	0.207457	0.74276	0.802107	0.00305999	1	1	1	1
Ablim1	0.0321123	0.51047	0.644628	0.848428	0.00299726	1	1	1	1
Metrn	0.0221372	0.272371	0.53426	0.313557	0.000372883	1	1	1	1
Ebf3	0.796954	0.673498	0.0371067	0.707631	0.0316907	1	1	1	1
Pcmtd1	0.00723669	0.0127644	0.761098	0.791612	0.00945902	1	1	1	1
Aqp4	0.00331762	0.136555	0.377271	0.904182	0.0109617	1	1	1	1
Ccnjl	0.0470686	0.434036	0.611778	0.412325	0.00980971	1	1	1	1
Kank2	0.0316105	0.25078	0.77185	0.732819	0.0135273	1	1	1	1
Khnyn	0.0219561	0.694743	0.865387	0.815789	0.0187596	1	1	1	1
Slc1a3	0.00654876	0.92842	0.478095	0.953066	0.0109684	1	1	1	1
Ablim3	0.0366678	0.844411	0.877843	0.812927	0.0033237	1	1	1	1
Rabgap1l	0.00362122	0.748655	0.40886	0.516889	0.0372313	1	1	1	1
Ppfia4	0.0404509	0.925918	0.78289	0.939328	0.00298096	1	1	1	1
Dtna	0.00833949	0.47145	0.55612	0.362919	0.0211253	1	1	1	1
Cacna1e	0.00329374	0.409246	0.823645	0.855989	0.00633125	1	1	1	1
Gabra1	0.028844	0.244358	0.82705	0.752623	0.023269	1	1	1	1
Plcxd3	0.0149785	0.283903	0.376832	0.925135	0.013779	1	1	1	1
Cers6	0.000484754	0.504255	0.686224	0.699989	0.00669107	1	1	1	1
Trps1	0.0130709	0.00732107	0.873753	0.582597	0.0175348	1	1	1	1
Pard6g	0.0225689	0.911048	0.360525	0.897111	0.00078697	1	1	1	1
Bend6	0.0126225	0.548319	0.493754	0.812544	0.00112937	1	1	1	1
Pik3r3	0.00759204	0.707254	0.519083	0.99466	0.00159899	1	1	1	1
Hpcal1	0.0176997	0.784205	0.758134	0.965648	0.00116277	1	1	1	1
Trabd2b	0.00709777	0.78567	0.298342	0.938548	0.00854906	1	1	1	1
Lingo3	0.0272944	0.550518	0.548859	0.577268	0.00657204	1	1	1	1
Tspan11	0.0203172	0.66778	0.563236	0.895753	0.00315968	1	1	1	1
Zbtb20	0.0219763	0.192331	0.826534	0.936273	0.0331815	1	1	1	1
Prkcg	0.0214934	0.36601	0.697035	0.704478	0.0106405	1	1	1	1
Gria4	0.0240109	0.462133	0.574698	0.802793	0.00175847	1	1	1	1
Nab2	0.0212953	0.598774	0.532397	0.644638	0.0266497	1	1	1	1
Snapc3	0.0391747	0.474874	0.815474	0.72954	0.0383861	1	1	1	1
Garnl3	0.0132284	0.962914	0.933791	0.898699	0.00712969	1	1	1	1
Negr1	0.000431389	0.803495	0.687858	0.761897	0.00260992	1	1	1	1
Adamts18	0.0317387	0.072253	0.902388	0.642596	0.00106052	1	1	1	1
Erc1	0.0125648	0.81232	0.673291	0.616525	0.00956997	1	1	1	1
Kcnk3	0.0367744	0.529773	0.965407	0.858391	0.00114096	1	1	1	1
Syt10	0.00518151	0.796774	0.516081	0.527094	0.0456473	1	1	1	1
Katnbl1	0.0266429	0.732423	0.468425	0.582576	0.0229136	1	1	1	1
Cacng5	0.00128857	0.965047	0.358866	0.507366	0.000288226	1	1	1	1
Neto2	0.00365635	0.195189	0.791789	0.920074	0.00826816	1	1	1	1
Ppfia2	0.000624095	0.558692	0.880183	0.976959	0.000845318	1	1	1	1
Ctdspl2	0.000190242	0.0325722	0.794986	0.510574	0.000308295	1	1	1	1
Ptchd4	0.00115161	0.175288	0.594505	0.634321	0.0002023	1	1	1	1
Dpysl4	0.018578	0.654117	0.871054	0.668005	0.0029882	1	1	1	1
Zfp712	0.00508168	0.851932	0.772174	0.76871	0.0156852	1	1	1	1
Spry3	0.00897043	0.196893	0.512215	0.875886	0.000490768	1	1	1	1
Ssb	0.0045084	0.514829	0.887618	0.589619	0.0173101	1	1	1	1
Pde9a	0.0238549	0.870478	0.781309	0.832834	0.00255938	1	1	1	1
Med13	0.000743397	0.501237	0.789729	0.920988	0.00746682	1	1	1	1
Syne2	0.010158	0.927306	0.564174	0.766022	0.00160892	1	1	1	1
Celf2	0.0107615	0.441383	0.980574	0.770507	8.762e-05	1	1	1	1
Ocln	0.00325918	0.508459	0.977152	0.726651	0.00190993	1	1	1	1
Pcsk6	0.0433339	0.898404	0.249914	0.629135	0.00106052	1	1	1	1
Snrk	0.0353424	0.899769	0.365879	0.94632	0.00196578	1	1	1	1
Ntn1	0.047223	0.291997	0.266625	0.999262	0.000741909	1	1	1	1
Cyp11a1	0.00121762	0.410691	0.91948	0.954588	0.00837975	1	1	1	1
Grm1	0.00274271	0.388177	0.264876	0.728594	0.000388798	1	1	1	1
Pde5a	0.0169143	0.612984	0.978123	0.867023	0.00233172	1	1	1	1
Cited2	0.0204219	0.644759	0.872871	0.843923	0.0022009	1	1	1	1
Ccdc63	0.0250616	0.892171	0.960398	0.557356	0.0146611	1	1	1	1
Tmem56	0.00464518	0.125028	0.500073	0.657927	0.0114984	1	1	1	1
Sh2b3	0.0306339	0.405361	0.957725	0.794632	0.00220742	1	1	1	1
Cdh7	0.00808109	0.0934152	0.428623	0.786516	0.00144194	1	1	1	1
Pde3b	0.0125003	0.143339	0.561653	0.499212	0.00133432	1	1	1	1
Car10	0.00148313	0.86271	0.203321	0.846334	0.00564642	1	1	1	1
Hoxa5	0.000868302	0.699132	0.44451	0.980019	0.0035488	1	1	1	1
Jmjd1c	0.0488709	0.710659	0.668172	0.732032	0.0238634	1	1	1	1
Abhd16a	0.0376669	0.44232	0.753791	0.926982	0.00276979	1	1	1	1
Flrt3	0.0178591	0.706305	0.660734	0.958436	0.0218612	1	1	1	1
Mbd4	0.0167522	0.74054	0.499271	0.490201	0.0435692	1	1	1	1
Chrdl1	0.0120488	0.0484474	0.798842	0.513732	0.000767569	1	1	1	1
Atf7	0.0207996	0.431114	0.964586	0.606319	0.0323321	1	1	1	1
Mybl1	0.024105	0.158727	0.824307	0.501288	0.00741866	1	1	1	1
Zdhhc14	0.0465772	0.866431	0.564928	0.549962	0.0250445	1	1	1	1
Pnrc2	0.0122813	0.85735	0.738269	0.663615	0.00738911	1	1	1	1
Gpr173	0.000820881	0.486198	0.876671	0.503459	0.0039968	1	1	1	1
Amer3	0.0030332	0.326276	0.896169	0.912277	0.000622804	1	1	1	1
Scaper	0.0491437	0.402124	0.616171	0.508374	0.0237084	1	1	1	1
Lpp	0.0407608	0.896192	0.601243	0.881181	0.00354097	1	1	1	1
Id4	0.000612852	0.318762	0.531388	0.855168	0.00133432	1	1	1	1
Itga7	0.0369146	0.190775	0.2782	0.456583	0.00055765	1	1	1	1
Caln1	0.0384251	0.873879	0.553433	0.74322	0.0225448	1	1	1	1
Styx	0.0111214	0.891265	0.248122	0.763993	0.00602676	1	1	1	1
Chl1	0.00309683	0.298563	0.489818	0.84909	0.0193003	1	1	1	1
Fam13a	0.0382824	0.303079	0.233439	0.19402	0.00234065	1	1	1	1
Slc5a1	0.046815	0.351804	0.504993	0.969523	0.000634205	1	1	1	1
Usp1	0.000467845	0.090067	0.622892	0.850126	0.000741909	1	1	1	1
Nck1	0.000554485	0.122067	0.47936	0.959668	0.000268333	1	1	1	1
Tnfrsf12a	0.00968681	0.799779	0.755794	0.886886	0.00120716	1	1	1	1
Sept8	0.0040087	0.987689	0.810125	0.889129	0.0308122	1	1	1	1
Anapc1	0.0159949	0.925839	0.901179	0.730836	0.0100105	1	1	1	1
Rims2	0.00113859	0.983198	0.677307	0.927287	0.00330759	1	1	1	1
Stxbp5l	0.00668639	0.673082	0.542422	0.844435	0.0298638	1	1	1	1
Cacnb4	0.00319409	0.348877	0.823393	0.805509	0.0107636	1	1	1	1
Fam174b	0.00536069	0.890153	0.995262	0.98451	0.00304136	1	1	1	1
Grik2	0.0177955	0.256738	0.858832	0.733314	0.00440145	1	1	1	1
Akap7	0.0123254	0.230447	0.793293	0.96579	0.00214244	1	1	1	1
Rmnd5a	0.0137543	0.739281	0.504306	0.829199	0.0266497	1	1	1	1
Slc20a1	0.0107606	0.571659	0.59562	0.463761	0.0278933	1	1	1	1
Fgd4	0.0480877	0.493223	0.509284	0.938092	0.0208682	1	1	1	1
Kbtbd11	0.0103879	0.83911	0.580142	0.923822	0.0376169	1	1	1	1
Lyn	0.00781716	0.879693	0.988575	0.495317	0.00351257	1	1	1	1
Stac	0.0168878	0.306167	0.868967	0.902909	0.000396276	1	1	1	1
Mga	0.0103097	0.911618	0.749003	0.518312	0.00786789	1	1	1	1
Rasgef1a	0.0792687	0.0225371	0.672319	0.770279	0.00192555	1	1	1	1
Plxnd1	0.0415	0.60488	0.600394	0.995061	0.0011151	1	1	1	1
Atrx	0.000690241	0.730202	0.0709958	0.0674819	0.000554188	1	1	1	1
Fgf14	0.0217787	0.224838	0.930817	0.719068	0.0263636	1	1	1	1
Slitrk4	0.0205668	0.0638543	0.812432	0.876803	0.00544023	1	1	1	1
Sesn1	0.038285	0.758983	0.499885	0.941695	0.0227957	1	1	1	1
Celf1	0.00526798	0.814412	0.866971	0.703892	0.0192632	1	1	1	1
Syndig1	0.0035547	0.347569	0.978514	0.796187	0.00070883	1	1	1	1
Zfp781	0.011585	0.907683	0.448689	0.773056	0.00352493	1	1	1	1
Gpm6a	0.000615367	0.562946	0.831874	0.997712	0.00101656	1	1	1	1
Mus81	0.0313975	0.738883	0.57987	0.804824	0.00182051	1	1	1	1
Fam107a	0.0239755	0.8303	0.65278	0.547259	0.00768885	1	1	1	1
Selm	0.026679	0.549772	0.868221	0.833291	0.00058433	1	1	1	1
Ctbp2	0.0247672	0.840263	0.270345	0.940589	0.000431049	1	1	1	1
Mtss1	0.0107084	0.773686	0.288497	0.722078	0.000231096	1	1	1	1
Ust	0.027679	0.601122	0.824013	0.738007	0.00213549	1	1	1	1
Rnmt	0.00363403	0.151069	0.871752	0.930035	0.00145392	1	1	1	1
Ric3	0.0146209	0.311167	0.876696	0.578363	0.00396282	1	1	1	1
Dlgap1	0.0328807	0.924955	0.817198	0.796616	0.00419002	1	1	1	1
Cyp4v3	0.00319274	0.495251	0.149966	0.77757	0.00237785	1	1	1	1
Arhgef7	0.0100762	0.953714	0.454901	0.740042	0.0031074	1	1	1	1
Enox2	0.0208373	0.432902	0.980089	0.952157	0.0428039	1	1	1	1
St3gal2	0.0204299	0.74957	0.653989	0.95587	0.00878573	1	1	1	1
Fignl1	0.0496946	0.115821	0.231188	0.728318	0.0364842	1	1	1	1
Lats2	0.0181902	0.501274	0.370041	0.683131	0.00659565	1	1	1	1
Cand2	0.0124138	0.302579	0.992566	0.511776	0.00309821	1	1	1	1
Rtn4rl1	0.0028399	0.040936	0.843459	0.938137	0.000755837	1	1	1	1
Car7	0.0409695	0.149928	0.718349	0.883576	0.023179	1	1	1	1
Tbata	0.0381941	0.746188	0.713153	0.900243	0.0204774	1	1	1	1
Smc4	0.012715	0.368379	0.198179	0.14704	0.00336045	1	1	1	1
Neu2	0.00875829	0.560446	0.522121	0.467322	0.000392735	1	1	1	1
Tfap2a	0.0200154	0.32034	0.592866	0.869341	0.00021711	1	1	1	1
Id2	0.00111395	0.806141	0.870796	0.58158	0.0130593	1	1	1	1
Peak1	0.0371329	0.519835	0.798461	0.638669	0.0309093	1	1	1	1
Spag9	0.0402674	0.273645	0.949762	0.246606	0.0161583	1	1	1	1
Abcd2	0.0057288	0.262053	0.998759	0.3707	0.0290724	1	1	1	1
Lrrc4	0.0258007	0.875448	0.92939	0.87241	0.017931	1	1	1	1
Gprin1	0.039996	0.607371	0.362663	0.958415	0.0334516	1	1	1	1
Ccdc74a	0.0164669	0.571404	0.626039	0.99545	0.00600436	1	1	1	1
Cacna1a	0.0165918	0.395481	0.591715	0.859558	0.00745802	1	1	1	1
Dst	0.012629	0.170304	0.709902	0.51263	0.00832908	1	1	1	1
Nol4	0.0480571	0.798144	0.713018	0.983024	0.00564504	1	1	1	1
Ccdc28b	0.0450682	0.842095	0.975944	0.842741	0.00225052	1	1	1	1
Bcdin3d	0.0113228	0.378883	0.252554	0.970219	0.000842607	1	1	1	1
Gnb4	0.02995	0.533262	0.800975	0.804158	0.0425019	1	1	1	1
Sptb	0.0437607	0.910285	0.342782	0.922435	0.00544126	1	1	1	1
Dner	0.0152571	0.741318	0.675549	0.615573	0.00151396	1	1	1	1
Rltpr	0.00446828	0.0131029	0.737082	0.771345	0.00311066	1	1	1	1
Nfia	0.0444918	0.516162	0.650064	0.747803	0.00233014	1	1	1	1
Polg2	0.0438852	0.617369	0.328479	0.925567	0.00156381	1	1	1	1
Dpp10	0.0184774	0.70716	0.823767	0.949983	0.00323249	1	1	1	1
Pclo	0.00503734	0.027878	0.170458	0.633387	0.00022772	1	1	1	1
Twsg1	0.0481987	0.308163	0.685423	0.995716	0.0115956	1	1	1	1
Pkn1	0.0311043	0.694596	0.892527	0.526094	0.00893687	1	1	1	1
Arhgap5	0.0463144	0.591928	0.937059	0.291599	0.00131819	1	1	1	1
Fbxo45	0.0203768	0.470223	0.961815	0.815882	0.0117451	1	1	1	1
Mbd2	0.0237295	0.866872	0.817935	0.83263	0.0040256	1	1	1	1
Map3k5	0.00072526	0.971515	0.749569	0.955064	0.00116557	1	1	1	1
Top2b	0.00405403	0.151515	0.759119	0.686641	0.00309821	1	1	1	1
Mc5r	0.0339457	0.0454707	0.0694816	0.706736	0.00277439	1	1	1	1
Zdhhc13	0.00218438	0.16641	0.479712	0.893138	0.00931048	1	1	1	1
Jph3	0.0370934	0.694111	0.819168	0.820784	0.0216061	1	1	1	1
Gpd1	0.0427063	0.179223	0.90924	0.939009	0.00169147	1	1	1	1
Nrxn3	0.00966314	0.304933	0.520678	0.925781	0.00741508	1	1	1	1
Gm5113	0.0350596	0.672063	0.534151	0.661857	0.0313924	1	1	1	1
Tardbp	0.00488023	0.414881	0.825951	0.951032	0.0131131	1	1	1	1
Zmiz1	0.0408701	0.775972	0.564443	0.587228	0.00722688	1	1	1	1
Brpf1	0.0353133	0.707029	0.822854	0.691323	0.00141183	1	1	1	1
Ext1	0.0175682	0.945075	0.912106	0.695143	0.00619938	1	1	1	1
Unc5c	0.0171818	0.345597	0.872022	0.977829	0.00300717	1	1	1	1
Ap2a2	0.020632	0.587313	0.997009	0.782538	0.0354834	1	1	1	1
Tmtc4	0.0263499	0.743141	0.510633	0.757439	0.00159928	1	1	1	1
Airn	0.0316342	0.185404	0.7387	0.149996	0.000319353	1	1	1	1
Hipk1	0.00255157	0.284637	0.626044	0.805865	0.00122119	1	1	1	1
Matr3	0.00243639	0.911103	0.711246	0.854559	0.00316024	1	1	1	1
Polr1d	0.0200652	0.43785	0.625261	0.772113	0.0022611	1	1	1	1
Orc4	0.0282526	0.400548	0.931613	0.396342	0.0136416	1	1	1	1
Fut8	0.0181567	0.183203	0.837812	0.981392	0.00375523	1	1	1	1
Rps6ka3	0.0279769	0.0287137	0.688408	0.691381	0.0054482	1	1	1	1
Rps6ka5	0.0115091	0.303268	0.749005	0.141155	0.00308243	1	1	1	1
Ergic2	0.00546498	0.669912	0.57509	0.970691	0.00648447	1	1	1	1
Usp9x	0.00986751	0.625358	0.584222	0.333427	0.00811914	1	1	1	1
Fam131a	0.00479477	0.635401	0.250483	0.588511	0.00014219	1	1	1	1
Med14	0.00850895	0.13977	0.586122	0.586948	0.00851829	1	1	1	1
Brinp1	0.00218358	0.547681	0.753162	0.921888	0.000194023	1	1	1	1
Kirrel3	0.00967148	0.57131	0.607936	0.919429	0.000159324	1	1	1	1
Osgin2	0.00397839	0.109628	0.54569	0.959072	0.00153229	1	1	1	1
Rbm41	0.0186884	0.0726676	0.866198	0.211786	0.00694826	1	1	1	1
Synpr	0.00406188	0.0692111	0.81529	0.638876	7.67477e-05	1	1	1	1
Zfp760	0.0425729	0.100782	0.425449	0.674961	0.00136035	1	1	1	1
Dlg2	0.0195355	0.989344	0.937328	0.384547	0.00547248	1	1	1	1
Tmem238	0.0240261	0.223901	0.8551	0.966776	0.00116277	1	1	1	1
Alad	0.00974709	0.223521	0.971217	0.38539	0.00100597	1	1	1	1
Kcnj3	0.00651434	0.690644	0.955128	0.886246	0.00329152	1	1	1	1
Tmem201	0.0241191	0.880858	0.831417	0.584252	0.00588324	1	1	1	1
Naaa	0.0152307	0.656283	0.276633	0.280365	0.00878107	1	1	1	1
Hook1	0.0454292	0.232575	0.827207	0.536931	0.0322408	1	1	1	1
Ints8	0.0296432	0.772363	0.773401	0.942418	0.0094465	1	1	1	1
Hivep2	0.00222307	0.462926	0.834852	0.970761	0.000712664	1	1	1	1
Zbtb46	0.0337949	0.980929	0.976729	0.668425	0.00706773	1	1	1	1
Mcc	0.00582768	0.246705	0.00405635	0.792852	0.00011452	1	1	1	1
Ints6	0.0235827	0.538035	0.806291	0.333646	0.033582	1	1	1	1
Cln5	0.00927073	0.528718	0.70762	0.675979	0.000253838	1	1	1	1
Vimp	0.00825176	0.724197	0.875439	0.977028	0.00196115	1	1	1	1
Chic2	0.0112466	0.860487	0.938991	0.447804	0.00328316	1	1	1	1
Suz12	0.0414848	0.661823	0.944428	0.633667	0.0189987	1	1	1	1
Syt9	0.0472791	0.541649	0.771131	0.409349	0.000411527	1	1	1	1
Itm2b	0.0289999	0.775708	0.611817	0.758627	0.0245377	1	1	1	1
Zfp110	0.011859	0.451927	0.514829	0.924175	0.00126732	1	1	1	1
Zranb1	0.0190074	0.114651	0.879705	0.997061	0.00116277	1	1	1	1
Dek	0.00290858	0.102965	0.424404	0.479979	0.000520088	1	1	1	1
Samd12	0.000259131	0.910561	0.394276	0.834302	0.0012032	1	1	1	1
Sept11	0.0364832	0.654458	0.53187	0.957565	0.0214924	1	1	1	1
Pcdhb16	0.0382523	0.763753	0.540702	0.699012	0.0133656	1	1	1	1
Mynn	0.0203286	0.20911	0.382506	0.647626	0.0023796	1	1	1	1
Cnot2	0.0311132	0.467952	0.686303	0.890119	0.00190801	1	1	1	1
Scrg1	0.0479655	0.0823429	0.321657	0.966368	0.00226545	1	1	1	1
Toe1	0.00725665	0.381374	0.670864	0.386184	0.000837046	1	1	1	1
Ttc9b	0.00125724	0.411643	0.163996	0.436286	9.97587e-06	1	1	1	1
Cplx2	0.0194608	0.866506	0.942096	0.849069	0.0128718	1	1	1	1
Dclre1b	0.036221	0.182964	0.585237	0.682327	0.00169054	1	1	1	1
Ccser1	0.0390374	0.694979	0.602517	0.686083	0.00574341	1	1	1	1
Zfand5	0.0291258	0.369002	0.848132	0.962908	0.0451542	1	1	1	1
Brwd3	0.0341449	0.174487	0.609053	0.417978	0.0126355	1	1	1	1
Clec2l	0.0201584	0.198705	0.598413	0.398545	0.000332001	1	1	1	1
Mtmr12	0.0323078	0.82829	0.985189	0.964	0.00893699	1	1	1	1
Cpeb4	0.0188845	0.632858	0.399512	0.708585	0.027917	1	1	1	1
Stard4	0.0284863	0.444742	0.938339	0.533535	0.0059627	1	1	1	1
Pax8	0.0359763	0.638707	0.255254	0.376851	0.0238069	1	1	1	1
Kat6a	0.0368123	0.200877	0.812542	0.557104	0.00127024	1	1	1	1
Tmem163	0.0345968	0.546494	0.172296	0.446284	0.000256196	1	1	1	1
Psmg3	0.0448897	0.820684	0.596397	0.738623	0.0111286	1	1	1	1
Lhfpl2	0.0160166	0.0665912	0.192084	0.987827	0.000194023	1	1	1	1
Tmem33	0.0237363	0.696349	0.655887	0.258531	0.00881437	1	1	1	1
Stmn2	0.0339437	0.984215	0.700922	0.470727	0.021329	1	1	1	1
Nt5dc2	0.0330183	0.589415	0.466767	0.077854	0.00100441	1	1	1	1
U2surp	0.0186559	0.292715	0.898182	0.688839	0.0205033	1	1	1	1
Tax1bp1	0.000756791	0.831062	0.00617536	0.948706	0.00251057	1	1	1	1
Eed	0.0246814	0.186868	0.64634	0.605874	0.0013115	1	1	1	1
Tra2b	0.0373817	0.773031	0.643863	0.755183	0.0309053	1	1	1	1
Rock2	0.0130316	0.212929	0.978551	0.894924	0.00331872	1	1	1	1
Ccnh	0.0198121	0.700549	0.686124	0.789956	0.0231774	1	1	1	1
Rnf2	0.0205714	0.33433	0.946702	0.675726	0.0295964	1	1	1	1
Mfhas1	0.0106163	0.716129	0.405266	0.90672	0.000422906	1	1	1	1
Sirpa	0.0296879	0.641923	0.830694	0.932219	0.00962803	1	1	1	1
Camk2b	0.00182021	0.981391	0.885107	0.961345	0.00158775	1	1	1	1
Extl2	0.0490273	0.197961	0.806306	0.970393	0.038424	1	1	1	1
Smchd1	0.00216906	0.303596	0.544044	0.447682	0.00309438	1	1	1	1
Fads6	0.0326092	0.948619	0.349299	0.799133	0.000243315	1	1	1	1
Cnot6l	0.00596677	0.918144	0.624841	0.912473	0.00444969	1	1	1	1
Prkcb	0.0435896	0.572385	0.760907	0.869091	0.00574157	1	1	1	1
Maml1	0.014327	0.991274	0.814735	0.693251	0.00148423	1	1	1	1
Hspa14	0.0255137	0.97912	0.924984	0.904866	0.00419008	1	1	1	1
Crlf3	0.0182952	0.411434	0.862427	0.406806	0.00166689	1	1	1	1
Camk2d	0.0148735	0.879633	0.80768	0.886209	0.0020301	1	1	1	1
Mllt3	0.0145314	0.687523	0.798161	0.688573	0.00633455	1	1	1	1
Bmi1	0.0178689	0.0860472	0.97006	0.869989	0.00680445	1	1	1	1
Zfp148	0.0309108	0.780113	0.526329	0.848936	0.0209239	1	1	1	1
Smc6	0.0107582	0.243558	0.713532	0.900639	0.000777685	1	1	1	1
Dlg1	0.0189335	0.165064	0.992051	0.548045	0.0214449	1	1	1	1
Irf2bpl	0.0408444	0.667909	0.536436	0.588102	0.01572	1	1	1	1
Wdr44	0.0230031	0.267812	0.756372	0.583882	0.0110141	1	1	1	1
Lcat	0.0260725	0.295401	0.548167	0.272489	0.000126994	1	1	1	1
Mef2a	0.0185604	0.370535	0.760888	0.93692	0.0204458	1	1	1	1
Phykpl	0.0381286	0.303666	0.843416	0.848375	0.00498167	1	1	1	1
Eps8	0.0342717	0.338021	0.111114	0.900529	0.00026826	1	1	1	1
Suv420h1	0.0131843	0.584661	0.905398	0.909305	0.00306669	1	1	1	1
Fbxo27	0.0382721	0.422908	0.669373	0.948992	0.00523359	1	1	1	1
Lin9	0.0187383	0.193158	0.644055	0.929509	0.000260209	1	1	1	1
Shprh	0.0256788	0.0700822	0.659698	0.239888	0.00272223	1	1	1	1
Cd47	0.0214533	0.137307	0.633673	0.61355	0.028436	1	1	1	1
Tbc1d8b	0.041675	0.0352682	0.984854	0.674274	0.00725919	1	1	1	1
Bzw2	0.0228002	0.571076	0.302817	0.633748	0.0324427	1	1	1	1
Xbp1	0.0201923	0.968687	0.489108	0.613452	0.00542445	1	1	1	1
Smcr8	0.00899276	0.802374	0.834509	0.824727	0.00316018	1	1	1	1
Dtymk	0.0406595	0.241606	0.762952	0.62451	0.00363857	1	1	1	1
Lcor	0.0459868	0.189525	0.90427	0.192944	0.00503612	1	1	1	1
Krit1	0.0436604	0.915633	0.548496	0.941158	0.0231449	1	1	1	1
Zkscan8	0.0379027	0.278482	0.808493	0.898031	0.00871473	1	1	1	1
Rb1cc1	0.0319279	0.0726091	0.816566	0.97899	0.0151847	1	1	1	1
Klhl42	0.0455024	0.694218	0.697504	0.790419	0.00944229	1	1	1	1
Pik3ca	0.0408167	0.551182	0.978026	0.635834	0.00423479	1	1	1	1
Hnrnpdl	0.0345205	0.705474	0.807883	0.368703	0.0179609	1	1	1	1
Spcs3	0.0474935	0.293439	0.707846	0.901277	0.00205147	1	1	1	1
Bola3	0.0412592	0.76789	0.356365	0.551302	0.000622804	1	1	1	1
Kif18a	0.0684129	0.0177736	0.943666	0.865076	0.00782707	1	1	1	1
Rmdn3	0.0435484	0.323831	0.740964	0.800881	0.000240072	1	1	1	1
Pck2	0.0235827	0.893803	0.968094	0.992727	0.00390564	1	1	1	1
Pak2	0.0395543	0.11582	0.932455	0.839854	0.0126633	1	1	1	1
Trappc5	0.0337748	0.790491	0.681071	0.884243	0.00273454	1	1	1	1
Lmx1b	0.0898481	0.0309605	0.640245	0.632092	0.0187242	1	1	1	1
Gnptg	0.0153131	0.853263	0.961503	0.574878	0.0040256	1	1	1	1
Tfam	0.0499648	0.318444	0.792358	0.909719	0.0140169	1	1	1	1
Zfp260	0.0458565	0.212529	0.688978	0.937106	0.0386994	1	1	1	1
Slc35d1	0.0236231	0.0103677	0.846818	0.726035	0.005503	1	1	1	1
Nudt16l1	0.0396454	0.898525	0.790859	0.686494	0.0175853	1	1	1	1
Fam132a	0.0355664	0.11943	0.554991	0.793367	0.0161035	1	1	1	1
Adal	0.019594	0.176467	0.28284	0.742023	0.00196666	1	1	1	1
Ogfrl1	0.0383651	0.869408	0.685781	0.542203	0.0025637	1	1	1	1
Fmr1	0.036926	0.726146	0.702501	0.724144	0.0234004	1	1	1	1
Chst7	0.117085	0.0335477	0.821825	0.56009	0.00999162	1	1	1	1
Ireb2	0.0373222	0.250305	0.719672	0.29414	0.00968144	1	1	1	1
Lmna	0.0434139	0.566724	0.195979	0.815855	0.0144945	1	1	1	1
Thoc2	0.0196805	0.0258999	0.343888	0.958689	0.00547248	1	1	1	1
Rgs3	0.0170673	0.671732	0.856635	0.373544	7.59138e-05	1	1	1	1
Banf1	0.0257382	0.829408	0.257098	0.63982	0.0238332	1	1	1	1
Gpr37l1	0.0257533	0.4929	0.5847	0.37574	0.000120965	1	1	1	1
Sri	0.0460604	0.41703	0.991437	0.770792	0.00402402	1	1	1	1
Nol7	0.0337427	0.540256	0.978343	0.623967	0.00055569	1	1	1	1
Cask	0.0340528	0.644809	0.942449	0.453526	0.00609043	1	1	1	1
Crls1	0.039046	0.212259	0.929736	0.909878	0.0247632	1	1	1	1
Pgm5	0.193025	0.0232742	0.570044	0.212596	0.00114209	1	1	1	1
Jmy	0.0322283	0.00729905	0.965757	0.625971	0.000147635	1	1	1	1
Angpt1	0.0260532	0.00017419	0.0384341	0.127291	4.27999e-05	1	1	1	1
Bmpr1a	0.164228	0.0289589	0.742725	0.867563	0.0226519	1	1	1	1
Efnb2	0.155048	0.11575	0.20835	0.00549022	0.000882294	1	1	1	1
Bmp1	0.13797	0.760666	0.921651	0.0344528	0.0166251	1	1	1	1
Snai1	0.157279	0.000893096	0.77373	0.00635952	0.0069998	1	1	1	1
Ly6g6d	0.317423	0.0130437	0.566904	0.931782	0.00298078	1	1	1	1
Ebf1	0.362423	0.87691	0.0208473	0.593308	6.36032e-05	1	1	1	1
Macrod2	0.0733053	0.000361338	0.779281	0.909383	0.000131114	1	1	1	1
Bhlha9	0.23099	0.0145903	0.669239	0.721003	0.0268041	1	1	1	1
Nufip2	0.274893	0.0412668	0.616961	0.846528	0.0027788	1	1	1	1
Sp1	0.387799	0.0370343	0.872993	0.601265	0.00669107	1	1	1	1
Cdt1	0.415384	0.0979969	0.458132	0.0482622	0.00383006	1	1	1	1
Gpn1	0.42082	0.0152747	0.0934733	0.849217	0.00562056	1	1	1	1
Zfp248	0.493697	0.0144292	0.547493	0.690951	0.00542445	1	1	1	1
Lrrc10b	0.621823	0.381327	0.34695	0.0400736	1.51543e-05	1	1	1	1
Tjp3	0.666575	0.00702947	0.353466	0.97312	0.0285593	1	1	1	1
Itga1	0.668599	0.00650281	0.436894	0.534197	0.032399	1	1	1	1
Col1a2	0.784791	0.036148	0.433276	0.957827	0.00759861	1	1	1	1
Zfp84	0.824085	0.0318961	0.960296	0.743329	0.0125766	1	1	1	1
Crispld2	0.834355	0.0153472	0.230645	0.385444	0.00668971	1	1	1	1
Slc12a4	0.827781	0.0190809	0.479239	0.517163	0.000493659	1	1	1	1
Zscan20	0.912369	0.0147996	0.553944	0.538978	0.0237779	1	1	1	1
Gria2	0.966079	0.360759	0.000954681	0.0748117	9.97587e-06	1	1	1	1
Rnf24	0.961243	0.0221342	0.530058	0.48691	0.00219136	1	1	1	1
Rnft1	0.999295	0.0346762	0.414091	0.252493	0.00551158	1	1	1	1
Swt1	0.937224	0.00645354	0.923216	0.280406	0.00140035	1	1	1	1
Vegfc	0.892893	0.00201629	0.886031	0.938375	0.00135482	1	1	1	1
S1pr3	0.892456	0.0223868	0.714518	0.877279	0.0298807	1	1	1	1
Zmym1	0.815251	0.00984739	0.885891	0.17916	0.00213624	1	1	1	1
Nup205	0.808449	0.117842	0.0479557	0.454283	0.0368588	1	1	1	1
Pla2g4c	0.840624	0.0289432	0.786	0.604334	0.0184492	1	1	1	1
Zfp874a	0.799556	0.0172217	0.611296	0.513194	0.0218773	1	1	1	1
Lrig1	0.753276	0.98259	0.000731113	0.850441	8.64745e-06	1	1	1	1
Aste1	0.676327	0.0205314	0.917134	0.438581	0.00396386	1	1	1	1
Tmem252	0.655442	0.0239886	0.912012	0.448536	0.00711247	1	1	1	1
Nxph3	0.576207	0.856857	0.846318	0.0349263	0.0383839	1	1	1	1
Wdr64	0.59205	0.022872	0.527914	0.169367	0.0317727	1	1	1	1
Zfp189	0.487334	0.022164	0.958107	0.934961	0.018884	1	1	1	1
Astl	0.455763	0.00142052	0.83099	0.17157	0.0182704	1	1	1	1
Dusp6	0.452228	0.0247365	0.189879	0.991156	0.000268333	1	1	1	1
Fam122b	0.436608	0.0135651	0.998476	0.404368	0.0200556	1	1	1	1
Ecm1	0.307917	0.0347209	0.816484	0.704083	0.0172968	1	1	1	1
Adamts2	0.322212	0.0361998	0.580142	0.86607	0.0339056	1	1	1	1
Ccnc	0.120404	0.0101853	0.866567	0.990739	0.0147683	1	1	1	1
Grin2b	0.277385	0.0462325	0.781562	0.896977	0.00113698	1	1	1	1
Ackr2	0.0732952	0.0113591	0.453047	0.836902	0.00277651	1	1	1	1
Ido1	0.239948	0.0337333	0.94467	0.0455613	0.00022991	1	1	1	1
Slc1a2	0.0750425	0.00109398	0.721995	0.623304	0.00104723	1	1	1	1
Rgs7bp	0.0339048	0.109943	0.848506	0.923283	0.003533	1	1	1	1
Slc4a4	0.0416225	0.0212529	0.484538	0.395093	0.0128718	1	1	1	1
Tgs1	0.0244401	0.0551249	0.29601	0.305546	0.0225365	1	1	1	1
Sorl1	0.0475315	0.275383	0.726807	0.946293	0.0134386	1	1	1	1
Jak1	0.0825876	0.028549	0.585337	0.811437	0.034457	1	1	1	1
Ttll3	0.0350779	0.0288132	0.635933	0.565456	0.000902165	1	1	1	1
Agk	0.0868655	0.0263311	0.684009	0.366199	0.0120339	1	1	1	1
Pappa2	0.0383483	0.0708577	0.903752	0.845598	0.00133432	1	1	1	1
Rasa2	0.0117725	0.00404842	0.0204389	0.414628	0.00309228	1	1	1	1
Fkbp15	0.228814	0.0420817	0.892747	0.968978	0.0333338	1	1	1	1
Wars	0.050465	0.039776	0.255048	0.598905	0.0059627	1	1	1	1
Tm7sf2	0.0598625	0.0355056	0.834458	0.97923	0.00668759	1	1	1	1
Mtag2	0.0462301	0.375942	0.153771	0.0645565	0.00386553	1	1	1	1
Hspa13	0.192653	0.0304916	0.493778	0.846668	0.0242975	1	1	1	1
Sec63	0.0608735	0.0445381	0.965594	0.347809	0.0027008	1	1	1	1
Ifi27l2a	0.204304	0.00276284	0.572154	0.77513	0.00225414	1	1	1	1
Ttc3	0.354421	0.0145558	0.818795	0.798453	0.031659	1	1	1	1
Ipo8	0.143244	0.0369454	0.926727	0.0603866	0.0192487	1	1	1	1
Cpne3	0.130357	0.00292108	0.930205	0.845734	0.00932616	1	1	1	1
Zfp108	0.070841	0.00797521	0.010805	0.150495	0.00862332	1	1	1	1
Cand1	0.119367	0.0130383	0.763244	0.638354	0.00710894	1	1	1	1
Igfbp4	0.481237	0.0272446	0.847503	0.613041	0.0010859	1	1	1	1
Prkaa2	0.440624	0.0257923	0.988123	0.738629	0.0255455	1	1	1	1
Rab14	0.52688	0.0388645	0.585938	0.698551	0.0325649	1	1	1	1
Atxn1	0.56419	0.0376302	0.655097	0.603473	0.00753344	1	1	1	1
Acp2	0.41911	0.0240766	0.974725	0.789027	0.0275423	1	1	1	1
Arl6ip1	0.505299	0.0351182	0.941178	0.661808	0.00528664	1	1	1	1
Acbd3	0.418608	0.00527425	0.663236	0.743127	0.0260264	1	1	1	1
Timm17a	0.409699	0.0268037	0.626369	0.945062	0.0203985	1	1	1	1
Ctnnbip1	0.557537	0.0129628	0.677379	0.746672	0.0105414	1	1	1	1
Mapre1	0.571631	0.00272579	0.337805	0.539753	0.00247298	1	1	1	1
Zfp91	0.517515	0.0208692	0.789048	0.694451	0.0151317	1	1	1	1
Cyfip2	0.744546	0.0487846	0.618921	0.883606	0.0238699	1	1	1	1
Fam199x	0.602886	0.0474863	0.925136	0.291617	0.0105676	1	1	1	1
Hsp90ab1	0.624567	0.0136496	0.886774	0.985097	0.0124649	1	1	1	1
Dnajc5	0.642267	0.0136332	0.855285	0.768527	0.0206676	1	1	1	1
Slc25a44	0.758657	0.0322949	0.489312	0.843236	0.0196459	1	1	1	1
Exoc4	0.67086	0.00928835	0.793569	0.869816	0.0131252	1	1	1	1
Snx27	0.808941	0.00501555	0.824648	0.562001	0.0263663	1	1	1	1
Med1	0.734054	0.0284615	0.264571	0.941545	0.0117451	1	1	1	1
Rab6a	0.808469	0.0251908	0.700834	0.902548	0.00606146	1	1	1	1
Brd2	0.870216	0.00975163	0.706271	0.562229	0.0178732	1	1	1	1
Zfp64	0.887516	0.00299929	0.361179	0.786711	0.00556838	1	1	1	1
Rabgef1	0.930539	0.0394574	0.788062	0.642925	0.0199865	1	1	1	1
Etnppl	0.984429	0.0360542	0.785285	0.393281	0.0253904	1	1	1	1
Myt1l	0.988676	0.0289078	0.692179	0.971018	0.00497782	1	1	1	1
Map2k4	0.98891	0.00926025	0.824447	0.635224	0.000784951	1	1	1	1
Mapk8ip1	0.994939	0.0213029	0.909004	0.663558	0.017889	1	1	1	1
Rian	0.996517	0.358269	0.111814	0.025825	0.00565884	1	1	1	1
Garem	0.955937	0.0121579	0.398177	0.655413	0.00236366	1	1	1	1
Slc16a6	0.861658	0.0225108	0.905919	0.193714	0.0343097	1	1	1	1
Dnajc21	0.855518	0.0228932	0.959204	0.692942	0.0174189	1	1	1	1
Nin	0.748203	0.35603	0.0314239	0.672669	0.00366537	1	1	1	1
Cd99l2	0.698477	0.00514925	0.724979	0.793967	0.00227182	1	1	1	1
Hmgcs1	0.694181	0.0339601	0.801254	0.240009	0.000342443	1	1	1	1
Map1b	0.693271	0.00652293	0.828001	0.897861	0.00285972	1	1	1	1
Ncl	0.605325	0.0106279	0.857715	0.773693	0.00388431	1	1	1	1
Gsk3b	0.736549	0.0392184	0.491477	0.735925	0.0245006	1	1	1	1
Nicn1	0.586939	0.042001	0.638713	0.899185	0.00114205	1	1	1	1
Prepl	0.631929	0.0404986	0.740045	0.580329	0.00526442	1	1	1	1
Nt5c2	0.455611	0.00696692	0.777757	0.471985	0.00217658	1	1	1	1
Hspa4l	0.597484	0.00966632	0.744832	0.281404	0.0146669	1	1	1	1
Ccser2	0.510438	0.047504	0.266431	0.792427	0.0339736	1	1	1	1
St3gal4	0.491372	0.0427671	0.824957	0.634204	0.0115871	1	1	1	1
Cyb5b	0.268112	0.00583785	0.516101	0.276246	0.000780882	1	1	1	1
Gm13629	0.459172	0.0416599	0.423087	0.732202	0.00242493	1	1	1	1
Lrrc27	0.275852	0.0463194	0.222725	0.606192	0.0186302	1	1	1	1
Lrp4	0.386478	0.0275466	0.354099	0.48405	0.00153943	1	1	1	1
Slc4a8	0.346123	0.00745586	0.808175	0.482912	0.00760926	1	1	1	1
Endod1	0.394965	0.0135276	0.664082	0.785589	0.0251127	1	1	1	1
Trim37	0.186438	0.0432936	0.993312	0.914699	0.00442952	1	1	1	1
Irgm2	0.20221	0.0268232	0.550351	0.617938	0.0176351	1	1	1	1
Kif5a	0.265293	0.00523837	0.623347	0.3596	0.000425428	1	1	1	1
Ina	0.264708	0.0155169	0.817509	0.736905	0.0116788	1	1	1	1
Rcc2	0.0769557	0.0259797	0.795272	0.952683	0.00524903	1	1	1	1
Ifi27	0.143792	0.00634139	0.90731	0.481092	0.028769	1	1	1	1
Atp1a3	0.230752	0.0493307	0.408958	0.924189	0.021943	1	1	1	1
Rtp4	0.098462	0.00851422	0.459348	0.367278	0.014869	1	1	1	1
Map7d2	0.187786	0.0317525	0.699451	0.505794	0.0141211	1	1	1	1
Nek7	0.0546547	0.0200995	0.962161	0.849398	0.00574696	1	1	1	1
Mal	0.0799897	0.0201287	0.955083	0.535844	0.00149229	1	1	1	1
Dusp18	0.0444882	0.0125505	0.957517	0.889723	0.000433457	1	1	1	1
Oasl2	0.0241695	0.0312409	0.776152	0.786326	0.0097844	1	1	1	1
Ccnd2	0.0386098	0.144574	0.498821	0.709838	0.000260496	1	1	1	1
Dlx2	0.729095	0.815045	0.0234581	0.936198	0.00151273	1	1	1	1
Dlx1	0.502147	0.843717	0.0073	0.544801	2.49709e-05	1	1	1	1
Vma21	0.198286	0.774663	0.0301206	0.372764	0.000158808	1	1	1	1
Mzb1	0.084405	0.535606	0.216615	0.00726013	0.00855423	1	1	1	1
Trdn	0.164995	0.891546	0.0130278	0.542435	0.0290261	1	1	1	1
Foxq1	0.0440593	0.623721	0.120698	0.252029	0.0150748	1	1	1	1
Rnasel	0.0642539	0.092736	0.0385742	0.870976	0.00616438	1	1	1	1
Ncam1	0.0341447	0.0149976	0.482612	0.598816	0.0097573	1	1	1	1
Npc2	0.0303674	0.619277	0.644993	0.382398	0.0087951	1	1	1	1
Slc48a1	0.0134779	0.28535	0.928182	0.369402	0.00308243	1	1	1	1
Fndc4	0.00590191	0.953272	0.163453	0.803584	0.00324376	1	1	1	1
Tmem180	0.0392436	0.747535	0.356958	0.214441	0.0014215	1	1	1	1
Kcnn3	0.0180397	0.191418	0.941177	0.0532415	0.00644173	1	1	1	1
Prps2	0.0496475	0.0845225	0.316086	0.497146	0.000447055	1	1	1	1
Acer2	0.038536	0.376848	0.657954	0.8918	0.0323321	1	1	1	1
Hipk2	0.0176464	0.80288	0.358199	0.92659	0.00855591	1	1	1	1
Pvr	0.026213	0.964013	0.134832	0.73276	0.00583175	1	1	1	1
Slc29a3	0.00998482	0.328607	0.532617	0.204621	0.00169737	1	1	1	1
Slc4a3	0.0155203	0.611019	0.490459	0.991218	0.00276979	1	1	1	1
Nrip3	0.164224	0.0480616	0.0621303	0.74225	0.0073516	1	1	1	1
Zdhhc8	0.0304673	0.887943	0.992767	0.950125	0.00917088	1	1	1	1
Iqsec1	0.0449877	0.508252	0.852484	0.593652	0.0104511	1	1	1	1
Dhdds	0.032782	0.760439	0.499153	0.904108	0.0252006	1	1	1	1
Otud7b	0.0446392	0.880341	0.758946	0.803887	0.00865452	1	1	1	1
Apc	0.0184493	0.939955	0.72887	0.814074	0.000310118	1	1	1	1
Aktip	0.00619999	0.0356683	0.940342	0.927081	0.000658065	1	1	1	1
Fam219a	0.042267	0.468511	0.932267	0.930137	0.00274376	1	1	1	1
Nt5dc3	0.0253181	0.436096	0.999102	0.577936	0.00799036	1	1	1	1
Map4k2	0.0322058	0.794622	0.757627	0.578503	0.0268041	1	1	1	1
Ccdc136	0.016022	0.575856	0.377204	0.824315	0.0214575	1	1	1	1
Rusc1	0.0166179	0.369297	0.912735	0.901008	0.00352226	1	1	1	1
Ankrd13d	0.0438058	0.164734	0.724729	0.644386	0.0256921	1	1	1	1
Phactr1	0.0299047	0.139949	0.786298	0.417186	1.49904e-05	1	1	1	1
Lztr1	0.0288574	0.58107	0.859623	0.363979	0.00164587	1	1	1	1
Tex2	0.0095137	0.909958	0.578109	0.886795	0.00273034	1	1	1	1
Bmp4	0.0699985	0.0359284	0.226701	0.827682	0.007891	1	1	1	1
Cers2	0.0291424	0.451697	0.211659	0.853865	0.010445	1	1	1	1
Asap1	0.0300184	0.786744	0.892328	0.904134	0.00028077	1	1	1	1
Usp54	0.0266961	0.644576	0.983815	0.779639	0.00299737	1	1	1	1
Hecw1	0.040932	0.854869	0.971038	0.870781	0.00851621	1	1	1	1
Kif23	0.0322965	0.752521	0.628099	0.85193	0.00845706	1	1	1	1
Gpatch4	0.0306052	0.0943752	0.831018	0.432615	0.00484794	1	1	1	1
Dscr3	0.0300839	0.492596	0.586566	0.622256	0.0116387	1	1	1	1
Fam134b	0.029089	0.113466	0.967689	0.363461	0.011049	1	1	1	1
Plekha4	0.0321765	0.853346	0.726059	0.139263	0.0018654	1	1	1	1
Msi1	0.0199811	0.863923	0.881858	0.955018	0.0182059	1	1	1	1
Prkd3	0.0187801	0.917439	0.666013	0.868118	0.0055212	1	1	1	1
Ksr1	0.0193905	0.797407	0.141888	0.260799	0.00289805	1	1	1	1
Plekhb2	0.0295051	0.300962	0.83754	0.898056	0.028083	1	1	1	1
Slc25a47	0.0391245	0.460681	0.300899	0.84925	0.0222591	1	1	1	1
Plbd2	0.00907644	0.927198	0.496943	0.288993	0.00305858	1	1	1	1
Nfasc	0.00853955	0.652792	0.952557	0.515098	0.0170092	1	1	1	1
Nsun4	0.0217113	0.844216	0.646251	0.933837	0.0131653	1	1	1	1
Fcho1	0.0202716	0.581708	0.183175	0.745196	0.00923586	1	1	1	1
Clasp1	0.00496647	0.229385	0.86937	0.854145	0.00141551	1	1	1	1
Slc44a1	0.0251406	0.81118	0.516862	0.687356	0.003047	1	1	1	1
Mvb12b	0.0398437	0.149842	0.939299	0.718763	0.0354942	1	1	1	1
Shc1	0.0259713	0.424426	0.844998	0.806049	0.0281039	1	1	1	1
Focad	0.0241332	0.731776	0.701561	0.94305	0.00175252	1	1	1	1
Cercam	0.0410305	0.70092	0.99746	0.486693	0.0195088	1	1	1	1
Stmn4	0.0354936	0.566486	0.500212	0.487397	0.00440653	1	1	1	1
Cp	0.1164	0.0489841	0.669729	0.748739	0.027124	1	1	1	1
Frmd5	0.00939119	0.73025	0.549617	0.597004	0.012202	1	1	1	1
St6galnac3	0.0205362	0.759518	0.763014	0.200807	0.00261789	1	1	1	1
Gpt	0.0127463	0.602885	0.755413	0.395889	0.0394635	1	1	1	1
Arap2	0.027153	0.824665	0.0675367	0.866249	0.0372727	1	1	1	1
Bcr	0.0456827	0.33454	0.869885	0.577707	0.000803783	1	1	1	1
Dnajb2	0.00346888	0.252953	0.501274	0.860687	0.00246192	1	1	1	1
Emx1	0.0298889	0.0747365	0.346849	0.0485118	0.000233098	1	1	1	1
Tcea2	0.0351169	0.889912	0.494697	0.952323	0.0045641	1	1	1	1
Lgi3	0.0300136	0.309247	0.55997	0.964265	0.02013	1	1	1	1
Kctd3	0.0129994	0.805569	0.463857	0.470177	0.0250445	1	1	1	1
Csnk1e	0.0180651	0.593604	0.804247	0.56525	0.00321886	1	1	1	1
Brsk1	0.00758025	0.274954	0.639898	0.784233	0.000803783	1	1	1	1
Rundc3a	0.015125	0.929548	0.631288	0.98879	0.00164133	1	1	1	1
Slc9a9	0.0206849	0.405058	0.966514	0.313868	0.00225414	1	1	1	1
Gab2	0.00912521	0.992597	0.740448	0.942605	0.00468874	1	1	1	1
Tmem189	0.0109579	0.769879	0.794087	0.831541	0.0141971	1	1	1	1
Desi1	0.00897755	0.596962	0.665669	0.857771	0.0150579	1	1	1	1
Tgfa	0.0108916	0.238941	0.855766	0.113086	0.000292818	1	1	1	1
Synj2	0.0276363	0.632261	0.595142	0.855602	0.000770894	1	1	1	1
Ttn	0.00479091	0.703879	0.23212	0.249003	0.00502139	1	1	1	1
Fam73b	0.00425118	0.961977	0.72981	0.796603	0.00764462	1	1	1	1
Itsn1	0.0355259	0.425862	0.549935	0.724643	0.0220315	1	1	1	1
Elovl1	0.00903094	0.385826	0.911669	0.69889	0.00278668	1	1	1	1
Edem1	0.0140574	0.0170783	0.475767	0.683739	0.00680466	1	1	1	1
Csgalnact1	0.0108321	0.226259	0.190143	0.793889	0.00014545	1	1	1	1
Dlgap3	0.0255848	0.288902	0.25065	0.584575	0.000767569	1	1	1	1
Insc	0.0088363	0.706725	0.0734492	0.63422	0.00659123	1	1	1	1
Hspa12b	0.00436014	0.644536	0.236391	0.855971	0.0054482	1	1	1	1
Git1	0.0339425	0.784903	0.701999	0.776852	0.00135482	1	1	1	1
Foxp1	0.0456036	0.39258	0.215409	0.454264	0.000358222	1	1	1	1
Kcnip2	0.00249783	0.779228	0.641733	0.184135	0.0104439	1	1	1	1
Wwc2	0.0375795	0.134704	0.500869	0.786314	0.00685523	1	1	1	1
St3gal6	0.00828979	0.949205	0.651038	0.390912	0.0233037	1	1	1	1
Bcas1	0.0249863	0.643739	0.501772	0.920887	0.003533	1	1	1	1
Wscd1	0.00581621	0.27364	0.794537	0.544393	0.00515639	1	1	1	1
Apcdd1	0.045928	0.835974	0.885917	0.925706	0.0149931	1	1	1	1
Oxsr1	0.00502909	0.84727	0.376909	0.78634	0.00217658	1	1	1	1
Mlxipl	0.0412662	0.78409	0.755385	0.529783	0.0254338	1	1	1	1
St6gal1	0.01651	0.816386	0.56454	0.968131	0.00978007	1	1	1	1
Nacc2	0.047528	0.284008	0.937524	0.681055	0.00274273	1	1	1	1
Arhgdib	0.0444286	0.747798	0.529608	0.717122	0.0376182	1	1	1	1
Gpld1	0.023748	0.777133	0.951797	0.720863	0.0260383	1	1	1	1
Rassf2	0.00484503	0.91499	0.882231	0.506444	0.00381736	1	1	1	1
Padi2	0.0268321	0.421887	0.75623	0.61071	0.00615014	1	1	1	1
Rfxank	0.0074053	0.93138	0.224702	0.346283	0.0224544	1	1	1	1
Pced1a	0.0066544	0.686058	0.656339	0.197901	0.0162747	1	1	1	1
Trp53inp2	0.00862335	0.647336	0.75257	0.632635	0.00157815	1	1	1	1
Ly6e	0.0260016	0.671255	0.674113	0.723573	0.00139721	1	1	1	1
Hrh1	0.0275706	0.258073	0.942007	0.376191	0.0152711	1	1	1	1
Slco2b1	0.0191418	0.92383	0.860049	0.927279	0.00586264	1	1	1	1
Map1a	0.00772983	0.610096	0.907516	0.336112	0.00117049	1	1	1	1
Uba7	0.030079	0.859539	0.570104	0.948559	0.0353258	1	1	1	1
Slc25a37	0.015263	0.33963	0.695126	0.509713	0.00312182	1	1	1	1
Mpeg1	0.049537	0.964674	0.887896	0.937326	0.014325	1	1	1	1
Tmed10	0.0375922	0.977535	0.166071	0.34086	0.0291145	1	1	1	1
Adm	0.0454139	0.442977	0.990185	0.430133	0.00580871	1	1	1	1
Dpy19l1	0.00780649	0.7283	0.750909	0.720381	0.000559042	1	1	1	1
Kcns1	0.0130681	0.0141257	0.56832	0.0242459	0.000372054	1	1	1	1
Ceacam1	0.0135758	0.408822	0.593869	0.591608	0.00732553	1	1	1	1
Gjc2	0.0363314	0.341269	0.798008	0.0898017	0.0433402	1	1	1	1
Sult1a1	0.0439633	0.832435	0.445577	0.814733	0.0337563	1	1	1	1
Rffl	0.0112535	0.344805	0.487059	0.273396	0.00237521	1	1	1	1
Plk3	0.00918021	0.467676	0.520682	0.883791	0.025573	1	1	1	1
Dock5	0.028853	0.898891	0.468421	0.635056	0.00600986	1	1	1	1
Add2	0.0232272	0.152907	0.146511	0.291106	0.0064613	1	1	1	1
Cldn11	0.0371632	0.838792	0.33218	0.586588	0.0087222	1	1	1	1
Eme2	0.023957	0.998934	0.840749	0.80003	0.0269614	1	1	1	1
Scd1	0.0285062	0.484392	0.65413	0.323582	0.0329712	1	1	1	1
Gas2l1	0.0257159	0.990458	0.794795	0.517157	0.00414206	1	1	1	1
Asap3	0.00514409	0.0927567	0.930325	0.824339	0.00465003	1	1	1	1
Rin2	0.0221822	0.568747	0.717003	0.694173	0.014742	1	1	1	1
Rab6b	0.0491005	0.0670021	0.258436	0.647594	0.00329863	1	1	1	1
Rnf43	0.0124839	0.772207	0.226596	0.896538	0.0422526	1	1	1	1
Creb3l2	0.0131819	0.505054	0.752207	0.724	0.0191532	1	1	1	1
Lpin1	0.00474736	0.497582	0.691747	0.624424	0.0013115	1	1	1	1
Adamts4	0.00930844	0.0259473	0.84052	0.754619	0.00670408	1	1	1	1
Smim22	0.0187732	0.0361805	0.93229	0.0344173	0.0281615	1	1	1	1
Plekha6	0.0046778	0.352502	0.215567	0.656221	0.00455938	1	1	1	1
Stmn1	0.0066736	0.174217	0.950112	0.840827	0.000120195	1	1	1	1
Ppfibp2	0.000680264	0.448549	0.763452	0.752702	0.000913109	1	1	1	1
Nav1	0.0194166	0.386079	0.894961	0.3929	0.00212724	1	1	1	1
Asb13	0.0129948	0.0449453	0.718618	0.328009	0.00144008	1	1	1	1
Fah	0.0086397	0.807559	0.899479	0.995386	0.00509817	1	1	1	1
Sh3tc2	0.000268468	0.0405311	0.777767	0.979383	0.000887711	1	1	1	1
Homer2	0.0411234	0.951284	0.339956	0.720437	0.00649305	1	1	1	1
Parm1	0.000840754	0.0316932	0.221306	0.730302	0.000447055	1	1	1	1
Tbc1d5	0.000878397	0.533637	0.960238	0.968797	0.000476355	1	1	1	1
Pbxip1	0.00138299	0.947285	0.921576	0.699629	0.00433715	1	1	1	1
Arsg	0.0229016	0.742471	0.772346	0.1749	0.0106561	1	1	1	1
Gprc5b	0.0180556	0.823484	0.40821	0.284242	0.0117566	1	1	1	1
Lims2	2.4631e-05	0.694146	0.6066	0.579473	0.000110409	1	1	1	1
Islr	0.017773	0.295852	0.622926	0.440665	0.00484794	1	1	1	1
Slc26a8	0.0309628	0.301881	0.234872	0.380489	0.00316002	1	1	1	1
AA415398	0.00361299	0.18185	0.966646	0.721758	0.00968144	1	1	1	1
Erbb3	0.00485549	0.516334	0.516252	0.595387	0.00365552	1	1	1	1
Tnfaip6	0.0234083	0.460263	0.162646	0.752078	0.0157914	1	1	1	1
Fa2h	0.00134917	0.609652	0.140519	0.497787	0.000765711	1	1	1	1
Xdh	0.0181477	0.554688	0.266562	0.251306	0.00145246	1	1	1	1
Cxcl12	0.0134117	0.384654	0.769339	0.359259	0.0158865	1	1	1	1
Itpr2	0.0117557	0.509304	0.689651	0.882773	0.0254484	1	1	1	1
Pcdh7	0.0283531	0.811027	0.407671	0.148041	0.0230315	1	1	1	1
Prmt2	0.0397224	0.300326	0.812843	0.526483	0.0169686	1	1	1	1
Cdh19	0.0276192	0.274333	0.832893	0.272224	0.00449307	1	1	1	1
Tlr5	0.0111076	0.470225	0.950961	0.506506	0.0265999	1	1	1	1
Nacad	0.0199416	0.48419	0.34779	0.794207	0.0173036	1	1	1	1
Aspa	0.0492855	0.106996	0.775453	0.388148	0.0128471	1	1	1	1
Tnr	0.0169612	0.642116	0.695512	0.758919	0.00288942	1	1	1	1
Mafb	0.00874773	0.383231	0.421441	0.817496	0.000103138	1	1	1	1
Dusp15	0.0126261	0.93409	0.87384	0.458018	0.00278668	1	1	1	1
Grasp	0.00966194	0.687216	0.346869	0.756494	1.69901e-05	1	1	1	1
Tvp23a	0.0144211	0.828148	0.875187	0.831103	0.0149952	1	1	1	1
Aif1l	0.0113488	0.0529761	0.761149	0.557175	0.0171603	1	1	1	1
Clgn	0.0307777	0.880158	0.890539	0.786451	0.00404334	1	1	1	1
Acy3	0.00556879	0.303965	0.406555	0.00570437	0.0031074	1	1	1	1
Optn	0.0254889	0.627873	0.6748	0.430181	0.00511678	1	1	1	1
Sulf2	0.0476578	0.512429	0.992305	0.674777	0.00080926	1	1	1	1
Sfxn3	7.7322e-05	0.946604	0.855963	0.425713	0.000108542	1	1	1	1
Iqsec3	0.0410047	0.390576	0.946901	0.881604	0.00947414	1	1	1	1
Kif17	0.0141901	0.967122	0.816551	0.512104	0.00131263	1	1	1	1
Pgf	0.039358	0.978083	0.840209	0.817345	0.0233966	1	1	1	1
Layn	0.00284552	0.884625	0.802649	0.520977	0.0208052	1	1	1	1
Catsperd	0.00912235	0.669624	0.176508	0.801859	0.0203417	1	1	1	1
Amz1	0.0435158	0.285361	0.690559	0.741495	0.00440641	1	1	1	1
Gpr45	0.0486843	0.445001	0.783979	0.901574	0.0176216	1	1	1	1
Psrc1	0.0232617	0.668463	0.644918	0.66158	0.00588423	1	1	1	1
Zfp14	0.00391122	0.944497	0.920539	0.292483	0.0209533	1	1	1	1
Itgb4	0.00815409	0.978603	0.651554	0.657541	0.00293282	1	1	1	1
Capn3	0.00368188	0.883109	0.981084	0.992554	0.000833655	1	1	1	1
Ldlrad4	0.0243979	0.350925	0.398367	0.386997	0.00978197	1	1	1	1
Gpr37	0.00285425	0.542454	0.638641	0.878748	0.00185144	1	1	1	1
Pld1	0.00816676	0.876405	0.0877594	0.543463	0.00506916	1	1	1	1
Mag	0.0317261	0.55251	0.812526	0.536093	0.008798	1	1	1	1
C2cd4c	0.0152017	0.101355	0.908261	0.854	0.003533	1	1	1	1
Lmo7	0.0352309	0.842682	0.938339	0.685265	1.51543e-05	1	1	1	1
Plxnb3	0.0137135	0.237317	0.896798	0.424243	0.00994634	1	1	1	1
Cldn14	0.00458097	0.00378494	0.519143	0.813272	0.0089187	1	1	1	1
Sdsl	0.0379637	0.83262	0.783446	0.727902	0.0163856	1	1	1	1
Kifc2	0.0340271	0.723339	0.518598	0.90609	0.00278475	1	1	1	1
Pnkd	0.0292821	0.217021	0.806759	0.428052	0.00682326	1	1	1	1
Kcnu1	0.0290531	0.456682	0.239487	0.728652	0.00142138	1	1	1	1
Capn6	0.0463323	0.334309	0.414291	0.698287	0.0113761	1	1	1	1
BC021891	0.0125436	0.799079	0.830286	0.261682	0.0175963	1	1	1	1
Herc6	0.0100843	0.487564	0.563564	0.452123	9.38486e-05	1	1	1	1
Plekhg5	0.0218151	0.951071	0.407606	0.68861	0.00100982	1	1	1	1
Sh3pxd2a	0.000253085	0.817173	0.656638	0.987099	0.000194023	1	1	1	1
Cables2	0.00120466	0.343477	0.722177	0.249764	0.00120125	1	1	1	1
Thsd4	0.00325112	0.156681	0.0527721	0.5959	0.0008254	1	1	1	1
Fibin	0.00392678	0.375305	0.105754	0.970185	0.00228618	1	1	1	1
Fggy	0.00917534	0.869121	0.501309	0.762311	0.019832	1	1	1	1
Otof	0.0428538	0.191796	0.608328	0.92764	0.00354097	1	1	1	1
Kif5b	0.00409886	0.216203	0.337269	0.445287	0.0109616	1	1	1	1
Smad6	0.0217272	0.565027	0.852876	0.488858	0.043687	1	1	1	1
Vav2	0.00633465	0.993604	0.553284	0.990055	0.00635022	1	1	1	1
Emx2os	0.0178414	0.764296	0.419074	0.751622	0.0246829	1	1	1	1
Kcnn1	0.0350046	0.48723	0.565424	0.723007	0.0393009	1	1	1	1
Trim25	0.023192	0.0990384	0.349887	0.191994	0.0121561	1	1	1	1
Amph	0.0206295	0.762369	0.659729	0.850241	0.00242493	1	1	1	1
Mast3	0.000379372	0.255628	0.517785	0.817638	9.53008e-06	1	1	1	1
Cda	0.012689	0.579657	0.926986	0.686043	0.00614198	1	1	1	1
Podxl	0.0119335	0.460985	0.880002	0.307315	0.0198075	1	1	1	1
Dact3	0.0439125	0.680604	0.987176	0.900174	0.00534086	1	1	1	1
Myrf	0.00199349	0.413334	0.593579	0.419628	0.00222319	1	1	1	1
Mecom	0.0293042	0.592234	0.913512	0.971607	0.0106709	1	1	1	1
Pvt1	0.0249749	0.708435	0.651051	0.820852	0.0244499	1	1	1	1
Plekhh1	0.00762599	0.906154	0.79248	0.970129	0.00156381	1	1	1	1
Arhgap23	0.001512	0.783954	0.966364	0.551866	0.00440653	1	1	1	1
Adssl1	0.0374639	0.469943	0.662005	0.940229	0.0347267	1	1	1	1
Pitpnc1	0.0253197	0.563598	0.812679	0.636885	0.0341481	1	1	1	1
Dnajc27	0.0161599	0.506252	0.945314	0.897357	0.0206502	1	1	1	1
Rcan2	0.0183459	0.116966	0.842139	0.995739	0.00326343	1	1	1	1
Prr5l	0.00749875	0.980008	0.724447	0.962046	0.00189874	1	1	1	1
Sox2ot	0.00184652	0.0512154	0.631498	0.781166	0.00058433	1	1	1	1
Cds2	0.0396822	0.549384	0.483801	0.920623	0.00409666	1	1	1	1
Ctif	0.0314635	0.318899	0.839034	0.86743	0.0259405	1	1	1	1
Atp1a2	0.00327096	0.927252	0.407547	0.735589	0.00111039	1	1	1	1
Mylk	0.0265255	0.7085	0.721957	0.765653	0.00722784	1	1	1	1
Mkx	0.0225667	0.760024	0.878985	0.826237	0.000441595	1	1	1	1
Inf2	0.000311409	0.255105	0.959508	0.892597	9.53008e-06	1	1	1	1
Card10	0.00617768	0.599425	0.797763	0.694964	0.00131417	1	1	1	1
Cx3cl1	0.0383674	0.443229	0.867037	0.71119	0.00038142	1	1	1	1
Kif5c	0.00886504	0.319918	0.203081	0.606678	0.0114017	1	1	1	1
Tgm2	0.00170957	0.980039	0.869195	0.682699	0.0143007	1	1	1	1
AI854703	0.013024	0.309883	0.896708	0.648013	0.00629809	1	1	1	1
Rnf25	0.0166975	0.222788	0.663885	0.229933	0.0103231	1	1	1	1
Plcg2	0.00046743	0.630386	0.497812	0.793281	0.00854953	1	1	1	1
Sox10	0.00271415	0.55588	0.953033	0.956377	0.00311401	1	1	1	1
Cyp2j6	0.0247737	0.285485	0.857719	0.393882	0.0181953	1	1	1	1
Tox	0.0482262	0.224423	0.548117	0.531973	0.00116877	1	1	1	1
Tnni1	0.0160009	0.701351	0.881732	0.637947	0.0304652	1	1	1	1
Ccdc141	0.0262833	0.717576	0.600688	0.980873	0.0133598	1	1	1	1
Ldb3	0.00221544	0.91845	0.797666	0.134983	0.00125915	1	1	1	1
Ctgf	0.0397936	0.982311	0.332032	0.412713	0.000247002	1	1	1	1
Tmeff1	0.0192353	0.844936	0.79778	0.729943	0.000803624	1	1	1	1
Arnt2	0.022914	0.599842	0.943642	0.910838	0.00150627	1	1	1	1
Cdk6	0.00654253	0.758272	0.770018	0.697806	0.00188213	1	1	1	1
Fam228b	0.00113308	0.702482	0.641805	0.460004	0.00120716	1	1	1	1
Phldb1	0.000246545	0.778835	0.789609	0.803518	0.000910159	1	1	1	1
Extl1	0.0248853	0.873903	0.892718	0.821217	0.00149541	1	1	1	1
Rtkn	0.0265914	0.372836	0.718973	0.936712	0.0104735	1	1	1	1
Sptbn1	0.00314322	0.159453	0.913943	0.179087	0.00151505	1	1	1	1
Dzip1	0.0249982	0.488355	0.611083	0.689055	0.019066	1	1	1	1
Zfhx2	0.0378074	0.77814	0.852376	0.351508	0.0134214	1	1	1	1
Cd82	0.0270079	0.363831	0.837092	0.533663	0.0451917	1	1	1	1
Bcan	0.00860536	0.421082	0.711032	0.877909	0.0353062	1	1	1	1
Dennd1c	0.000914282	0.585256	0.0559098	0.613362	0.00484794	1	1	1	1
Dhcr24	0.0245487	0.662257	0.983189	0.904756	0.0148489	1	1	1	1
Nkx2-2	0.028278	0.522811	0.906963	0.5025	0.0219202	1	1	1	1
Frmd4b	0.00964413	0.757767	0.473379	0.939143	0.0104316	1	1	1	1
Hcn2	0.00036	0.469208	0.948482	0.744426	0.00282683	1	1	1	1
Tmem98	0.000798012	0.349715	0.938613	0.563006	0.00114339	1	1	1	1
Cmip	0.0381431	0.215177	0.951118	0.682225	0.00260384	1	1	1	1
Enpp4	0.00303987	0.974908	0.85933	0.44707	0.0141036	1	1	1	1
Akap13	0.0424831	0.997799	0.837269	0.642024	0.00151794	1	1	1	1
Sytl2	0.0350786	0.735194	0.879906	0.980714	0.00349428	1	1	1	1
Pde8a	0.0106702	0.580715	0.273859	0.963544	0.00635915	1	1	1	1
Ttc19	0.0188625	0.109565	0.686736	0.750304	0.000720721	1	1	1	1
Bcat1	0.0140252	0.503162	0.414661	0.902961	0.0127094	1	1	1	1
Tmem88b	0.00480064	0.339686	0.543637	0.926006	0.00363157	1	1	1	1
Mobp	0.0297117	0.237134	0.834191	0.416087	0.0184014	1	1	1	1
Olig1	0.00844471	0.562604	0.949793	0.750366	0.00980197	1	1	1	1
Enah	0.019427	0.352445	0.978416	0.99597	0.00590481	1	1	1	1
Sema5b	0.000440937	0.899813	0.181136	0.896463	0.000691086	1	1	1	1
Tmem132d	0.00533314	0.811741	0.317653	0.992329	0.000132771	1	1	1	1
Prkch	0.00530254	0.483227	0.799664	0.834946	0.00418224	1	1	1	1
Stard9	0.000164336	0.90273	0.830645	0.528133	0.00156334	1	1	1	1
Pmaip1	0.0244756	0.575365	0.417729	0.671647	0.00436615	1	1	1	1
Fbxw10	0.00240256	0.655884	0.748336	0.451364	0.0231023	1	1	1	1
Gata2	0.000707775	0.828851	0.792462	0.98592	0.00582967	1	1	1	1
Il15ra	0.00677255	0.327504	0.775577	0.490075	0.00817882	1	1	1	1
Pmepa1	0.00324033	0.529812	0.781516	0.595919	0.000233098	1	1	1	1
Sec14l5	0.0013774	0.726379	0.890019	0.898988	0.00128097	1	1	1	1
Efnb3	0.00308104	0.569151	0.932753	0.690992	0.00387385	1	1	1	1
Olfm4	0.0138043	0.978346	0.992928	0.371018	0.00615955	1	1	1	1
Ppp3cb	0.0440898	0.98909	0.373333	0.742474	0.0173437	1	1	1	1
Chst1	0.0436507	0.50207	0.980268	0.962525	0.00103579	1	1	1	1
Srpk3	0.00153023	0.733771	0.992267	0.8552	0.00280381	1	1	1	1
Lbh	0.00356028	0.873337	0.962047	0.980286	0.00609043	1	1	1	1
Wnk1	0.00792468	0.727925	0.994731	0.548937	0.0033237	1	1	1	1
Arhgap18	0.0463896	0.220901	0.743111	0.511571	0.0138035	1	1	1	1
Arhgef10	0.00543202	0.456679	0.940405	0.28303	0.00397107	1	1	1	1
Ano4	0.00663886	0.752412	0.593409	0.870325	0.00190801	1	1	1	1
Esrrb	0.00894845	0.702785	0.849497	0.370746	0.00322517	1	1	1	1
Sh3bp2	0.00150969	0.329728	0.718532	0.940481	0.0060973	1	1	1	1
Kcnj14	0.0483558	0.435731	0.716149	0.700417	0.0337684	1	1	1	1
Rassf5	0.0071075	0.2959	0.912722	0.683951	0.00865452	1	1	1	1
Carns1	0.00508404	0.610923	0.981973	0.363488	0.00229602	1	1	1	1
Klf4	0.00386495	0.170645	0.258724	0.720873	0.00865405	1	1	1	1
Rapgef3	0.00191562	0.844908	0.483445	0.432844	0.0119218	1	1	1	1
Abca8a	0.00118498	0.568875	0.456437	0.54689	0.000830232	1	1	1	1
Cdk18	0.012019	0.152967	0.536646	0.613955	0.0105083	1	1	1	1
Clip4	0.0388988	0.752413	0.780508	0.893528	0.00697874	1	1	1	1
Col6a3	0.00236598	0.330804	0.194183	0.753592	0.00362853	1	1	1	1
Spink10	0.0239807	0.0720606	0.79465	0.970475	0.00169319	1	1	1	1
Coro6	0.000781949	0.432815	0.441051	0.907922	0.00139484	1	1	1	1
Adamtsl4	0.00039191	0.142188	0.807336	0.227155	0.00052304	1	1	1	1
Asah2	0.0342249	0.418803	0.864493	0.844609	0.00664221	1	1	1	1
Dmrta2	0.0462797	0.77823	0.171536	0.79083	0.0129018	1	1	1	1
Hapln2	0.00275706	0.682643	0.701663	0.73761	0.00268805	1	1	1	1
Hrh3	0.00579425	0.227684	0.546974	0.691216	0.000276047	1	1	1	1
Sh3gl3	0.0469845	0.8715	0.979321	0.960915	0.0062822	1	1	1	1
Palm2	0.0458167	0.393555	0.720133	0.84598	0.0091399	1	1	1	1
Ankrd24	0.00604952	0.371202	0.811592	0.91016	0.00865809	1	1	1	1
Atp8b1	0.0118035	0.736295	0.676417	0.890701	0.00158198	1	1	1	1
Nsmf	0.00683136	0.651532	0.874731	0.863186	0.000716251	1	1	1	1
Fam163a	0.00380954	0.707626	0.592726	0.848062	0.0012279	1	1	1	1
Susd2	0.0252356	0.601949	0.916612	0.755497	0.00983541	1	1	1	1
Pou6f2	0.0350526	0.598804	0.52314	0.681474	0.0213765	1	1	1	1
Bend5	0.047163	0.28719	0.67847	0.987723	0.00921692	1	1	1	1
Dpysl3	0.0225656	0.218902	0.76331	0.93412	0.00822864	1	1	1	1
Cyp46a1	0.0209667	0.564015	0.79897	0.94075	0.00129487	1	1	1	1
Olfm2	0.0372741	0.815257	0.63501	0.750865	0.00201106	1	1	1	1
Pip5kl1	0.0108824	0.261099	0.484738	0.681934	0.0133598	1	1	1	1
Npas4	0.0232239	0.698278	0.407488	0.446536	0.00130009	1	1	1	1
Sept9	0.0128147	0.461157	0.806201	0.837467	0.00247298	1	1	1	1
Col16a1	0.00139226	0.595688	0.63813	0.520255	0.00475663	1	1	1	1
Upp2	0.0274978	0.454423	0.983529	0.92457	0.042189	1	1	1	1
Figf	0.00164482	0.431523	0.672044	0.877391	0.000421541	1	1	1	1
Nipal4	0.00746578	0.82074	0.579154	0.825469	0.013473	1	1	1	1
Col4a2	0.0319159	0.876607	0.712186	0.821828	0.0206568	1	1	1	1
Edil3	0.0137897	0.722693	0.627806	0.325619	0.00313349	1	1	1	1
Vwa5b2	0.0244025	0.689762	0.830127	0.883442	0.0104868	1	1	1	1
Nov	0.00100795	0.284511	0.548582	0.0567781	3.65695e-06	1	1	1	1
Chd5	0.041999	0.364305	0.837129	0.928607	0.00881092	1	1	1	1
Limk1	0.0141164	0.371659	0.784415	0.985239	0.00675144	1	1	1	1
Pcdh15	0.0381052	0.597714	0.925625	0.600712	0.0156535	1	1	1	1
Pygl	0.0156228	0.797875	0.842646	0.484911	0.0151347	1	1	1	1
Pex5l	0.0119254	0.619847	0.574002	0.335432	0.0151847	1	1	1	1
Rnf207	0.0164288	0.687789	0.649918	0.768562	0.00278075	1	1	1	1
Slc6a7	0.035954	0.45969	0.759603	0.822359	0.0104468	1	1	1	1
Kcng1	0.00725086	0.89995	0.675871	0.822803	0.000730918	1	1	1	1
Tnnt1	0.00626903	0.490569	0.51044	0.89183	0.0242111	1	1	1	1

## Sheet: genes with CREB1 RE
Gene symbol	CREB1 RE
Serpinb1b	1
Hoxc4	1
Btg1	1
St18	1
Gas7	1
Als2	1
Dleu2	1
Svep1	1
Diras2	1
Mpzl3	1
Phxr4	1
Olfm3	1
Ppm1d	1
Homer1	1
Uncx	1
Fgf7	1
Inpp5a	1
Gm9899	1
Slc18a2	1
Mcm5	1
Stk17b	1
Aqp4	1
Ppfia4	1
Topors	1
Bend6	1
Nppc	1
Dnajc1	1
Ssb	1
Syne2	1
Ccnl1	1
Ccdc63	1
Jmjd1c	1
Abhd16a	1
Chrdl1	1
Lpp	1
Fam13a	1
Rcan3	1
Frrs1l	1
Sesn1	1
Ctbp2	1
Mtss1	1
Bach2	1
Arhgef7	1
Rhod	1
Fignl1	1
Tbata	1
Maf	1
Spag9	1
Abcd2	1
Zfp58	1
Dst	1
Nol4	1
Gnb4	1
Sept6	1
Atoh7	1
Mgl2	1
Fut9	1
Fbxo45	1
Cdc42	1
Syt12	1
Ext1	1
Ap2a2	1
Rps6ka3	1
Usp9x	1
Cln5	1
Itm2b	1
Zfp110	1
Zfp26	1
Ing3	1
Jun	1
Kmt2c	1
Nup98	1
Psmg3	1
Tmem33	1
Gpr85	1
Ccnh	1
Smchd1	1
Fads6	1
Hspa14	1
Camk2d	1
Dlg1	1
Irf2bpl	1
Suv420h1	1
March7	1
Rem2	1
Rbfox1	1
Atl2	1
Kif18a	1
Nudt16l1	1
Rgs3	1
Scyl2	1
Creb1	1
Zfp874b	1
Ltbp1	1
Zscan20	1
Zfp874a	1
Adamts2	1
Slc1a2	1
Hecw2	1
Jak1	1
Rap2a	1
Tm7sf2	1
Mtag2	1
Atxn1	1
Rph3a	1
Mapre1	1
Hsp90ab1	1
Exoc4	1
G3bp2	1
Rabgef1	1
Mapk8ip1	1
Dusp3	1
Napb	1
Map1b	1
Ppargc1a	1
Map9	1
Gm13629	1
Ackr4	1
Gli3	1
Sspn	1
Ina	1
Rtp4	1
Rapgef5	1
Tanc2	1
Trhr2	1
Vma21	1
Lama4	1
Kcnn3	1
Acer2	1
Nrip3	1
Zdhhc8	1
Iqsec1	1
Gpatch4	1
Snn	1
Fbxo7	1
Fam134b	1
Plekha4	1
Stmn4	1
Exoc6b	1
Lgi3	1
Csnk1e	1
Brsk1	1
Rundc3a	1
Desi1	1
Tmem248	1
Daam2	1
Wwc2	1
St3gal6	1
Oxsr1	1
St6gal1	1
Nacc2	1
Trp53inp2	1
Slc25a37	1
Blnk	1
Ttll1	1
Sult1a1	1
Rffl	1
Plcxd1	1
Tspan2	1
Rin2	1
Rab6b	1
Tppp	1
Pbxip1	1
Erbb3	1
Tnfaip6	1
Nacad	1
Mafb	1
Grasp	1
Tmem151a	1
Osbpl5	1
Litaf	1
Sdsl	1
Kcnu1	1
Herc6	1
Pvt1	1
Plekhh1	1
Pitpnc1	1
Dnajc27	1
Dapp1	1
Arhgef28	1
Mylk	1
Rnf157	1
Kif5c	1
Apol8	1
Ctgf	1
Fam228b	1
Neat1	1
Cmip	1
Ttc19	1
Olig1	1
Arg2	1
Pmaip1	1
Pmepa1	1
Shb	1
Ap2b1	1
Fscn1	1
Arhgef10	1
Ano4	1
Clip4	1
Col6a3	1
Dynll2	1
Olig2	1
Hrh3	1
Pou6f2	1
Rbms3	1
Olfm2	1
Pip5kl1	1
Plekhg1	1
Nov	1
Pex5l	1

## Sheet: genes with NRF1 RE
Gene symbol																		NRF1 RE +/- 1 Kb
Gdf10	I	growth differentiation factor 10	1424007_at	2.41163	0.0521034	0.623141	-0.190164	0.0298808	0.956098	0.515978	0.840948	0.0127605	1	1	0	0	0	1	0	1
Skor1	I	SKI family transcriptional corepressor 1	1437880_at	2.09281	0.334005	0.405952	-0.274342	0.0319591	0.690843	0.629641	0.743515	0.00418855	1	1	1	0	0	1	0	0
Cadps2	I	Ca2+-dependent activator protein for secretion 2	1451499_at	1.55827	0.273549	0.00945655	0.0711356	0.00131545	0.436049	0.978179	0.837155	0.00557475	1	1	1	0	0	1	0	0
Bhlhe22	I	basic helix-loop-helix family, member e22	1418271_at	1.4935	0.263091	0.0208844	-0.214873	0.00838844	0.563446	0.963067	0.635955	0.0196459	1	1	1	1	0	1	0	0
Itpka	I	inositol 1,4,5-trisphosphate 3-kinase A	1424037_at	1.43686	0.346668	0.0190022	0.0283484	0.00411404	0.376051	0.960456	0.941041	0.00106427	1	1	1	1	0	1	0	0
Mamdc2	I	MAM domain containing 2	1453152_at	1.31906	0.0752289	0.407023	0.0779938	0.00462616	0.834917	0.274498	0.828956	0.00150524	1	1	1	1	0	1	0	0
Cnksr2	I	connector enhancer of kinase suppressor of Ras 2	1445194_at	1.2997	0.0151317	0.218559	0.0293946	0.0049958	0.966497	0.547868	0.934978	0.0230884	1	1	1	1	0	1	0	0
Sbk1	I	SH3-binding kinase 1	1423978_at	1.19713	0.230666	0.158737	-0.0872575	0.0485056	0.668291	0.767432	0.870624	0.00362154	1	1	1	1	0	1	0	0
Dleu2	I	deleted in lymphocytic leukemia, 2	1427410_at	1.16045	0.428872	0.0208326	-0.0997033	0.0336392	0.375782	0.964875	0.833279	0.0144108	1	1	1	1	1	1	0	0
Icmt	I	isoprenylcysteine carboxyl methyltransferase	1426500_at	1.07873	0.106607	0.201584	-0.0827064	0.0272076	0.799625	0.632827	0.843775	0.0031074	1	1	0	0	0	1	0	0
Mmp23	I	matrix metallopeptidase 23	1417281_a_at	1.00193	0.242138	0.225308	-0.265155	0.0397024	0.574198	0.60066	0.539084	0.0038143	1	1	1	1	0	1	0	1
Ppm1d	I	protein phosphatase 1D magnesium-dependent, delta isoform	1434142_at	0.998247	0.178751	0.0390102	-0.00654268	0.00313812	0.501003	0.88236	0.980193	0.00100521	1	1	1	1	1	1	0	0
Kcnj12	I	potassium inwardly-rectifying channel, subfamily J, member 12	1422871_at	0.979583	-0.0533139	0.253706	-0.150605	0.0438233	0.901004	0.557596	0.726095	0.0029963	1	1	1	0	0	1	0	0
Pde1c	I	phosphodiesterase 1C	1426036_a_at	0.9651	0.117457	0.226241	-0.093378	0.0377002	0.773195	0.581169	0.818627	0.0134438	1	1	1	1	0	1	0	0
Sap30	I	sin3 associated polypeptide	1417719_at	0.899968	0.290438	-0.0162324	0.207134	0.00614149	0.286882	0.951466	0.442318	0.00157341	1	1	1	1	0	1	0	0
Ak4	I	adenylate kinase 4	1450387_s_at	0.880389	0.0630492	0.176538	-0.147116	0.0184019	0.84289	0.581312	0.6451	0.00275857	1	1	1	1	0	1	0	1
Ldoc1	I	leucine zipper, down-regulated in cancer 1	1435815_at	0.836928	0.314974	0.197709	-0.0700869	0.00282033	0.170703	0.381469	0.754936	0.000186812	1	1	1	1	0	1	0	0
Cdon	I	cell adhesion molecule-related/down-regulated by oncogenes	1434957_at	0.822354	0.10576	0.0115493	-0.0791992	0.0288733	0.747647	0.971902	0.809396	0.0294964	1	1	1	1	0	1	0	0
St6galnac4	I	ST6 (alpha-N-acetyl-neuraminyl-2,3-beta-galactosyl-1,3)-N-acetylgalactosaminide alpha-2,6-sialyltransferase 4	1418075_at	0.740372	-0.00969524	0.0269593	-0.0928286	0.0282997	0.973873	0.927447	0.754329	0.0117451	1	1	1	1	0	1	0	1
Btbd3	I	BTB (POZ) domain containing 3	1433868_at	0.724854	0.16677	0.133143	0.00324573	0.000676463	0.330762	0.440926	0.985392	0.000517056	1	1	1	0	0	1	0	0
Prex2	I	phosphatidylinositol-3,4,5-trisphosphate-dependent Rac exchange factor 2	1436569_at	0.701667	0.221886	0.178398	-0.0981765	0.0176788	0.393406	0.49057	0.702824	0.0156974	1	1	1	1	0	1	0	0
Phf20l1	I	PHD finger protein 20-like 1	1454939_at	0.679749	0.179931	0.0607145	-0.0893396	0.0127096	0.448615	0.797	0.705269	0.0113946	1	1	1	0	0	1	0	0
Ebf3	I	early B cell factor 3	1428349_s_at	0.115037	-0.188997	1.06651	-0.168044	0.796954	0.673498	0.0371067	0.707631	0.0316907	1	1	1	1	0	1	0	1
Pcmtd1	II	protein-L-isoaspartate (D-aspartate) O-methyltransferase domain containing 1	1435635_at	1.06542	-0.954037	-0.0971936	0.0844185	0.00723669	0.0127644	0.761098	0.791612	0.00945902	1	1	1	1	0	1	0	0
Nab1	II	Ngfi-A binding protein 1	1438819_at	0.973824	-0.150973	0.180868	0.15858	0.038429	0.715127	0.662442	0.701555	0.00986253	1	1	0	0	0	1	0	0
Ccnjl	II	cyclin J-like	1436789_at	0.951015	-0.337602	0.216795	-0.354409	0.0470686	0.434036	0.611778	0.412325	0.00980971	1	1	1	1	0	1	0	0
Trpm3	II	transient receptor potential cation channel, subfamily M, member 3	1457927_at	0.912557	-0.415235	0.0405144	0.00934626	0.0284927	0.265801	0.910617	0.979333	0.0284916	1	1	1	0	0	1	0	1
Foxo3	II	forkhead box O3	1434832_at	0.893913	0.136641	0.128841	-0.0249653	0.00609866	0.607508	0.627985	0.924902	0.0097844	1	1	1	0	0	1	0	0
Dtna	II	dystrobrevin alpha	1419223_a_at	0.818115	-0.187255	-0.152592	-0.237976	0.00833949	0.47145	0.55612	0.362919	0.0211253	1	1	1	1	0	1	0	0
Trps1	II	trichorhinophalangeal syndrome I (human)	1449530_at	0.75859	-0.847975	0.0413908	0.14383	0.0130709	0.00732107	0.873753	0.582597	0.0175348	1	1	1	1	0	1	0	0
Hpcal1	II	hippocalcin-like 1	1448812_at	0.740041	0.0738151	0.0830332	-0.011594	0.0176997	0.784205	0.758134	0.965648	0.00116277	1	1	1	1	0	1	0	0
Ccne2	II	cyclin E2	1422535_at	0.695285	0.326073	0.117645	0.164947	0.00072811	0.053328	0.4895	0.325904	0.000214319	1	1	1	0	0	1	0	0
Negr1	II	neuronal growth regulator 1	1456392_at	0.69352	0.0419686	0.0671122	0.0509476	0.000431389	0.803495	0.687858	0.761897	0.00260992	1	1	1	1	0	1	0	0
Adcy1	II	adenylate cyclase 1	1445359_at	0.677765	0.175268	-0.0987939	-0.112975	0.0147565	0.47062	0.682804	0.640499	0.0109054	1	1	1	0	0	1	0	0
Katnbl1	II	katanin p80 subunit B like 1	1443314_at	0.672227	0.0917127	-0.195989	0.147932	0.0266429	0.732423	0.468425	0.582576	0.0229136	1	1	1	1	0	1	0	0
Neto2	II	neuropilin (NRP) and tolloid (TLL)-like 2	1436309_at	0.667882	0.253733	0.0517517	0.019691	0.00365635	0.195189	0.791789	0.920074	0.00826816	1	1	1	1	0	1	0	0
Rnf19b	II	ring finger protein 19B	1435226_at	0.653687	0.102619	0.114425	-0.0299426	0.0210947	0.681488	0.647397	0.904473	0.00182051	1	1	0	0	0	1	0	0
Ctdspl2	II	CTD (carboxy-terminal domain, RNA polymerase II, polypeptide A) small phosphatase like 2	1436914_at	0.651539	0.29671	0.0421582	0.100256	0.000190242	0.0325722	0.794986	0.510574	0.000308295	1	1	1	1	0	1	0	0
Dnajc1	II	DnaJ (Hsp40) homolog, subfamily C, member 1	1459791_at	0.649954	-0.227475	-0.170261	0.261738	0.0430979	0.436707	0.558187	0.372906	0.0292097	1	1	0	0	1	1	0	0
Trp73	II	transformation related protein 73	1452325_at	0.645364	0.0818028	-0.0277851	-0.0141296	0.0223014	0.743168	0.91127	0.954804	0.0144325	1	1	1	0	0	1	0	0
Ephx4	II	epoxide hydrolase 4	1434526_at	0.638759	0.0280925	-0.0377556	-0.125004	0.00879735	0.89465	0.858739	0.555698	0.000209683	1	1	1	0	0	1	0	0
Ocln	II	occludin	1440220_at	0.633029	0.122605	-0.00536688	0.0652658	0.00325918	0.508459	0.977152	0.726651	0.00190993	1	1	1	1	0	1	0	0
Fzd1	II	frizzled homolog 1 (Drosophila)	1437284_at	0.631456	0.146852	0.188835	-0.012146	0.00569033	0.457949	0.33992	0.951276	0.000205958	1	1	0	0	0	1	0	0
Snrk	II	SNF related kinase	1448864_at	0.629849	-0.0337738	0.246244	-0.0180504	0.0353424	0.899769	0.365879	0.94632	0.00196578	1	1	1	1	0	1	0	0
Hbs1l	II	Hbs1-like (S. cerevisiae)	1440050_at	0.622677	0.214626	-0.00706467	0.0709295	0.00192088	0.208762	0.968241	0.686643	0.00277455	1	1	0	0	0	1	0	0
Cited2	II	Cbp/p300-interacting transactivator, with Glu/Asp-rich carboxy-terminal domain, 2	1452207_at	0.621092	0.109655	-0.0379812	-0.0467378	0.0204219	0.644759	0.872871	0.843923	0.0022009	1	1	1	1	0	1	0	0
Sh2b3	II	SH2B adaptor protein 3	1433455_at	0.618292	0.21529	-0.0135569	-0.0666355	0.0306339	0.405361	0.957725	0.794632	0.00220742	1	1	1	1	0	1	0	0
Car10	II	carbonic anhydrase 10	1424547_at	0.614047	-0.0298891	0.208799	0.0334757	0.00148313	0.86271	0.203321	0.846334	0.00564642	1	1	1	1	0	1	0	0
Mbd4	II	methyl-CpG binding domain protein 4	1457708_at	0.600629	0.073879	-0.151104	0.154342	0.0167522	0.74054	0.499271	0.490201	0.0435692	1	1	1	1	0	1	0	0
Chrdl1	II	chordin-like 1	1456722_at	0.596845	0.43982	-0.053699	0.137612	0.0120488	0.0484474	0.798842	0.513732	0.000767569	1	1	1	1	1	1	0	0
Lrrc2	II	leucine rich repeat containing 2	1427388_at	0.591381	0.126063	0.298406	0.104932	0.0190307	0.576035	0.194005	0.641362	0.000504133	1	1	1	0	0	1	0	0
Scaper	II	S phase cyclin A-associated protein in the ER	1437657_at	0.590124	-0.231621	-0.137321	0.18184	0.0491437	0.402124	0.616171	0.508374	0.0237084	1	1	1	1	0	1	0	0
Ehd1	II	EH-domain containing 1	1416012_at	0.582758	0.0673676	0.182409	-0.0948199	0.0216365	0.767088	0.424978	0.67695	0.00126732	1	1	0	0	0	1	0	0
Anapc1	II	anaphase promoting complex subunit 1	1444271_at	0.576374	0.0199373	0.0265964	0.0736798	0.0159949	0.925839	0.901179	0.730836	0.0100105	1	1	1	1	0	1	0	0
Stxbp5l	II	syntaxin binding protein 5-like	1445297_at	0.574437	0.0798697	0.114915	-0.0372693	0.00668639	0.673082	0.542422	0.844435	0.0298638	1	1	1	1	0	1	0	0
Fam135a	II	family with sequence similarity 135, member A	1445605_s_at	0.572661	-0.0445039	0.105657	0.0431567	0.0254592	0.847128	0.647646	0.851699	0.0393791	1	1	1	0	0	1	0	0
Map3k1	II	mitogen-activated protein kinase kinase kinase 1	1443540_at	0.571805	-0.464598	0.0292199	-0.360349	0.0283424	0.0643652	0.901165	0.139529	0.0238063	1	1	1	0	0	1	0	0
Kbtbd11	II	kelch repeat and BTB (POZ) domain containing 11	1435465_at	0.559377	-0.0399563	0.108497	-0.0188283	0.0103879	0.83911	0.580142	0.923822	0.0376169	1	1	1	1	0	1	0	0
Rcan3	II	regulator of calcineurin 3	1450450_at	0.544956	-0.235648	0.0654438	0.100111	0.0191197	0.266938	0.756333	0.634973	0.00609043	1	1	1	0	1	1	0	0
Mga	II	MAX gene associated	1434746_at	0.5438	0.0214163	0.0616139	0.123811	0.0103097	0.911618	0.749003	0.518312	0.00786789	1	1	1	1	0	1	0	0
Psip1	II	PC4 and SFRS1 interacting protein 1	1417166_at	0.538682	0.196485	-0.0478159	0.0676222	0.00163153	0.19277	0.771732	0.678151	0.000691086	1	1	0	0	0	1	0	0
Slitrk4	II	SLIT and NTRK-like family, member 4	1440516_at	0.534295	0.407381	0.0498752	0.032588	0.0205668	0.0638543	0.812432	0.876803	0.00544023	1	1	1	1	0	1	0	1
Sesn1	II	sestrin 1	1454699_at	0.5334	0.0723376	0.159724	0.0172299	0.038285	0.758983	0.499885	0.941695	0.0227957	1	1	1	1	1	1	0	0
Gpr22	II	G protein-coupled receptor 22	1434672_at	0.531723	0.341521	0.224767	-0.104214	0.00179645	0.0253104	0.134038	0.512058	0.000605613	1	1	0	0	0	1	0	0
Zfp781	II	zinc finger protein 781	1445274_at	0.530289	0.0223218	0.144639	-0.0554243	0.011585	0.907683	0.448689	0.773056	0.00352493	1	1	1	1	0	1	0	0
Aaed1	II	AhpC/TSA antioxidant enzyme domain containing 1	1421018_at	0.529157	0.214584	0.188416	-0.0172278	0.00424336	0.195471	0.257264	0.921204	0.00647756	1	1	1	0	0	1	0	0
Ctbp2	II	C-terminal binding protein 2	1434705_at	0.526948	0.0432446	0.238408	0.015991	0.0247672	0.840263	0.270345	0.940589	0.000431049	1	1	1	1	1	1	0	0
Mtss1	II	metastasis suppressor 1	1434036_at	0.526708	0.0544729	0.198914	-0.0673061	0.0107084	0.773686	0.288497	0.722078	0.000231096	1	1	1	1	1	1	0	0
Fignl1	II	fidgetin-like 1	1422430_at	0.51018	0.394769	0.293874	0.0834824	0.0496946	0.115821	0.231188	0.728318	0.0364842	1	1	1	1	1	1	0	0
Cand2	II	cullin-associated and neddylation-dissociated 2 (putative)	1429621_at	0.508835	-0.19214	0.00176102	-0.122846	0.0124138	0.302579	0.992566	0.511776	0.00309821	1	1	1	1	0	1	0	0
Rasa1	II	RAS p21 protein activator 1	1426477_at	0.507503	0.0189229	-0.145757	0.113927	0.000955726	0.908572	0.305271	0.440635	0.00187364	1	1	0	0	0	1	0	0
Car7	II	carbonic anhydrase 7	1434973_at	0.507236	0.339792	-0.0826379	-0.033527	0.0409695	0.149928	0.718349	0.883576	0.023179	1	1	1	1	0	1	1	0
Maf	II	avian musculoaponeurotic fibrosarcoma (v-maf) AS42 oncogene homolog	1437473_at	0.506489	-0.231898	0.0398087	-0.0108054	0.00552194	0.161217	0.81856	0.950538	0.00090396	1	1	1	0	1	1	0	0
Plxnb2	II	plexin B2	1416683_at	0.505993	0.150944	0.157558	-0.0124811	0.0393314	0.506622	0.488356	0.95606	0.00204981	1	1	1	0	0	1	0	0
Smc4	II	structural maintenance of chromosomes 4	1427276_at	0.505221	0.167463	-0.239659	0.271032	0.012715	0.368379	0.198179	0.14704	0.00336045	1	1	1	1	0	1	0	1
Nupl1	II	nucleoporin like 1	1424389_at	0.504279	-0.00155068	-0.0003529	0.00486058	0.00589877	0.992921	0.998389	0.977811	0.000281369	1	1	1	0	0	1	0	1
Ptpn2	II	protein tyrosine phosphatase, non-receptor type 2	1425197_at	0.49626	0.0205957	0.0228357	0.0122695	0.0105815	0.910236	0.900509	0.946472	0.00396982	1	0	0	0	0	1	0	0
Spag9	II	sperm associated antigen 9	1430556_at	0.494378	-0.247333	-0.0140658	0.262358	0.0402674	0.273645	0.949762	0.246606	0.0161583	1	1	1	1	1	1	0	0
Abcd2	II	ATP-binding cassette, sub-family D (ALD), member 2	1419748_at	0.492908	-0.183668	-0.000268645	0.148072	0.0057288	0.262053	0.998759	0.3707	0.0290724	1	1	1	1	1	1	0	1
Gprin1	II	G protein-regulated inducer of neurite outgrowth 1	1424137_at	0.490213	0.113883	-0.202796	0.0115434	0.039996	0.607371	0.362663	0.958415	0.0334516	1	1	1	1	0	1	0	0
Mtch2	II	mitochondrial carrier homolog 2 (C. elegans)	1430474_a_at	0.489224	0.0890242	0.0217084	-0.104747	0.0247894	0.65992	0.914688	0.604485	0.0169729	1	1	0	0	0	1	0	0
Bcdin3d	II	BCDIN3 domain containing	1451491_at	0.483661	0.156051	-0.20194	-0.0067717	0.0113228	0.378883	0.252554	0.970219	0.000842607	1	1	1	1	0	1	0	0
Ccdc107	II	coiled-coil domain containing 107	1451370_at	0.479449	0.20206	-0.112811	0.0806062	0.00129438	0.133342	0.442827	0.600944	0.000204503	1	1	1	0	0	1	0	0
Atoh7	II	atonal homolog 7 (Drosophila)	1450796_at	0.478029	-0.135631	-0.119477	-0.221077	0.034805	0.520594	0.571368	0.297315	0.00248318	1	1	1	0	1	1	0	0
Pclo	II	piccolo (presynaptic cytomatrix protein)	1455373_at	0.475465	0.3493	0.213588	-0.0787448	0.00503734	0.027878	0.170458	0.633387	0.00022772	1	1	1	1	0	1	0	0
Stag1	II	stromal antigen 1	1434189_at	0.475012	0.188544	0.0579235	0.158238	0.00443847	0.221514	0.726199	0.310773	0.00182916	1	1	0	0	0	1	0	0
Fbxo45	II	F-box protein 45	1452895_at	0.467917	0.136428	0.00912996	0.0443422	0.0203768	0.470223	0.961815	0.815882	0.0117451	1	1	1	1	1	1	0	0
Phip	II	pleckstrin homology domain interacting protein	1429004_at	0.467623	0.242491	0.0472373	0.154222	0.0084972	0.140756	0.784445	0.355014	0.00255213	1	1	1	0	0	1	0	0
Cdk17	II	cyclin-dependent kinase 17	1434082_at	0.46635	0.171178	-0.0367793	0.0230014	0.00511096	0.271528	0.825824	0.89096	0.000683468	1	1	0	0	0	1	0	1
Cdc42	II	cell division cycle 42	1449574_a_at	0.462346	0.00131381	-0.0140428	0.0119617	0.000110613	0.99519	0.947847	0.955751	0.000496622	1	1	1	0	1	1	0	0
Jph3	II	junctophilin 3	1443724_at	0.457384	0.081095	0.0471672	0.0467386	0.0370934	0.694111	0.819168	0.820784	0.0216061	1	1	1	1	0	1	0	0
Ext1	II	exostoses (multiple) 1	1417730_at	0.448123	0.0125461	-0.0200948	0.070921	0.0175682	0.945075	0.912106	0.695143	0.00619938	1	1	1	1	1	1	0	0
Olfm1	II	olfactomedin 1	1426562_a_at	0.445846	-0.0309393	-0.0996314	-0.156135	0.019854	0.866509	0.585026	0.388239	0.000176112	1	1	1	0	0	1	0	1
Ap2a2	II	adaptor-related protein complex 2, alpha 2 subunit	1452490_a_at	0.445562	-0.0995229	-0.000693765	-0.0509418	0.020632	0.587313	0.997009	0.782538	0.0354834	1	1	1	1	1	1	0	0
Wdr33	II	WD repeat domain 33	1453554_a_at	0.444315	-0.0643952	-0.0490773	-0.00419725	0.00574153	0.693309	0.765744	0.979941	0.00876386	1	1	0	0	0	1	0	0
Rsbn1	II	rosbin, round spermatid basic protein 1	1459981_s_at	0.443855	-0.00702395	0.165941	0.190082	0.0143614	0.968403	0.333507	0.266133	0.00526177	1	0	0	0	0	1	0	1
Bcar1	II	breast cancer anti-estrogen resistance 1	1450622_at	0.443325	0.286592	0.109322	0.0736175	0.0133525	0.0903529	0.525691	0.672343	0.000304321	1	1	1	0	0	1	0	0
Nhsl2	II	NHS-like 2	1455040_s_at	0.442424	0.146855	-0.0326378	-0.103058	0.0214762	0.420531	0.859961	0.574215	0.0293754	1	1	1	0	0	1	0	0
Fut8	II	fucosyltransferase 8	1460319_at	0.44032	0.234082	0.03697	-0.00422128	0.0181567	0.183203	0.837812	0.981392	0.00375523	1	1	1	1	0	1	0	0
Ergic2	II	ERGIC and golgi 2	1453796_a_at	0.43896	0.0689066	0.0892244	0.00610778	0.00546498	0.669912	0.57509	0.970691	0.00648447	1	1	1	1	0	1	0	0
Nedd4l	II	neural precursor cell expressed, developmentally down-regulated gene 4-like	1441305_at	0.437027	-0.0410088	0.134552	0.0002875	0.0405365	0.839519	0.505421	0.998868	0.00397695	1	1	0	0	0	1	0	0
Kirrel3	II	kin of IRRE like 3 (Drosophila)	1452728_at	0.43603	0.093829	0.0853699	-0.0172173	0.00967148	0.57131	0.607936	0.919429	0.000159324	1	1	1	1	0	1	0	0
Alad	II	aminolevulinate, delta-, dehydratase	1457306_at	0.431811	0.192629	-0.00612899	-0.139983	0.00974709	0.223521	0.971217	0.38539	0.00100597	1	1	1	1	0	1	0	0
Kcnj3	II	potassium inwardly-rectifying channel, subfamily J, member 3	1455374_at	0.430936	0.0647413	0.00936868	-0.0237485	0.00651434	0.690644	0.955128	0.886246	0.00329152	1	1	1	1	0	1	0	0
Ccsap	II	centriole, cilia and spindle associated protein	1424796_at	0.429564	0.206412	-0.139966	-0.151943	0.037244	0.292248	0.475071	0.437958	0.00172956	1	1	0	0	0	1	0	0
Zbtb46	II	zinc finger and BTB domain containing 46	1440489_at	0.424121	-0.00459335	0.005605	-0.0819785	0.0337949	0.980929	0.976729	0.668425	0.00706773	1	1	1	1	0	1	0	1
Cln5	II	ceroid-lipofuscinosis, neuronal 5	1426886_at	0.422836	0.101845	0.0620318	-0.0688811	0.00927073	0.528718	0.70762	0.675979	0.000253838	1	1	1	1	1	1	0	1
Chic2	II	cysteine-rich hydrophobic domain 2	1429050_at	0.421263	-0.0297596	0.0129965	-0.123421	0.0112466	0.860487	0.938991	0.447804	0.00328316	1	1	1	1	0	1	0	0
Itm2b	II	integral membrane protein 2B	1418000_a_at	0.419536	0.0529773	0.0939009	-0.0571126	0.0289999	0.775708	0.611817	0.758627	0.0245377	1	1	1	1	1	1	0	0
Cnot4	II	CCR4-NOT transcription complex, subunit 4	1450083_at	0.418126	-0.108445	-0.234513	0.105469	0.00972416	0.499936	0.125598	0.512544	0.00240345	1	1	1	0	0	1	0	0
Mynn	II	myoneurin	1429585_s_at	0.415355	0.21443	-0.150454	-0.0801727	0.0203286	0.20911	0.382506	0.647626	0.0023796	1	1	1	1	0	1	0	0
Gin1	II	gypsy retrotransposon integrase 1	1429728_at	0.412432	0.351107	0.0228061	0.0570762	0.0141033	0.0317751	0.893827	0.736116	0.00415265	1	1	1	0	0	1	0	0
Stag2	II	stromal antigen 2	1421849_at	0.412379	0.29819	0.00337013	0.0910932	0.00391176	0.0269879	0.983764	0.549398	0.000564018	1	1	1	0	0	1	0	0
Aatf	II	apoptosis antagonizing transcription factor	1432394_a_at	0.411063	-0.143617	-0.0649108	-0.0119784	0.00891198	0.351595	0.690356	0.942689	0.0124077	1	1	0	0	0	1	0	0
Ebp	II	phenylalkylamine Ca2+ antagonist (emopamil) binding protein	1416667_at	0.410129	0.0304654	0.190053	-0.124565	0.0264893	0.866633	0.282889	0.485585	0.00204232	1	1	0	0	0	1	0	0
[truncated: 207 more rows]
