# Supplementary material for: A brain-specific pgc1α fusion transcript affects gene expression and behavioural outcomes in mice
Source: Life Sci Alliance. 2021 Oct 14;4(12):e202101122. doi: 10.26508/lsa.202101122 (PMC8548212; doi:10.26508/lsa.202101122)
Supplement: Supplementary file 3 [file LSA-2021-01122_TableS3.xlsx]

## Sheet: upregulated genes
Term	Overlap	P-value	Adjusted P-value	Odds Ratio	Combined Score	Genes
Glutamatergic synapse	24/114	1.42028e-10	4.30345e-08	4.76304	108.002	PRKCG;GRIA2;HOMER1;PRKCB;PLA2G4C;SLC1A3;CACNA1A;GRIK2;ADCY1;SLC1A6;GRIN2B;GRM1;GNG13;PPP3CA;GRIN2A;PPP3CB;PLCB4;GNB4;HOMER3;DLGAP1;GNB5;PLCB1;GRIA4;KCNJ3
Axon guidance	28/180	6.39827e-09	9.69338e-07	3.51936	66.4005	CAMK2B;CAMK2D;ROCK2;SEMA3A;LRRC4;PIK3R3;PARD6G;PIK3R1;NTN1;EFNB2;CDC42;PPP3CA;PPP3CB;ABLIM1;RGS3;ABLIM3;BOC;PAK7;EPHB2;SRGAP2;PAK2;NCK1;TRPC3;UNC5C;RHOD;PIK3CA;RASA1;PLXNB2
Amphetamine addiction	16/68	3.14303e-08	2.38085e-06	5.3234	91.9643	PRKCG;CAMK2B;GRIA2;CAMK2D;JUN;PRKCB;SIRT1;GRIN2B;PPP3CA;PPP3CB;GRIN2A;CREB1;CAMK4;CALM2;SLC18A2;GRIA4
Long-term potentiation	16/67	2.50528e-08	2.53033e-06	5.40285	94.5622	PRKCG;CAMK2B;GRIA2;CAMK2D;PRKCB;ADCY1;GRIN2B;GRM1;PPP3CA;RPS6KA3;PPP3CB;GRIN2A;PLCB4;CAMK4;PLCB1;CALM2
Circadian entrainment	19/99	5.72007e-08	3.46636e-06	4.34206	72.4113	PRKCG;CAMK2B;GRIA2;CAMK2D;PRKCB;ADCY1;GRIN2B;GNG13;GRIN2A;RPS6KA5;CREB1;PLCB4;GNB4;GNB5;PLCB1;CALM2;PRKG1;GRIA4;KCNJ3
Dopaminergic synapse	21/135	4.92532e-07	2.48728e-05	3.51936	51.1141	PRKCG;CAMK2B;GRIA2;CAMK2D;PRKCB;CACNA1A;GRIN2B;GNG13;PPP3CA;GRIN2A;PPP3CB;CREB1;PLCB4;GNB4;GNB5;PLCB1;CLOCK;CALM2;SLC18A2;GRIA4;KCNJ3
Neurotrophin signaling pathway	19/121	1.47638e-06	6.39062e-05	3.5526	47.6969	CAMK2B;JUN;CAMK2D;MAP3K1;TRP73;PIK3R3;PIK3R1;FOXO3;CDC42;RPS6KA3;RPS6KA5;PIK3CA;CAMK4;NTF3;NFKBIE;CALM2;SH2B3;MAP3K5;ZFP110
Cholinergic synapse	18/113	2.24359e-06	8.49761e-05	3.60389	46.8774	PRKCG;CAMK2B;CAMK2D;PRKCB;KCNJ12;CACNA1A;PIK3R3;PIK3R1;ADCY1;GNG13;CREB1;PLCB4;PIK3CA;CAMK4;GNB4;GNB5;PLCB1;KCNJ3
Melanogenesis	16/100	7.65914e-06	0.000257858	3.61991	42.6411	PRKCG;FZD1;CAMK2B;A;CAMK2D;PRKCB;FZD7;WNT7A;ADCY1;EDNRB;CREB1;PLCB4;KITL;KIT;PLCB1;CALM2
Long-term depression	12/61	1.2165e-05	0.000368598	4.45071	50.3685	PRKCG;LYN;GRIA2;PPP1R17;GRID2;PLCB4;PRKCB;PLA2G4C;CACNA1A;PLCB1;GRM1;PRKG1
Phosphatidylinositol signaling system	15/98	2.525e-05	0.000695523	3.46292	36.6609	DGKG;PRKCG;DGKD;PRKCB;PIK3R3;PIK3R1;DGKZ;INPP4B;INPP5A;PLCB4;PIK3CA;ITPKA;PIP5K1B;PLCB1;CALM2
Morphine addiction	14/92	4.98372e-05	0.00125839	3.44285	34.1074	GABRB3;PRKCG;GABRA1;PDE1C;PRKCB;PDE3B;PDE2A;CACNA1A;ADCY1;GNG13;GRK5;GNB4;GNB5;KCNJ3
Rap1 signaling pathway	23/209	5.46607e-05	0.00127402	2.48977	24.4355	PRKCG;MAGI1;ANGPT1;PRKCB;PIK3R3;VEGFC;PARD6G;PIK3R1;ADCY1;GRIN2B;CDC42;TIAM1;GRIN2A;FGF7;PLCB4;PIK3CA;KITL;CNR1;KIT;KRIT1;PLCB1;CALM2;BCAR1
Retrograde endocannabinoid signaling	18/150	0.000114657	0.00217132	2.71493	24.6341	PRKCG;GABRB3;GRIA2;GABRA1;PRKCB;CACNA1A;ABHD6;ADCY1;GRM1;GNG13;RIMS1;PLCB4;CNR1;GNB4;GNB5;PLCB1;GRIA4;KCNJ3
Choline metabolism in cancer	14/99	0.00011294	0.00228139	3.19941	29.0784	DGKG;PRKCG;SLC22A4;JUN;DGKD;PRKCB;PLA2G4C;PIK3R3;PIK3R1;DGKZ;HIF1A;PIK3CA;SP1;PIP5K1B
Ras signaling pathway	24/233	0.000108671	0.00235195	2.33041	21.2701	PRKCG;ANGPT1;PRKCB;PLA2G4C;PIK3R3;VEGFC;PIK3R1;GRIN2B;ETS2;GNG13;CDC42;TIAM1;GRIN2A;FGF7;PIK3CA;KITL;RASA1;KIT;NTF3;PAK7;GNB4;GNB5;CALM2;PAK2
Oxytocin signaling pathway	18/154	0.000160656	0.00270437	2.64441	23.1023	PRKCG;CAMK2B;JUN;CAMK2D;PRKCB;ROCK2;KCNJ12;PLA2G4C;ADCY1;PPP3CA;PPP3CB;CACNB4;PLCB4;CAMK4;PLCB1;CALM2;KCNJ3;CACNG5
Aldosterone synthesis and secretion	14/102	0.000156361	0.00278691	3.10531	27.2129	PRKCG;CAMK2B;CAMK2D;PRKCB;PDE2A;ATP2B2;ADCY1;CREB1;PLCB4;CYP11A1;CAMK4;PLCB1;CALM2;KCNK3
VEGF signaling pathway	10/58	0.000205004	0.00326928	3.90076	33.1272	PRKCG;CDC42;PPP3CA;PPP3CB;PIK3CA;PRKCB;PLA2G4C;PXN;PIK3R3;PIK3R1
cGMP-PKG signaling pathway	19/172	0.000224933	0.00340774	2.49921	20.9926	MEF2A;ROCK2;PDE2A;PDE3B;ATP2B2;ADCY1;SLC8A1;NPPC;PPP3CA;PPP3CB;EDNRB;CREB1;PLCB4;KCNMA1;KCNMB4;PDE5A;PLCB1;CALM2;PRKG1
Wnt signaling pathway	18/160	0.000259842	0.00374915	2.54525	21.0121	PRKCG;FZD1;CAMK2B;JUN;CAMK2D;SMAD3;CTBP2;PRKCB;ROCK2;FZD7;WNT7A;PPP3CA;PORCN;PPP3CB;PLCB4;ROR1;PLCB1;LGR4
Calcium signaling pathway	20/189	0.000277011	0.0038152	2.39412	19.6113	PRKCG;CAMK2B;CAMK2D;PDE1C;PRKCB;CACNA1A;ATP2B2;ADCY1;CACNA1E;SLC8A1;GRM1;PPP3CA;GRIN2A;PPP3CB;EDNRB;PLCB4;CAMK4;ITPKA;PLCB1;CALM2
ErbB signaling pathway	12/84	0.000311029	0.00409747	3.23206	26.1009	PRKCG;CAMK2B;CAMK2D;JUN;CDKN1B;PIK3CA;PRKCB;PAK7;PIK3R3;PIK3R1;PAK2;NCK1
Signaling pathways regulating pluripotency of stem cells	16/137	0.000367888	0.00464459	2.64227	20.8944	FZD1;SMAD3;RIF1;DLX5;FZD7;PIK3R3;WNT7A;PAX6;PIK3R1;BMI1;ACVR1C;PIK3CA;KAT6A;ID2;ID4;BMPR1A
Insulin secretion	12/86	0.000388283	0.00470599	3.1569	24.7936	RIMS2;PRKCG;CAMK2B;CAMK2D;PCLO;CREB1;PLCB4;PRKCB;KCNMA1;KCNMB4;ADCY1;PLCB1
T cell receptor signaling pathway	13/101	0.000502554	0.00585669	2.91206	22.1194	JUN;PIK3R3;PIK3R1;CDC42;PPP3CA;DLG1;PPP3CB;PIK3CA;PAK7;MAP3K8;NFKBIE;PAK2;NCK1
Focal adhesion	20/199	0.000542301	0.00608582	2.27381	17.0984	PRKCG;JUN;LAMB3;PRKCB;ROCK2;PXN;ITGA1;TNC;PIK3R3;VEGFC;PIK3R1;ARHGAP5;CDC42;COL1A2;RELN;PIK3CA;PAK7;ITGA7;PAK2;BCAR1
MAPK signaling pathway	26/294	0.000644177	0.00697091	2.0008	14.701	PTPRR;CACNA1A;CACNA1E;CDC42;RPS6KA3;PPP3CA;PPP3CB;FGF7;RPS6KA5;NTF3;MAP3K8;PAK2;MAP3K5;CACNG5;PRKCG;JUN;MAP3K1;ANGPT1;PRKCB;PLA2G4C;VEGFC;DUSP6;CACNB4;KITL;RASA1;KIT
Proteoglycans in cancer	20/203	0.000698354	0.00705338	2.22901	16.1977	PRKCG;FZD1;CAMK2B;CAMK2D;PRKCB;ROCK2;FZD7;PXN;PIK3R3;WNT7A;PIK3R1;NUDT16L1;HIF1A;CDC42;TIAM1;COL1A2;PIK3CA;CTSL;SDC1;CD44
Relaxin signaling pathway	15/131	0.00068384	0.00714494	2.59058	18.8796	JUN;SMAD3;PIK3R3;VEGFC;PIK3R1;ADCY1;GNG13;EDNRB;COL1A2;CREB1;PLCB4;PIK3CA;GNB4;GNB5;PLCB1
Serotonergic synapse	15/132	0.000740704	0.00723979	2.57096	18.5312	PRKCG;GABRB3;TPH2;KCND2;PRKCB;PLA2G4C;CACNA1A;GNG13;SLC6A4;PLCB4;GNB4;GNB5;PLCB1;SLC18A2;KCNJ3
ECM-receptor interaction	11/83	0.00104095	0.00985648	2.99842	20.592	RELN;COL1A2;SV2B;LAMB3;GP1BB;ITGA1;TNC;ITGA7;SDC1;CD47;CD44
Nicotine addiction	7/40	0.00167305	0.0149098	3.95928	25.3121	GABRB3;GRIA2;GABRA1;GRIN2A;CACNA1A;GRIN2B;GRIA4
AGE-RAGE signaling pathway in diabetic complications	12/101	0.00165651	0.0152098	2.68805	17.2117	CDC42;JUN;SMAD3;COL1A2;CDKN1B;PLCB4;PIK3CA;PRKCB;PIK3R3;VEGFC;PIK3R1;PLCB1
GnRH signaling pathway	11/90	0.0020297	0.0175714	2.76521	17.1439	CAMK2B;CDC42;CAMK2D;JUN;PLCB4;MAP3K1;PRKCB;PLA2G4C;ADCY1;PLCB1;CALM2
Chemokine signaling pathway	18/197	0.00291436	0.0245292	2.06721	12.0686	LYN;PRKCB;ROCK2;PXN;PIK3R3;PIK3R1;ADCY1;FOXO3;GNG13;CDC42;TIAM1;PLCB4;GRK5;PIK3CA;GNB4;GNB5;PLCB1;BCAR1
Tight junction	16/167	0.00304275	0.0249177	2.16761	12.5613	MAGI1;JUN;MAP3K1;ROCK2;NEDD4L;PARD6G;CDC42;TIAM1;EPB41L4B;OCLN;DLG1;DLG2;MARVELD2;TJP3;MAP3K5;TUBA8
Apelin signaling pathway	14/138	0.00321615	0.0256446	2.29523	13.1736	MEF2A;SMAD3;PDE3B;ADCY1;SLC8A1;GNG13;PLCB4;CAMK4;APLNR;GNB4;TFAM;GNB5;PLCB1;CALM2
B cell receptor signaling pathway	9/72	0.0043361	0.0336882	2.82805	15.3868	LYN;PPP3CA;PPP3CB;JUN;PIK3CA;PRKCB;PIK3R3;PIK3R1;NFKBIE
Gastric acid secretion	9/74	0.00520835	0.038491	2.75162	14.4666	PRKCG;CAMK2B;CAMK2D;PLCB4;KCNK10;PRKCB;ADCY1;PLCB1;CALM2
Glucagon signaling pathway	11/102	0.00539751	0.0389392	2.43989	12.7407	CAMK2B;PPP3CA;PPP3CB;CAMK2D;CREB1;PLCB4;PDE3B;PLCB1;CALM2;SIRT1;PCK2
Estrogen signaling pathway	13/134	0.00645185	0.0390982	2.19491	11.0698	JUN;PIK3R3;PIK3R1;ADCY1;KRT10;GRM1;CREB1;PLCB4;PIK3CA;SP1;PLCB1;CALM2;KCNJ3
FoxO signaling pathway	13/132	0.00569453	0.0392146	2.22816	11.5157	SMAD3;CDKN1B;HOMER1;PIK3R3;PIK3R1;FOXO3;SIRT1;GRM1;PIK3CA;CCNG2;HOMER3;SKP2;PCK2
Phospholipase D signaling pathway	14/149	0.00636511	0.0393598	2.12579	10.7499	DGKG;DGKD;PLA2G4C;PIK3R3;PIK3R1;ADCY1;DGKZ;GRM1;PLCB4;PIK3CA;KITL;KIT;PIP5K1B;PLCB1
HIF-1 signaling pathway	11/104	0.00624342	0.0394116	2.39297	12.1473	PRKCG;CAMK2B;CAMK2D;CDKN1B;PIK3CA;ANGPT1;PRKCB;PIK3R3;PIK3R1;HIF1A;HK2
Bacterial invasion of epithelial cells	9/74	0.00520835	0.0394533	2.75162	14.4666	SEPT8;CDC42;SEPT6;SEPT11;PIK3CA;PXN;PIK3R3;PIK3R1;BCAR1
Aldosterone-regulated sodium reabsorption	6/38	0.00603003	0.0397196	3.57228	18.2579	PRKCG;PIK3CA;PRKCB;NEDD4L;PIK3R3;PIK3R1
Renin secretion	9/76	0.00621065	0.0400389	2.67921	13.6144	PPP3CA;PPP3CB;CREB1;PLCB4;PDE1C;PDE3B;KCNMA1;PLCB1;CALM2
Glioma	9/75	0.0056925	0.0401123	2.71493	14.0324	PRKCG;CAMK2B;CAMK2D;PIK3CA;PRKCB;CAMK4;PIK3R3;PIK3R1;CALM2
cAMP signaling pathway	18/211	0.00597931	0.0402607	1.93005	9.88078	CAMK2B;GRIA2;JUN;CAMK2D;ROCK2;PDE3B;PIK3R3;ATP2B2;PIK3R1;ADCY1;GRIN2B;TIAM1;GRIN2A;CREB1;PIK3CA;CAMK4;CALM2;GRIA4
Amoebiasis	11/106	0.00719	0.0427171	2.34782	11.5866	PRKCG;SERPINB1B;COL1A2;PLCB4;PIK3CA;LAMB3;PRKCB;PIK3R3;PIK3R1;ADCY1;PLCB1
Salivary secretion	9/78	0.00735508	0.0428575	2.61051	12.8238	PRKCG;PLCB4;PRKCB;KCNMA1;ATP2B2;ADCY1;PLCB1;CALM2;PRKG1
Amyotrophic lateral sclerosis (ALS)	7/52	0.00760105	0.043455	3.0456	14.8609	PPP3CA;GRIA2;PPP3CB;GRIN2A;ALS2;GRIN2B;MAP3K5
Glycosaminoglycan biosynthesis	7/53	0.00843215	0.0464535	2.98813	14.2704	EXT1;EXTL2;FUT8;CHST7;NDST3;UST;ST3GAL2
Pathways in cancer	36/535	0.00836645	0.0469451	1.52239	7.2824	CAMK2B;CAMK2D;CDKN1B;CTBP2;ROCK2;PIK3R3;ADCY1;PIK3R1;HIF1A;CDC42;FGF7;EDNRB;RPS6KA5;SKP2;PRKCG;FZD1;JUN;SMAD3;LAMB3;PRKCB;FZD7;WNT7A;VEGFC;PML;GNG13;PLCB4;PAX8;PIK3CA;CCNE2;KITL;SP1;KIT;GNB4;GNB5;PLCB1;CALM2
PI3K-Akt signaling pathway	26/357	0.00901061	0.0487538	1.64772	7.75968	CDKN1B;TNC;PIK3R3;PIK3R1;FOXO3;FGF7;RELN;NTF3;PCK2;MAGI1;LAMB3;ANGPT1;ITGA1;VEGFC;GNG13;COL1A2;CREB1;CCNE2;PIK3CA;KITL;KIT;GNB4;ITGA7;PKN2;PKN1;GNB5
Platelet activation	12/125	0.00939751	0.0499552	2.17195	10.1371	LYN;COL1A2;PLCB4;PIK3CA;GP1BB;ROCK2;PLA2G4C;PIK3R3;PIK3R1;ADCY1;PLCB1;PRKG1
Renal cell carcinoma	8/68	0.0100085	0.0522857	2.6617	12.2553	CDC42;JUN;PIK3CA;PAK7;PIK3R3;PIK3R1;HIF1A;PAK2
Endocrine and other factor-regulated calcium reabsorption	7/55	0.0102918	0.0528546	2.87947	13.1776	PRKCG;CALB1;PLCB4;PRKCB;PLCB1;AP2A2;SLC8A1
Inflammatory mediator regulation of TRP channels	12/127	0.0105956	0.0535079	2.13774	9.72098	PRKCG;CAMK2B;CAMK2D;PLCB4;PIK3CA;PRKCB;PLA2G4C;PIK3R3;PIK3R1;ADCY1;PLCB1;CALM2
Carbohydrate digestion and absorption	6/43	0.0110562	0.0540328	3.1569	14.2211	PIK3CA;PRKCB;PIK3R3;PIK3R1;SLC5A1;HK2
Cushing syndrome	14/159	0.0110208	0.0547428	1.99209	8.98027	FZD1;CAMK2B;CAMK2D;CDKN1B;FZD7;WNT7A;ADCY1;CREB1;PLCB4;CCNE2;CYP11A1;SP1;PLCB1;KCNK3
Leukocyte transendothelial migration	11/115	0.0129057	0.0620701	2.16408	9.41392	PRKCG;CDC42;OCLN;PIK3CA;PRKCB;ROCK2;PXN;PIK3R3;PIK3R1;ARHGAP5;BCAR1
Oocyte meiosis	11/116	0.0137079	0.0648982	2.14542	9.20339	CAMK2B;RPS6KA3;PPP3CA;PPP3CB;CAMK2D;CCNE2;ADCY1;SMC3;CALM2;ANAPC1;CPEB4
Adrenergic signaling in cardiomyocytes	13/148	0.0142423	0.0663911	1.98728	8.449	CAMK2B;CAMK2D;CREM;ATP2B2;ADCY1;SLC8A1;RPS6KA5;CACNB4;CREB1;PLCB4;PLCB1;CALM2;CACNG5
Longevity regulating pathway	10/102	0.0147512	0.0677214	2.21808	9.35239	CREB1;PIK3CA;SESN1;RB1CC1;CAMK4;PIK3R3;PIK3R1;ADCY1;FOXO3;SIRT1
Thyroid hormone synthesis	8/73	0.0150305	0.0679737	2.47939	10.4077	PRKCG;CREB1;PLCB4;PAX8;PRKCB;ADCY1;PLCB1;ASGR1
GABAergic synapse	9/90	0.0178999	0.0797598	2.26244	9.10172	GABRB3;PRKCG;GABRA1;PRKCB;GNB4;CACNA1A;ADCY1;GNB5;GNG13
Type II diabetes mellitus	6/48	0.0184962	0.0800623	2.82805	11.2845	PIK3CA;CACNA1A;PIK3R3;PIK3R1;CACNA1E;HK2
Human cytomegalovirus infection	19/255	0.0187624	0.0800706	1.68574	6.70234	PRKCG;PRKCB;ROCK2;PXN;PIK3R3;PIK3R1;ADCY1;GNG13;PPP3CA;PPP3CB;PLCB4;CREB1;PIK3CA;SP1;GNB4;GNB5;PLCB1;CALM2;BCAR1
mTOR signaling pathway	13/154	0.0192248	0.0809045	1.90985	7.54689	PRKCG;FZD1;PRKCB;FZD7;PIK3R3;WNT7A;PIK3R1;RPS6KA3;CLIP1;PIK3CA;RRAGD;SKP2;RNF152
Cocaine addiction	6/48	0.0184962	0.0812226	2.82805	11.2845	GRIA2;GRIN2A;JUN;CREB1;GRIN2B;SLC18A2
Cell cycle	11/123	0.0204193	0.0836089	2.02332	7.8733	ORC4;STAG1;SMAD3;STAG2;CDKN1B;CCNE2;CCNH;MCM5;SMC3;SKP2;ANAPC1
Synaptic vesicle cycle	8/77	0.0201997	0.0838425	2.35059	9.17221	RIMS1;SLC1A3;CACNA1A;SLC1A6;CPLX2;AP2A2;SLC18A2;SLC6A4
Sphingolipid signaling pathway	11/124	0.0215466	0.0859029	2.00701	7.70196	PRKCG;CERS6;PLCB4;PIK3CA;PRKCB;ROCK2;PIK3R3;S1PR3;PIK3R1;PLCB1;MAP3K5
Vascular smooth muscle contraction	12/140	0.0214816	0.0867856	1.93924	7.44776	PRKCG;NPPC;PLCB4;PRKCB;ROCK2;PLA2G4C;KCNMA1;KCNMB4;ADCY1;PLCB1;CALM2;PRKG1
Fluid shear stress and atherosclerosis	12/143	0.0248769	0.0978923	1.89855	7.01291	MEF2A;NPPC;JUN;PIK3CA;CTSL;SUMO2;PIK3R3;SDC1;PIK3R1;CALM2;MAP3K5;BMPR1A
African trypanosomiasis	5/39	0.0276748	0.107506	2.90057	10.405	PRKCG;PLCB4;PRKCB;PLCB1;IDO1
Thyroid hormone signaling pathway	10/115	0.0311573	0.119502	1.96734	6.82413	PRKCG;MED14;MED13;PLCB4;PIK3CA;PRKCB;PIK3R3;PIK3R1;PLCB1;HIF1A
Regulation of actin cytoskeleton	16/217	0.0318341	0.120572	1.66816	5.75051	ROCK2;PXN;ITGA1;PIK3R3;PIK3R1;BAIAP2;CDC42;TIAM1;FGF7;PIK3CA;PAK7;ITGA7;PIP5K1B;ARHGEF7;PAK2;BCAR1
Cortisol synthesis and secretion	7/69	0.032341	0.120979	2.29523	7.8759	CREB1;PLCB4;CYP11A1;SP1;ADCY1;PLCB1;KCNK3
Mucin type O-glycan biosynthesis	4/28	0.033371	0.12331	3.23206	10.9892	GALNT13;GALNT15;GCNT1;ST3GAL2
Nitrogen metabolism	3/17	0.0368283	0.131282	3.99255	13.1813	CAR9;CAR8;CAR7
Regulation of lipolysis in adipocytes	6/56	0.0364781	0.131582	2.42405	8.02612	PIK3CA;PDE3B;PIK3R3;ADCY1;PIK3R1;PRKG1
Gap junction	8/86	0.0362033	0.132164	2.1046	6.98433	PRKCG;PLCB4;PRKCB;ADCY1;PLCB1;GRM1;PRKG1;TUBA8
Fc gamma R-mediated phagocytosis	8/87	0.0383914	0.135263	2.08041	6.78197	PRKCG;CDC42;LYN;PIK3CA;PRKCB;PIK3R3;PIP5K1B;PIK3R1
Inositol phosphate metabolism	7/73	0.0420823	0.144897	2.16947	6.87315	INPP4B;PLCB4;INPP5A;PIK3CA;ITPKA;PIP5K1B;PLCB1
Circadian rhythm	4/30	0.041697	0.145221	3.01659	9.58469	CREB1;RORA;FBXL3;CLOCK
Progesterone-mediated oocyte maturation	8/90	0.0454806	0.153118	2.01106	6.21512	RPS6KA3;PIK3CA;PDE3B;PIK3R3;ADCY1;PIK3R1;ANAPC1;CPEB4
Dilated cardiomyopathy (DCM)	8/90	0.0454806	0.154839	2.01106	6.21512	MYBPC3;CACNB4;ITGA1;LMNA;ITGA7;ADCY1;SLC8A1;CACNG5
Glycosphingolipid biosynthesis	5/45	0.0474166	0.156165	2.51383	7.66411	FUT9;B3GNT5;ST8SIA5;ST6GALNAC4;ST3GAL2
TGF-beta signaling pathway	8/91	0.048022	0.156459	1.98896	6.03868	ACVR1C;SMAD3;SP1;ID2;ID4;LTBP1;BMP5;BMPR1A
Parathyroid hormone synthesis, secretion and action	9/107	0.0473668	0.157716	1.90299	5.8038	PRKCG;MEF2A;MMP24;CREB1;PLCB4;PRKCB;SP1;ADCY1;PLCB1
Human papillomavirus infection	23/360	0.0498911	0.159126	1.44545	4.33333	FZD1;MAGI1;CDKN1B;LAMB3;MAML1;FZD7;PXN;ITGA1;TNC;PIK3R3;WNT7A;PARD6G;PIK3R1;CDC42;DLG1;COL1A2;RELN;DLG2;CREB1;CCNE2;PIK3CA;ITGA7;HES3
Hippo signaling pathway	12/159	0.0498303	0.160623	1.7075	5.12103	FZD1;DLG1;SMAD3;DLG2;LATS2;FZD7;ID2;TRP73;PARD6G;WNT7A;BMP5;BMPR1A
TNF signaling pathway	9/110	0.0547269	0.172732	1.85109	5.37816	JUN;RPS6KA5;CREB1;PIK3CA;DAB2IP;PIK3R3;MAP3K8;PIK3R1;MAP3K5
Mitophagy	6/63	0.0591646	0.184813	2.15471	6.09229	JUN;CITED2;SP1;TAX1BP1;FOXO3;HIF1A
Central carbon metabolism in cancer	6/64	0.0629625	0.192704	2.12104	5.86513	PIK3CA;KIT;PIK3R3;PIK3R1;HIF1A;HK2
Transcriptional misregulation in cancer	13/183	0.0628538	0.194334	1.6072	4.44703	CDKN1B;CCNT1;JMJD1C;ETV1;BMI1;MLLT3;DUSP6;PML;FUT8;MAF;PAX8;SP1;ID2
Non-small cell lung cancer	6/66	0.0709796	0.215068	2.05677	5.44089	PRKCG;PIK3CA;PRKCB;PIK3R3;PIK3R1;FOXO3
Acute myeloid leukemia	6/69	0.0840529	0.252159	1.96734	4.87175	PIK3CA;KIT;PIK3R3;PIK3R1;DUSP6;PML
Hypertrophic cardiomyopathy (HCM)	7/86	0.0858885	0.252662	1.84152	4.5204	MYBPC3;CACNB4;ITGA1;LMNA;ITGA7;SLC8A1;CACNG5
Chagas disease (American trypanosomiasis)	8/103	0.0857446	0.254712	1.75724	4.31645	JUN;SMAD3;PLCB4;PIK3CA;PIK3R3;PIK3R1;ADCY1;PLCB1
Pancreatic secretion	8/105	0.0933466	0.271962	1.72377	4.0878	PRKCG;PLCB4;PRKCB;KCNMA1;ATP2B2;ADCY1;PLCB1;SLC4A4
Arrhythmogenic right ventricular cardiomyopathy (ARVC)	6/72	0.0983647	0.283853	1.88537	4.37231	CACNB4;ITGA1;LMNA;ITGA7;SLC8A1;CACNG5
Human immunodeficiency virus 1 infection	15/238	0.107066	0.306047	1.42591	3.18593	PRKCG;JUN;PRKCB;PXN;PIK3R3;PIK3R1;GNG13;PPP3CA;PPP3CB;PIK3CA;PAK7;GNB4;GNB5;CALM2;PAK2
Insulin resistance	8/110	0.113975	0.31683	1.64541	3.57347	RPS6KA3;CREB1;PIK3CA;PRKCB;PIK3R3;PIK3R1;PPARGC1B;PCK2
Small cell lung cancer	7/92	0.112477	0.31851	1.72142	3.76132	CDKN1B;PIK3CA;CCNE2;LAMB3;PIK3R3;PIK3R1;SKP2
Osteoclast differentiation	9/128	0.113962	0.319727	1.59078	3.455	PPP3CA;JUN;PPP3CB;CREB1;PIK3CA;CAMK4;SIRPA;PIK3R3;PIK3R1
Breast cancer	10/147	0.116716	0.321499	1.53908	3.30596	FZD1;FGF7;JUN;PIK3CA;SP1;FZD7;KIT;PIK3R3;WNT7A;PIK3R1
Chronic myeloid leukemia	6/76	0.119311	0.32278	1.78614	3.79737	CDKN1B;SMAD3;PIK3CA;CTBP2;PIK3R3;PIK3R1
Cellular senescence	12/185	0.119171	0.325305	1.46753	3.12172	PPP3CA;PPP3CB;SMAD3;CCNE2;PIK3CA;PIK3R3;PIK3R1;LIN9;FOXO3;HIPK1;CALM2;SIRT1
Gastric cancer	10/150	0.128374	0.344224	1.5083	3.09624	FZD1;FGF7;SMAD3;CDKN1B;CCNE2;PIK3CA;FZD7;PIK3R3;WNT7A;PIK3R1
Glycerophospholipid metabolism	7/97	0.137567	0.365639	1.63269	3.23868	DGKG;DGKD;GPD1;PLA2G4C;LCAT;DGKZ;CRLS1
Kaposi sarcoma-associated herpesvirus infection	13/216	0.161635	0.425872	1.36166	2.4815	LYN;JUN;PIK3R3;PIK3R1;HIF1A;GNG13;PPP3CA;PPP3CB;CREB1;PIK3CA;GNB4;GNB5;CALM2
Th17 cell differentiation	7/102	0.165129	0.431328	1.55266	2.79638	PPP3CA;JUN;PPP3CB;SMAD3;RORA;NFKBIE;HIF1A
Apoptosis	9/141	0.17244	0.446575	1.44411	2.53833	JUN;PIK3CA;CTSL;LMNA;DAB2IP;PIK3R3;PIK3R1;MAP3K5;TUBA8
Fc epsilon RI signaling pathway	5/68	0.181522	0.466112	1.66356	2.83866	LYN;PIK3CA;PLA2G4C;PIK3R3;PIK3R1
Th1 and Th2 cell differentiation	6/87	0.186826	0.471735	1.56031	2.61753	PPP3CA;PPP3CB;JUN;MAF;MAML1;NFKBIE
Hepatitis B	10/163	0.185628	0.47265	1.388	2.33741	PRKCG;JUN;SMAD3;CREB1;MAP3K1;CCNE2;PIK3CA;PRKCB;PIK3R3;PIK3R1
AMPK signaling pathway	8/126	0.194418	0.486848	1.43647	2.35257	TBC1D1;CREB1;PIK3CA;PIK3R3;PIK3R1;FOXO3;SIRT1;PCK2
Human T-cell leukemia virus 1 infection	14/245	0.197442	0.490369	1.29282	2.09736	JUN;MAP3K1;SMAD3;PIK3R3;PIK3R1;ADCY1;ETS2;PPP3CA;PPP3CB;DLG1;CREB1;CCNE2;PIK3CA;ANAPC1
RNA transport	10/167	0.205256	0.49754	1.35476	2.14525	EIF5B;NUP205;FMR1;SUMO2;TACC3;NUP35;THOC2;NUP98;EIF2S3Y;NUPL1
Neomycin, kanamycin and gentamicin biosynthesis	1/5	0.202326	0.498413	4.52489	7.2302	HK2
p53 signaling pathway	5/71	0.204698	0.500188	1.59327	2.52728	CCNE2;SESN1;CCNG2;TRP73;PPM1D
Adherens junction	5/72	0.212633	0.511331	1.57114	2.43242	CDC42;SMAD3;SNAI1;PTPRJ;BAIAP2
C-type lectin receptor signaling pathway	7/112	0.226652	0.540752	1.41403	2.0989	PPP3CA;JUN;PPP3CB;PIK3CA;PIK3R3;PIK3R1;CALM2
Pancreatic cancer	5/75	0.236994	0.561009	1.5083	2.17152	CDC42;SMAD3;PIK3CA;PIK3R3;PIK3R1
Proximal tubule bicarbonate reclamation	2/22	0.253777	0.591495	2.05677	2.82044	SLC4A4;PCK2
Endometrial cancer	4/58	0.253746	0.596009	1.56031	2.13983	PIK3CA;PIK3R3;PIK3R1;FOXO3
Prostate cancer	6/97	0.2582	0.597211	1.39945	1.89488	CDKN1B;CREB1;CCNE2;PIK3CA;PIK3R3;PIK3R1
Inflammatory bowel disease (IBD)	4/59	0.263557	0.600434	1.53386	2.04538	JUN;MAF;SMAD3;RORA
Salmonella infection	5/78	0.262075	0.60158	1.45028	1.94211	CDC42;JUN;ROCK2;PKN2;PKN1
Natural killer cell mediated cytotoxicity	7/118	0.266842	0.603381	1.34213	1.77308	PRKCG;PPP3CA;PPP3CB;PIK3CA;PRKCB;PIK3R3;PIK3R1
RNA degradation	5/83	0.305077	0.679694	1.36292	1.61804	CNOT4;CNOT6;BTG1;CNOT6L;CNOT2
Hedgehog signaling pathway	3/44	0.307966	0.681123	1.54258	1.81679	BOC;GAS1;CDON
Glycosylphosphatidylinositol (GPI)-anchor biosynthesis	2/25	0.303636	0.681495	1.80995	2.15733	PIGT;PIGF
Viral carcinogenesis	12/229	0.314201	0.684914	1.18556	1.37255	LYN;CDC42;JUN;DLG1;CDKN1B;CREB1;CCNE2;PIK3CA;PXN;PIK3R3;PIK3R1;SKP2
Epstein-Barr virus infection	12/229	0.314201	0.689877	1.18556	1.37255	LYN;JUN;CDKN1B;CCNE2;PIK3CA;PIK3R3;PIK3R1;VIM;SKP2;NFKBIE;CD44;SAP30
Folate biosynthesis	2/26	0.320152	0.6929	1.74034	1.98218	TPH2;GCH1
Maturity onset diabetes of the young	2/27	0.336569	0.723266	1.67588	1.82496	NEUROD1;PAX6
Taste transduction	5/88	0.34901	0.734375	1.28548	1.35317	GABRA1;PDE1C;CACNA1A;GRM1;GNG13
Hepatocellular carcinoma	9/171	0.344327	0.734726	1.19076	1.26954	PRKCG;FZD1;SMAD3;PIK3CA;PRKCB;FZD7;PIK3R3;WNT7A;PIK3R1
Autophagy	7/130	0.351857	0.735259	1.21824	1.27249	PIK3CA;CTSL;RB1CC1;RRAGD;PIK3R3;PIK3R1;HIF1A
Colorectal cancer	5/88	0.34901	0.73951	1.28548	1.35317	JUN;SMAD3;PIK3CA;PIK3R3;PIK3R1
Neuroactive ligand-receptor interaction	17/348	0.370938	0.764587	1.10522	1.09606	GABRB3;GABRA1;GRIA2;GRID2;GRIK2;GRIN2B;GRM1;GLRA1;GRIN2A;EDNRB;CNR1;PENK;MC5R;APLNR;S1PR3;TAC2;GRIA4
Alzheimer disease	9/175	0.369455	0.766746	1.16354	1.15857	PPP3CA;GRIN2A;PPP3CB;PLCB4;NAE1;PLCB1;ATF6;GRIN2B;CALM2
Purine metabolism	7/136	0.39549	0.793598	1.16449	1.08022	PDE1C;PDE2A;PDE3B;AK4;PDE5A;ADCY1;PDE9A
Hematopoietic cell lineage	5/94	0.402084	0.796284	1.20343	1.09644	GP1BB;KITL;ITGA1;KIT;CD44
Prolactin signaling pathway	4/72	0.394509	0.796908	1.25691	1.16907	PIK3CA;PIK3R3;PIK3R1;FOXO3
Glyoxylate and dicarboxylate metabolism	2/31	0.400822	0.799008	1.45964	1.33446	GLDC;HOGA1
Melanoma	4/72	0.394509	0.802256	1.25691	1.16907	FGF7;PIK3CA;PIK3R3;PIK3R1
Endocytosis	13/269	0.411	0.803439	1.09337	0.972187	SMAD3;IQSEC2;WIPF3;NEDD4L;PARD6G;STAM;AP2A2;PML;EHD1;CDC42;GRK5;PSD3;PIP5K1B
Ubiquitin mediated proteolysis	7/138	0.410059	0.806804	1.14762	1.02305	MAP3K1;FBXW7;UBE2E3;NEDD4L;SKP2;ANAPC1;PML
Bile secretion	4/72	0.394509	0.807677	1.25691	1.16907	AQP4;ADCY1;SLC5A1;SLC4A4
mRNA surveillance pathway	5/96	0.419703	0.810001	1.17836	1.02306	HBS1L;CPSF6;RNMT;GSPT1;WDR33
Insulin signaling pathway	7/139	0.417337	0.810597	1.13936	0.995642	PIK3CA;PDE3B;PIK3R3;PIK3R1;CALM2;HK2;PCK2
Toll-like receptor signaling pathway	5/99	0.445951	0.855211	1.14265	0.92274	JUN;PIK3CA;PIK3R3;MAP3K8;PIK3R1
Measles	7/144	0.453569	0.864348	1.0998	0.86951	JUN;CDKN1B;CCNE2;PIK3CA;TRP73;PIK3R3;PIK3R1
Influenza A	8/168	0.466085	0.877167	1.07735	0.822438	JUN;PIK3CA;PRKCB;PIK3R3;NUP98;PIK3R1;PML;AGFG1
Ovarian steroidogenesis	3/57	0.464323	0.879313	1.19076	0.91352	CYP11A1;PLA2G4C;ADCY1
MicroRNAs in cancer	13/281	0.473355	0.885349	1.04668	0.782824	PRKCG;ST14;CDKN1B;PRKCB;TNC;BMI1;SIRT1;RPS6KA5;CCNE2;DNMT3B;VIM;ZFPM2;CD44
Cell adhesion molecules (CAMs)	8/170	0.479405	0.891164	1.06468	0.782762	CADM3;OCLN;NEGR1;MPZ;NRXN1;LRRC4;NRXN3;SDC1
Thiamine metabolism	1/15	0.492542	0.910001	1.5083	1.06814	AK4
Non-alcoholic fatty liver disease (NAFLD)	7/151	0.503448	0.924514	1.04881	0.719774	CDC42;XBP1;JUN;PIK3CA;PIK3R3;PIK3R1;MAP3K5
Glycerolipid metabolism	3/61	0.509553	0.930088	1.11268	0.75019	DGKG;DGKD;DGKZ
Alcoholism	9/199	0.520093	0.943642	1.02322	0.668924	GRIN2A;CREB1;CAMK4;GNB4;GNB5;GRIN2B;CALM2;SLC18A2;GNG13
Basal cell carcinoma	3/63	0.531402	0.958422	1.07735	0.681142	FZD1;FZD7;WNT7A
Herpes simplex virus 1 infection	19/433	0.546542	0.979894	0.992758	0.599769	ZFP248;ZFP566;ZFP729A;ZFP418;ZFP712;PIK3R3;PIK3R1;HCFC2;PML;ZFP78;ZFP58;PIK3CA;ZFP874B;ZFP84;ZFP874A;ZFP472;ZFP189;ZFP26;ZFP760
Other glycan degradation	1/18	0.556949	0.99268	1.25691	0.735647	NEU2
Protein digestion and absorption	4/90	0.566993	1	1.00553	0.570547	COL17A1;COL18A1;COL1A2;SLC8A1
Vasopressin-regulated water reabsorption	2/43	0.572474	1	1.0523	0.586961	CREB1;AQP4
Steroid biosynthesis	1/19	0.57655	1	1.19076	0.655744	EBP
Mineral absorption	2/44	0.585069	1	1.02838	0.551239	SLC5A1;SLC8A1
Ether lipid metabolism	2/47	0.621195	1	0.962742	0.458371	PLA2G4C;PLA2G7
Sphingolipid metabolism	2/48	0.632685	1	0.942685	0.431544	NEU2;CERS6
Tryptophan metabolism	2/48	0.632685	1	0.942685	0.431544	TPH2;IDO1
Amino sugar and nucleotide sugar metabolism	2/49	0.643901	1	0.923446	0.406511	CYB5R4;HK2
Notch signaling pathway	2/49	0.643901	1	0.923446	0.406511	CTBP2;MAML1
Mannose type O-glycan biosynthesis	1/23	0.646664	1	0.983671	0.428811	FUT9
Terpenoid backbone biosynthesis	1/23	0.646664	1	0.983671	0.428811	ICMT
Cysteine and methionine metabolism	2/50	0.654844	1	0.904977	0.38313	DNMT3B;MAT2B
Fanconi anemia pathway	2/51	0.665517	1	0.887233	0.361274	MUS81;USP1
Cardiac muscle contraction	3/78	0.676065	1	0.870171	0.340642	CACNB4;SLC8A1;CACNG5
Tuberculosis	7/178	0.676571	1	0.889725	0.347631	CAMK2B;PPP3CA;PPP3CB;CAMK2D;CREB1;CORO1A;CALM2
alpha-Linolenic acid metabolism	1/25	0.677243	1	0.904977	0.352692	PLA2G4C
Spliceosome	5/132	0.698876	1	0.856986	0.307043	TRA2B;THOC2;SNRNP200;CRNKL1;U2SURP
Phototransduction	1/27	0.705179	1	0.837942	0.292696	CALM2
Protein export	1/28	0.718228	1	0.808016	0.267428	SPCS3
RNA polymerase	1/28	0.718228	1	0.808016	0.267428	POLR1D
Rheumatoid arthritis	3/84	0.723826	1	0.808016	0.261154	JUN;ANGPT1;CTSL
Lysine degradation	2/59	0.741522	1	0.76693	0.229351	PHYKPL;KMT2C
Huntington disease	7/192	0.749656	1	0.824849	0.237672	CREB1;PLCB4;SP1;TFAM;PLCB1;GRIN2B;AP2A2
Citrate cycle (TCA cycle)	1/32	0.764902	1	0.707014	0.189485	PCK2
Galactose metabolism	1/32	0.764902	1	0.707014	0.189485	HK2
SNARE interactions in vesicular transport	1/33	0.77531	1	0.685589	0.174477	USE1
Starch and sucrose metabolism	1/33	0.77531	1	0.685589	0.174477	HK2
Base excision repair	1/35	0.794766	1	0.646412	0.148486	MBD4
DNA replication	1/35	0.794766	1	0.646412	0.148486	MCM5
Fructose and mannose metabolism	1/35	0.794766	1	0.646412	0.148486	HK2
Glycolysis / Gluconeogenesis	2/67	0.802251	1	0.675356	0.148803	HK2;PCK2
Leishmaniasis	2/67	0.802251	1	0.675356	0.148803	JUN;PRKCB
Thyroid cancer	1/37	0.812538	1	0.611471	0.126937	PAX8
Pyruvate metabolism	1/38	0.820839	1	0.59538	0.117545	PCK2
Adipocytokine signaling pathway	2/71	0.827589	1	0.637308	0.120603	NFKBIE;PCK2
NF-kappa B signaling pathway	3/102	0.834367	1	0.665425	0.120497	LYN;PRKCB;ERC1
Glycine, serine and threonine metabolism	1/40	0.836356	1	0.565611	0.101075	GLDC
Bladder cancer	1/41	0.843604	1	0.551815	0.0938487	RPS6KA5
Homologous recombination	1/41	0.843604	1	0.551815	0.0938487	MUS81
Porphyrin and chlorophyll metabolism	1/41	0.843604	1	0.551815	0.0938487	ALAD
Pertussis	2/76	0.855132	1	0.59538	0.0931767	JUN;CALM2
JAK-STAT signaling pathway	5/164	0.855552	1	0.689769	0.10761	PIK3CA;PIK3R3;PIK3R1;STAM;PTPN2
Basal transcription factors	1/43	0.857151	1	0.52615	0.0811015	CCNH
Nucleotide excision repair	1/43	0.857151	1	0.52615	0.0811015	CCNH
Proteasome	1/46	0.875306	1	0.491836	0.0655037	PSMA5
Systemic lupus erythematosus	4/143	0.881692	1	0.632851	0.0796839	GRIN2A;SSB;GRIN2B;TROVE2
ABC transporters	1/48	0.886109	1	0.471342	0.0569923	ABCD2
Cholesterol metabolism	1/49	0.891155	1	0.461723	0.0532073	LCAT
Malaria	1/49	0.891155	1	0.461723	0.0532073	SDC1
PPAR signaling pathway	2/85	0.894792	1	0.53234	0.0591767	PLIN2;PCK2
Arginine and proline metabolism	1/50	0.895978	1	0.452489	0.0497011	HOGA1
Linoleic acid metabolism	1/50	0.895978	1	0.452489	0.0497011	PLA2G4C
N-Glycan biosynthesis	1/50	0.895978	1	0.452489	0.0497011	FUT8
Antigen processing and presentation	2/90	0.912208	1	0.502765	0.0461979	CREB1;CTSL
Retinol metabolism	2/91	0.91535	1	0.49724	0.0439805	RDH10;RDH5
Lysosome	3/124	0.915925	1	0.547365	0.0480699	GNPTG;CTSL;CLN5
Hepatitis C	4/160	0.927221	1	0.565611	0.0427392	OCLN;PIK3CA;PIK3R3;PIK3R1
Legionellosis	1/58	0.927617	1	0.390076	0.0293087	HBS1L
Pyrimidine metabolism	1/58	0.927617	1	0.390076	0.0293087	DTYMK
Protein processing in endoplasmic reticulum	4/163	0.93338	1	0.555201	0.0382769	XBP1;DNAJC1;ATF6;MAP3K5
Cytosolic DNA-sensing pathway	1/61	0.936823	1	0.370892	0.0242047	POLR1D
Thermogenesis	6/231	0.945367	1	0.587648	0.0330154	RPS6KA3;CREB1;CNR1;ADCY1;PRKG1;MAP3K5
RIG-I-like receptor signaling pathway	1/68	0.954008	1	0.332712	0.0156651	MAP3K1
Necroptosis	4/176	0.954963	1	0.514192	0.0236951	CAMK2B;CAMK2D;PLA2G4C;SPATA2
Ribosome biogenesis in eukaryotes	2/115	0.965454	1	0.393468	0.0138332	WDR3;UTP14A
Cytokine-cytokine receptor interaction	7/292	0.975818	1	0.542367	0.0132769	GDF10;EDA;ACVR1C;TNFRSF12A;CD70;BMP5;BMPR1A
Peroxisome	1/84	0.977749	1	0.269339	0.00606087	ABCD2
Complement and coagulation cascades	1/88	0.981444	1	0.257096	0.00481557	A2M
Arachidonic acid metabolism	1/89	0.982267	1	0.254207	0.0045482	PLA2G4C
Steroid hormone biosynthesis	1/89	0.982267	1	0.254207	0.0045482	CYP11A1
IL-17 signaling pathway	1/91	0.983807	1	0.24862	0.0040589	JUN
Staphylococcus aureus infection	1/95	0.986497	1	0.238152	0.00323774	KRT10
Phagosome	3/180	0.987471	1	0.377074	0.00475427	CTSL;CORO1A;TUBA8
Parkinson disease	2/144	0.988791	1	0.314228	0.00354218	LRRK2;SLC18A2
Toxoplasmosis	1/108	0.992519	1	0.209486	0.00157303	LAMB3
NOD-like receptor signaling pathway	3/205	0.994939	1	0.331089	0.00167979	JUN;PLCB4;PLCB1
Olfactory transduction	8/1133	0.999994	1	0.159749	8.78942e-07	CAMK2B;CAMK2D;PDE1C;PDE2A;CALM2;SLC8A1;PRKG1;GNG13

## Sheet: downregulated
Term	Overlap	P-value	Adjusted P-value	Odds Ratio	Combined Score	Genes
Pathways in cancer	38/535	6.84275e-05	0.0207335	1.9567	18.7642	NOTCH3;GSK3B;HSP90AB1;FLT4;TGFA;CBL;GLI3;RASGRP3;GNA13;CCND2;MECOM;RASSF5;GNA12;PLCG2;ABL1;PMAIP1;CAMK2G;JAK1;IL15RA;ARNT2;WNT5B;PLEKHG5;NCOA3;WNT9A;FOS;PGF;BCR;BMP4;CXCL12;CDK6;APC;COL4A2;TRAF3;FGF18;ITGA6;PLCB1;GSTM7;GSTM6
Parathyroid hormone synthesis, secretion and action	13/107	0.000133786	0.0202686	3.34698	29.8526	ITPR2;FOS;PLD1;PLD2;NR4A2;GNA13;AKAP13;MAFB;MMP15;CREB3L2;GNA12;PDE4A;PLCB1
Wnt signaling pathway	16/160	0.000242922	0.0245351	2.75482	22.9277	RNF43;GSK3B;WNT5B;CTNNBIP1;PRICKLE2;CSNK1E;WNT9A;PRICKLE1;PPP3CB;CCND2;SOX17;APC;DAAM2;RSPO1;PLCB1;CAMK2G
Axon guidance	16/180	0.000896232	0.0678896	2.44873	17.1835	SEMA5A;SEMA5B;GSK3B;WNT5B;LIMK1;RND1;ENAH;PPP3CB;EFNB3;CXCL12;ABL1;PLCG2;PLXNB3;EPHB1;CAMK2G;EPHB3
ErbB signaling pathway	10/84	0.00091389	0.0553817	3.27955	22.9496	GSK3B;MAP2K4;ERBB3;SHC1;GAB1;ABL1;PLCG2;TGFA;CBL;CAMK2G
Thyroid hormone signaling pathway	11/115	0.0031043	0.156767	2.63505	15.2173	BMP4;MED1;NOTCH3;GSK3B;RCAN2;NCOA3;PLCG2;ATP1A3;ATP1A2;PLCB1;ACTB
Fc gamma R-mediated phagocytosis	9/87	0.00428235	0.185364	2.84981	15.5408	LIMK1;ASAP3;PLCG2;AMPH;ASAP1;GAB2;PLD1;VAV2;PLD2
Steroid biosynthesis	4/19	0.00431783	0.163538	5.79962	31.579	DHCR24;DHCR7;LIPA;TM7SF2
B cell receptor signaling pathway	8/72	0.00448114	0.150865	3.06091	16.553	GSK3B;PPP3CB;BLNK;PLCG2;DAPP1;FOS;VAV2;RASGRP3
Endocytosis	19/269	0.00454117	0.137597	1.94578	10.4967	SH3GL3;WIPF1;IQSEC1;IQSEC3;ARAP2;ASAP3;ASAP1;AP2B1;PLD1;CBL;PLD2;DAB2;KIF5C;KIF5B;PIP5KL1;KIF5A;MVB12B;AMPH;GIT1
Focal adhesion	15/199	0.00617409	0.170068	2.0765	10.564	GSK3B;VWF;SHC1;ITGB4;FLT4;ACTB;PGF;MYLK;VAV2;CCND2;COL4A2;TNR;COL6A3;ITGA6;TLN2
Phospholipase D signaling pathway	12/149	0.00821002	0.207303	2.21865	10.6548	GNA13;DGKB;SHC1;GNA12;PLCG2;GAB1;GAB2;PLD1;PLCB1;RAPGEF3;PLD2;AGPAT4
Leukocyte transendothelial migration	10/115	0.00909768	0.212046	2.3955	11.2582	CLDN11;CXCL12;CLDN14;RASSF5;PLCG2;THY1;ACTB;RAPGEF3;VAV2;JAM3
Hepatocellular carcinoma	13/171	0.00968664	0.209647	2.09431	9.71132	GSK3B;SMARCC1;WNT5B;SHC1;GAB1;TGFA;WNT9A;ACTB;CDK6;APC;PLCG2;GSTM7;GSTM6
Alanine, aspartate and glutamate metabolism	5/37	0.0103547	0.209164	3.72273	17.0141	ADSSL1;GPT;RIMKLA;NAT8L;ASPA
Ras signaling pathway	16/233	0.011275	0.21352	1.89172	8.4847	KSR1;SHC1;FLT4;GAB1;TGFA;GAB2;PLD1;PGF;RASGRP3;PLD2;RASSF5;FGF18;RASA2;PLCG2;ABL1;RAPGEF5
Aldosterone synthesis and secretion	9/102	0.011879	0.211726	2.43072	10.7754	NR4A2;NR4A1;PRKD3;CREB3L2;ITPR2;ATP1A3;ATP1A2;PLCB1;CAMK2G
Insulin secretion	8/86	0.0128026	0.21551	2.56262	11.1682	KCNU1;CREB3L2;ATP1A3;KCNN1;ATP1A2;KCNN3;PLCB1;CAMK2G
Regulation of actin cytoskeleton	15/217	0.0131105	0.209077	1.90425	8.25369	CYFIP2;ITGB4;LIMK1;ACTB;MYLK;VAV2;ENAH;GNA13;CXCL12;APC;FGF18;GNA12;PIP4K2A;ITGA6;GIT1
Thyroid hormone synthesis	7/73	0.0165626	0.250924	2.64161	10.8322	CREB3L2;ITPR2;ATP1A3;ATP1A2;PLCB1;SLC26A4;SLC5A5
Gastric acid secretion	7/74	0.0177395	0.255956	2.60591	10.5069	ITPR2;ATP1A3;ATP1A2;PLCB1;CAMK2G;ACTB;MYLK
Breast cancer	11/147	0.0183941	0.253337	2.06143	8.23691	NOTCH3;GSK3B;CDK6;WNT5B;APC;SHC1;FLT4;NCOA3;FGF18;WNT9A;FOS
Chronic myeloid leukemia	7/76	0.0202675	0.267002	2.53734	9.89241	BCR;CDK6;MECOM;SHC1;ABL1;GAB2;CBL
MAPK signaling pathway	18/294	0.0219686	0.277354	1.68663	6.43977	MAP4K2;MAP2K4;DUSP3;FLT4;TGFA;FOS;PGF;MAPK8IP1;RASGRP3;CACNB1;NR4A1;PPP3CB;MECOM;ERBB3;STMN1;FGF18;RASA2;GNA12
Glycosphingolipid biosynthesis	5/45	0.0229271	0.277876	3.06091	11.5563	ST8SIA1;ST3GAL4;ST3GAL6;B3GALT5;ST6GALNAC3
Glycerophospholipid metabolism	8/97	0.0247561	0.288504	2.27202	8.40347	DGKB;ETNK1;PLD1;LPIN1;PLD2;CDS2;AGPAT4;ETNPPL
Dopaminergic synapse	10/135	0.0254338	0.285423	2.04061	7.49245	GSK3B;PPP3CB;KIF5C;KIF5B;KIF5A;CREB3L2;ITPR2;FOS;PLCB1;CAMK2G
Phosphatidylinositol signaling system	8/98	0.0261333	0.2828	2.24883	8.19597	DGKB;PPIP5K2;PLCG2;PIP4K2A;ITPR2;SYNJ2;PLCB1;CDS2
Basal cell carcinoma	6/63	0.0264387	0.276238	2.62364	9.53149	BMP4;GSK3B;WNT5B;APC;WNT9A;GLI3
Cushing syndrome	11/159	0.0306176	0.309238	1.90585	6.64414	NR4A1;GSK3B;CDK6;WNT5B;APC;CREB3L2;ITPR2;WNT9A;PLCB1;PDE8A;CAMK2G
Glucagon signaling pathway	8/102	0.0321745	0.314479	2.16064	7.42523	PPP3CB;PRKAA2;CREB3L2;ITPR2;PYGL;PLCB1;PPARGC1A;CAMK2G
Hypertrophic cardiomyopathy (HCM)	7/86	0.0366998	0.347501	2.2423	7.41075	CACNB1;PRKAA2;ITGB4;ITGA6;DMD;ACTB;TTN
Sphingolipid signaling pathway	9/124	0.0368604	0.338446	1.99947	6.59947	ACER2;GNA13;ASAH2;GNA12;GAB2;PLD1;PLCB1;PLD2;CERS2
PI3K-Akt signaling pathway	20/357	0.0372472	0.331939	1.54332	5.07779	GSK3B;PHLPP1;HSP90AB1;PRKAA2;VWF;ITGB4;FLT4;TGFA;PGF;NR4A1;CCND2;CDK6;COL4A2;ERBB3;CREB3L2;FGF18;TNR;COL6A3;ITGA6;JAK1
Proximal tubule bicarbonate reclamation	3/22	0.0439098	0.380134	3.75657	11.7416	ATP1A3;ATP1A2;SLC4A4
cAMP signaling pathway	13/211	0.0446915	0.376153	1.69728	5.27511	HTR1F;ATP1A3;ATP1A2;FOS;PLD1;GLI3;VAV2;PLD2;CREB3L2;PDE4A;CAMK2G;RAPGEF3;HCN2
Bacterial invasion of epithelial cells	6/74	0.0519046	0.425056	2.23364	6.60788	SEPT9;SHC1;GAB1;RHOG;CBL;ACTB
Cholinergic synapse	8/113	0.0534972	0.42657	1.95032	5.71077	CHRNA4;CREB3L2;KCNJ14;KCNQ3;ITPR2;FOS;PLCB1;CAMK2G
Oxytocin signaling pathway	10/154	0.0544444	0.422991	1.78884	5.20657	CACNB1;PPP3CB;PRKAA2;KCNJ14;ITPR2;FOS;PLCB1;CAMK2G;ACTB;MYLK
Hippo signaling pathway	10/159	0.0647001	0.490103	1.73259	4.74382	BMP4;GSK3B;CCND2;RASSF2;WNT5B;APC;RASSF4;CSNK1E;WNT9A;ACTB
Vasopressin-regulated water reabsorption	4/43	0.0697423	0.515412	2.56262	6.82414	DYNC1LI2;CREB3L2;ARHGDIB;DYNLL2
Glycerolipid metabolism	5/61	0.0701262	0.50591	2.25805	6.00068	AKR1B10;DGKB;AGK;LPIN1;AGPAT4
Hedgehog signaling pathway	4/44	0.0746178	0.525795	2.50438	6.49981	GSK3B;CCND2;CSNK1E;GLI3
Fluid shear stress and atherosclerosis	9/143	0.0767628	0.528617	1.7338	4.45073	BMP4;MAP2K4;HSP90AB1;PRKAA2;FOS;GSTM7;ACTB;GSTM6;KLF2
Mucin type O-glycan biosynthesis	3/28	0.0797584	0.53704	2.95159	7.46385	GALNT12;GALNT6;GALNT3
ECM-receptor interaction	6/83	0.0810528	0.533891	1.99144	5.00379	VWF;COL4A2;ITGB4;TNR;COL6A3;ITGA6
Platelet activation	8/125	0.0852231	0.549417	1.76309	4.34157	GNA13;VWF;PLCG2;ITPR2;TLN2;PLCB1;ACTB;MYLK
Long-term potentiation	5/67	0.0958531	0.605073	2.05584	4.82081	PPP3CB;ITPR2;PLCB1;CAMK2G;RAPGEF3
cGMP-PKG signaling pathway	10/172	0.0968494	0.598885	1.60164	3.73919	GNA13;PPP3CB;KCNU1;CREB3L2;GNA12;ITPR2;ATP1A3;ATP1A2;PLCB1;MYLK
Cholesterol metabolism	4/49	0.101449	0.614783	2.24883	5.14577	OSBPL5;NPC2;VAPB;LIPA
Cortisol synthesis and secretion	5/69	0.105361	0.625966	1.99625	4.49229	NR4A1;CREB3L2;ITPR2;PLCB1;PDE8A
Biosynthesis of unsaturated fatty acids	3/32	0.108813	0.634044	2.58264	5.72863	ELOVL1;SCD1;ELOVL7
Dilated cardiomyopathy (DCM)	6/90	0.108902	0.622591	1.83655	4.07219	CACNB1;ITGB4;ITGA6;DMD;ACTB;TTN
GnRH signaling pathway	6/90	0.108902	0.611062	1.83655	4.07219	MAP2K4;ITPR2;PLCB1;PLD1;CAMK2G;PLD2
Estrogen signaling pathway	8/134	0.114943	0.633232	1.64467	3.55794	HSP90AB1;SHC1;NCOA3;CREB3L2;ITPR2;TGFA;FOS;PLCB1
Arrhythmogenic right ventricular cardiomyopathy (ARVC)	5/72	0.120452	0.65173	1.91307	4.04902	CACNB1;ITGB4;ITGA6;DMD;ACTB
Glutamatergic synapse	7/114	0.121105	0.64377	1.69156	3.57104	PPP3CB;HOMER2;SLC1A2;ITPR2;PLD1;PLCB1;PLD2
Purine metabolism	8/136	0.12222	0.638495	1.62048	3.40614	PRPS2;ADSSL1;PDE4A;ENPP4;NT5C2;PDE8A;XDH;PAPSS2
Inositol phosphate metabolism	5/73	0.125696	0.645522	1.88686	3.91315	PIP5KL1;PLCG2;PIP4K2A;SYNJ2;PLCB1
Signaling pathways regulating pluripotency of stem cells	8/137	0.125948	0.636037	1.60865	3.33295	BMP4;GSK3B;WNT5B;APC;ESRRB;WNT9A;KLF4;JAK1
Apelin signaling pathway	8/138	0.129734	0.644418	1.597	3.26149	GNA13;NOTCH3;PRKAA2;ITPR2;PLCB1;PPARGC1A;KLF2;MYLK
Glioma	5/75	0.136491	0.667045	1.83655	3.65748	CDK6;SHC1;PLCG2;TGFA;CAMK2G
Vascular smooth muscle contraction	8/140	0.137481	0.661218	1.57418	3.1236	GNA13;KCNU1;PRKCH;GNA12;ITPR2;ADM;PLCB1;MYLK
Endocrine and other factor-regulated calcium reabsorption	4/55	0.138594	0.656155	2.00351	3.95934	ATP1A3;ATP1A2;AP2B1;PLCB1
Rap1 signaling pathway	11/209	0.14021	0.653594	1.44991	2.84851	PRKD3;RASSF5;FLT4;FGF18;TLN2;RAPGEF5;PLCB1;ACTB;RAPGEF3;PGF;RASGRP3
Arginine biosynthesis	2/19	0.150113	0.689157	2.89981	5.4991	ARG2;GPT
Neurotrophin signaling pathway	7/121	0.151082	0.68325	1.5937	3.01199	GSK3B;SHC1;ARHGDIB;ABL1;PLCG2;GAB1;CAMK2G
Salmonella infection	5/78	0.153418	0.683613	1.76591	3.31036	DYNC1LI2;RHOG;FOS;TLR5;ACTB
Melanogenesis	6/100	0.155974	0.684928	1.65289	3.07119	GSK3B;WNT5B;CREB3L2;WNT9A;PLCB1;CAMK2G
Human papillomavirus infection	17/360	0.163473	0.707602	1.30089	2.35605	NOTCH3;GSK3B;WNT5B;VWF;ITGB4;WNT9A;CCND2;CDK6;COL4A2;APC;TRAF3;CREB3L2;TNR;COL6A3;ITGA6;JAK1;OASL2
NF-kappa B signaling pathway	6/102	0.16632	0.709787	1.62048	2.90689	CARD10;CXCL12;TRAF3;PLCG2;BLNK;TRIM25
Cell adhesion molecules (CAMs)	9/170	0.166321	0.699934	1.45843	2.61619	CLDN11;MAG;NFASC;CLDN14;ITGA6;NCAM1;PVR;VSIR;JAM3
Adrenergic signaling in cardiomyocytes	8/148	0.170685	0.708459	1.48909	2.63262	CACNB1;CREB3L2;ATP1A3;ATP1A2;PLCB1;SCN4B;CAMK2G;RAPGEF3
Inflammatory mediator regulation of TRP channels	7/127	0.179251	0.73396	1.51841	2.61009	HRH1;PRKCH;CYP2J6;PLCG2;ITPR2;PLCB1;CAMK2G
Long-term depression	4/61	0.180292	0.72838	1.80644	3.09475	GNA13;GNA12;ITPR2;PLCB1
Caffeine metabolism	1/6	0.198988	0.793333	4.59137	7.41282	XDH
Terpenoid backbone biosynthesis	2/23	0.202595	0.797224	2.3955	3.82452	HMGCS1;DHDDS
FoxO signaling pathway	7/132	0.204282	0.793556	1.46089	2.32027	PLK3;CCND2;PRKAA2;HOMER2;CSNK1E;FBXO32;KLF2
Proteoglycans in cancer	10/203	0.204439	0.784113	1.35705	2.15431	WNT5B;ERBB3;PLCG2;GAB1;ITPR2;WNT9A;CBL;CAMK2G;ACTB;VAV2
Insulin resistance	6/110	0.210373	0.796786	1.50263	2.34241	MLXIPL;GSK3B;PRKAA2;CREB3L2;PYGL;PPARGC1A
Colorectal cancer	5/88	0.21536	0.805607	1.56524	2.40334	GSK3B;APC;TGFA;PMAIP1;FOS
Histidine metabolism	2/24	0.216037	0.798281	2.29568	3.51769	CARNS1;ASPA
Non-small cell lung cancer	4/66	0.217793	0.795075	1.66959	2.54481	CDK6;RASSF5;PLCG2;TGFA
Human cytomegalovirus infection	12/255	0.218046	0.786525	1.29639	1.97446	GNA13;AKAP13;GSK3B;PPP3CB;CXCL12;CDK6;CREB3L2;GNA12;ITPR2;PLCB1;CX3CL1;JAK1
Amphetamine addiction	4/68	0.233347	0.831812	1.62048	2.35818	PPP3CB;CREB3L2;FOS;CAMK2G
Fc epsilon RI signaling pathway	4/68	0.233347	0.82214	1.62048	2.35818	MAP2K4;PLCG2;GAB2;VAV2
Protein processing in endoplasmic reticulum	8/163	0.241272	0.840292	1.35206	1.9224	DNAJB2;HSPH1;HSP90AB1;EDEM1;DNAJC5;HSPA4L;CRYAB;SEC63
Sphingolipid metabolism	3/48	0.2526	0.869749	1.72176	2.36905	ACER2;ASAH2;CERS2
Riboflavin metabolism	1/8	0.256104	0.871905	3.44353	4.69067	ACP2
p53 signaling pathway	4/71	0.257149	0.865735	1.55201	2.10779	CCND2;CDK6;CD82;PMAIP1
Prolactin signaling pathway	4/72	0.26519	0.882996	1.53046	2.03139	GSK3B;CCND2;SHC1;FOS
Arginine and proline metabolism	3/50	0.272363	0.897021	1.65289	2.14979	ARG2;GATM;CARNS1
Sulfur metabolism	1/9	0.283118	0.922417	3.06091	3.86254	PAPSS2
Fatty acid elongation	2/29	0.283945	0.915269	1.89988	2.3919	ELOVL1;ELOVL7
Pancreatic cancer	4/75	0.289569	0.923571	1.46924	1.82092	CDK6;TGFA;PLD1;JAK1
Choline metabolism in cancer	5/99	0.29067	0.917426	1.39132	1.71907	SLC44A1;DGKB;FOS;PLD1;PLD2
Lysosome	6/124	0.295372	0.922658	1.33298	1.62559	NPC2;LAPTM5;ACP2;ARSG;LIPA;LITAF
Circadian rhythm	2/30	0.297525	0.9199	1.83655	2.22637	PRKAA2;CSNK1E
Glycosaminoglycan biosynthesis	3/53	0.302278	0.925153	1.55933	1.8656	CSGALNACT1;EXTL1;CHST1
Gastric cancer	7/150	0.303351	0.919155	1.28558	1.53353	GSK3B;WNT5B;APC;SHC1;FGF18;GAB1;WNT9A
Synaptic vesicle cycle	4/77	0.305988	0.917965	1.43108	1.69469	SLC6A7;SLC1A2;STX3;AP2B1
AMPK signaling pathway	6/126	0.308078	0.915172	1.31182	1.54454	PFKFB3;PRKAA2;RAB14;CREB3L2;SCD1;PPARGC1A
Salivary secretion	4/78	0.314235	0.924401	1.41273	1.63539	ITPR2;ATP1A3;ATP1A2;PLCB1
Osteoclast differentiation	6/128	0.320875	0.934857	1.29132	1.46785	PPP3CB;PLCG2;BLNK;GAB2;FOS;JAK1
MicroRNAs in cancer	12/281	0.323775	0.934323	1.17644	1.32667	NOTCH3;ZEB2;CCND2;CDK6;ERBB3;APC;SHC1;STMN1;PLCG2;ABL1;TNR;KIF23
Pancreatic secretion	5/105	0.333566	0.953496	1.31182	1.44027	ITPR2;ATP1A3;ATP1A2;PLCB1;SLC4A4
Synthesis and degradation of ketone bodies	1/11	0.334243	0.946501	2.50438	2.74452	HMGCS1
Starch and sucrose metabolism	2/33	0.337962	0.948171	1.66959	1.81121	AGL;PYGL
Relaxin signaling pathway	6/131	0.340207	0.945713	1.26175	1.36042	MAP2K4;COL4A2;SHC1;CREB3L2;FOS;PLCB1
Pyrimidine metabolism	3/58	0.352355	0.970577	1.42491	1.48634	CDA;UPP2;NT5C2
Hepatitis C	7/160	0.362145	0.988559	1.20523	1.22417	CLDN11;GSK3B;RNASEL;CDK6;TRAF3;CLDN14;JAK1
Fructose and mannose metabolism	2/35	0.36453	0.986185	1.57418	1.58858	PFKFB3;AKR1B10
TNF signaling pathway	5/110	0.369722	0.991379	1.25219	1.24593	MAP2K4;TRAF3;CREB3L2;FOS;CX3CL1
Nicotinate and nicotinamide metabolism	2/36	0.377663	1	1.53046	1.49029	NNT;NT5C2
Primary immunodeficiency	2/36	0.377663	0.99506	1.53046	1.49029	BLNK;RFXANK
Calcium signaling pathway	8/189	0.380007	0.992604	1.16606	1.12824	HRH1;PPP3CB;ERBB3;PLCG2;ITPR2;PLCB1;CAMK2G;MYLK
C-type lectin receptor signaling pathway	5/112	0.384209	0.995002	1.22983	1.17642	PLK3;PPP3CB;KSR1;PLCG2;ITPR2
Kaposi sarcoma-associated herpesvirus infection	9/216	0.384658	0.987724	1.14784	1.09665	MAP2K4;GSK3B;PPP3CB;CDK6;TRAF3;PLCG2;ITPR2;FOS;JAK1
Th1 and Th2 cell differentiation	4/87	0.388834	0.990057	1.26658	1.19642	NOTCH3;PPP3CB;FOS;JAK1
Insulin signaling pathway	6/139	0.392191	0.990283	1.18913	1.11303	GSK3B;PRKAA2;SHC1;PYGL;CBL;PPARGC1A
Drug metabolism	5/114	0.398679	0.998345	1.20825	1.11111	CDA;UPP2;GSTM7;XDH;GSTM6
Aldosterone-regulated sodium reabsorption	2/38	0.403575	1	1.44991	1.31563	ATP1A3;ATP1A2
Influenza A	7/168	0.409816	1	1.14784	1.02393	MAP2K4;GSK3B;IL33;RNASEL;TRIM25;ACTB;JAK1
Protein digestion and absorption	4/90	0.413557	1	1.22436	1.08106	COL4A2;COL6A3;ATP1A3;ATP1A2
IL-17 signaling pathway	4/91	0.421753	1	1.21091	1.04542	GSK3B;HSP90AB1;TRAF3;FOS
Measles	6/144	0.42468	1	1.14784	0.983033	GSK3B;CCND2;CDK6;TRAF3;FOS;JAK1
Natural killer cell mediated cytotoxicity	5/118	0.427497	1	1.1673	0.99198	PPP3CB;SHC1;SH3BP2;PLCG2;VAV2
Glycine, serine and threonine metabolism	2/40	0.42896	1	1.37741	1.16583	GATM;SDSL
Small cell lung cancer	4/92	0.42992	1	1.19775	1.01109	CDK6;COL4A2;TRAF3;ITGA6
Metabolism of xenobiotics by cytochrome P450	3/66	0.431255	1	1.25219	1.05316	CYP2S1;GSTM7;GSTM6
Porphyrin and chlorophyll metabolism	2/41	0.441438	1	1.34382	1.09886	CPOX;CP
Primary bile acid biosynthesis	1/16	0.446686	1	1.72176	1.38757	CYP46A1
Renal cell carcinoma	3/68	0.450477	1	1.21536	0.969187	ARNT2;GAB1;TGFA
Carbohydrate digestion and absorption	2/43	0.465931	1	1.28131	0.978562	ATP1A3;ATP1A2
Intestinal immune network for IgA production	2/43	0.465931	1	1.28131	0.978562	IL15RA;CXCL12
Selenocompound metabolism	1/17	0.466787	1	1.62048	1.23462	PAPSS2
NOD-like receptor signaling pathway	8/205	0.468282	1	1.07505	0.815626	RNASEL;PSTPIP1;HSP90AB1;TRAF3;NEK7;ITPR2;PLCB1;JAK1
Prostate cancer	4/97	0.470239	1	1.13601	0.857134	GSK3B;HSP90AB1;CREB3L2;TGFA
Mineral absorption	2/44	0.477936	1	1.25219	0.924465	ATP1A3;ATP1A2
Toll-like receptor signaling pathway	4/99	0.486076	1	1.11306	0.80295	MAP2K4;TRAF3;FOS;TLR5
Pantothenate and CoA biosynthesis	1/18	0.486159	1	1.53046	1.1038	BCAT1
Bile secretion	3/72	0.488082	1	1.14784	0.823316	ATP1A3;ATP1A2;SLC4A4
mTOR signaling pathway	6/154	0.488696	1	1.07331	0.768503	GSK3B;DEPTOR;PRKAA2;WNT5B;WNT9A;LPIN1
T cell receptor signaling pathway	4/101	0.501718	1	1.09102	0.752493	GSK3B;PPP3CB;FOS;VAV2
Longevity regulating pathway	4/102	0.509461	1	1.08032	0.728571	PRKAA2;CREB3L2;PPARGC1A;CRYAB
Th17 cell differentiation	4/102	0.509461	1	1.08032	0.728571	PPP3CB;HSP90AB1;FOS;JAK1
Ether lipid metabolism	2/47	0.512939	1	1.17226	0.782601	PLD1;PLD2
Cocaine addiction	2/48	0.524259	1	1.14784	0.741242	CREB3L2;CDK5R1
Renin secretion	3/76	0.52439	1	1.08743	0.701957	PPP3CB;ITPR2;PLCB1
Serotonergic synapse	5/132	0.525345	1	1.04349	0.671696	CYP2J6;HTR1F;ITPR2;PLCB1;RAPGEF3
Cardiac muscle contraction	3/78	0.542005	1	1.05955	0.648952	CACNB1;ATP1A3;ATP1A2
Cysteine and methionine metabolism	2/50	0.546359	1	1.10193	0.666093	BCAT1;SDSL
Other types of O-glycan biosynthesis	1/22	0.556869	1	1.25219	0.733065	ST6GAL1
Amyotrophic lateral sclerosis (ALS)	2/52	0.567731	1	1.05955	0.599818	PPP3CB;SLC1A2
Chemokine signaling pathway	7/197	0.576476	1	0.97887	0.539183	CX3CR1;GSK3B;CXCL12;SHC1;PLCB1;CX3CL1;VAV2
Epstein-Barr virus infection	8/229	0.59402	1	0.962383	0.50125	MAP2K4;PSMD7;CCND2;CDK6;TRAF3;PLCG2;BLNK;JAK1
Glycosylphosphatidylinositol (GPI)-anchor biosynthesis	1/25	0.603447	1	1.10193	0.556582	GPLD1
Valine, leucine and isoleucine degradation	2/56	0.60826	1	0.983865	0.489131	HMGCS1;BCAT1
Viral myocarditis	3/87	0.616351	1	0.949938	0.459711	ABL1;DMD;ACTB
Folate biosynthesis	1/26	0.617859	1	1.05955	0.510166	AKR1B10
Endometrial cancer	2/58	0.627414	1	0.949938	0.442812	GSK3B;APC
VEGF signaling pathway	2/58	0.627414	1	0.949938	0.442812	PPP3CB;PLCG2
Tuberculosis	6/178	0.630243	1	0.928591	0.428684	PLK3;PPP3CB;KSR1;RFXANK;CAMK2G;JAK1
Butanoate metabolism	1/27	0.631749	1	1.0203	0.468588	HMGCS1
Maturity onset diabetes of the young	1/27	0.631749	1	1.0203	0.468588	NKX2-2
Protein export	1/28	0.645135	1	0.983865	0.431224	SEC63
Cell cycle	4/123	0.657137	1	0.895877	0.376145	GSK3B;CCND2;CDK6;ABL1
Cellular senescence	6/185	0.666967	1	0.893455	0.361863	PPP3CB;CCND2;CDK6;RASSF5;ITPR2;HIPK2
Chemical carcinogenesis	3/94	0.668249	1	0.879198	0.3544	SULT1A1;GSTM7;GSTM6
Human T-cell leukemia virus 1 infection	8/245	0.669081	1	0.899533	0.361478	IL15RA;MAP2K4;PPP3CB;CCND2;CREB3L2;TLN2;FOS;JAK1
Glutathione metabolism	2/64	0.680495	1	0.860882	0.331384	GSTM7;GSTM6
Glyoxylate and dicarboxylate metabolism	1/31	0.682446	1	0.888652	0.339529	AFMID
Galactose metabolism	1/32	0.693991	1	0.860882	0.314477	AKR1B10
Pentose phosphate pathway	1/32	0.693991	1	0.860882	0.314477	PRPS2
beta-Alanine metabolism	1/32	0.693991	1	0.860882	0.314477	CARNS1
Autophagy	4/130	0.699131	1	0.847637	0.303383	DEPTOR;PRKAA2;ATG4C;TRP53INP2
Circadian entrainment	3/99	0.702057	1	0.834794	0.295301	FOS;PLCB1;CAMK2G
Leishmaniasis	2/67	0.704633	1	0.822335	0.287881	FOS;JAK1
SNARE interactions in vesicular transport	1/33	0.705117	1	0.834794	0.291671	STX3
Hepatitis B	5/163	0.709613	1	0.845037	0.289877	MAP2K4;TRAF3;CREB3L2;FOS;JAK1
RIG-I-like receptor signaling pathway	2/68	0.712335	1	0.810241	0.27484	TRAF3;TRIM25
AGE-RAGE signaling pathway in diabetic complications	3/101	0.714824	1	0.818264	0.274707	COL4A2;PLCG2;PLCB1
Pentose and glucuronate interconversions	1/34	0.715838	1	0.810241	0.270864	AKR1B10
Prion diseases	1/34	0.715838	1	0.810241	0.270864	NCAM1
Chagas disease (American trypanosomiasis)	3/103	0.727164	1	0.802375	0.255639	MAP2K4;FOS;PLCB1
Tight junction	5/167	0.72929	1	0.824797	0.260375	CLDN11;PRKAA2;CLDN14;ACTB;JAM3
Viral carcinogenesis	7/229	0.729609	1	0.842085	0.265464	CCND2;CDK6;TRAF3;CREB3L2;RASA2;PMAIP1;JAK1
HIF-1 signaling pathway	3/104	0.733175	1	0.79466	0.246639	PFKFB3;PLCG2;CAMK2G
Adipocytokine signaling pathway	2/71	0.734435	1	0.776006	0.239518	PRKAA2;PPARGC1A
Adherens junction	2/72	0.741473	1	0.765228	0.228892	LMO7;ACTB
Melanoma	2/72	0.741473	1	0.765228	0.228892	CDK6;FGF18
Ubiquitin mediated proteolysis	4/138	0.742443	1	0.798499	0.2378	UBA7;UBE2O;TRIM37;CBL
Amoebiasis	3/106	0.744884	1	0.779666	0.229632	ARG2;COL4A2;PLCB1
Apoptosis	4/141	0.757411	1	0.781509	0.217142	ITPR2;PMAIP1;FOS;ACTB
African trypanosomiasis	1/39	0.763883	1	0.706364	0.190253	PLCB1
Alzheimer disease	5/175	0.765709	1	0.787092	0.210117	GSK3B;PPP3CB;ITPR2;PLCB1;CDK5R1
Necroptosis	5/176	0.769989	1	0.78262	0.204561	IL33;HSP90AB1;PYGL;CAMK2G;JAK1
Ferroptosis	1/40	0.772471	1	0.688705	0.177797	CP
Nicotine addiction	1/40	0.772471	1	0.688705	0.177797	CHRNA4
Tyrosine metabolism	1/40	0.772471	1	0.688705	0.177797	FAH
Oocyte meiosis	3/116	0.797372	1	0.712454	0.161323	PPP3CB;ITPR2;CAMK2G
Peroxisome	2/84	0.814133	1	0.65591	0.134875	PEX5L;XDH
Rheumatoid arthritis	2/84	0.814133	1	0.65591	0.134875	CXCL12;FOS
Proteasome	1/46	0.817829	1	0.598874	0.120435	PSMD7
Gap junction	2/86	0.824298	1	0.640656	0.123789	ITPR2;PLCB1
Huntington disease	5/192	0.830573	1	0.717401	0.133178	CREB3L2;AP2B1;PLCB1;PPARGC1A;TGM2
ABC transporters	1/48	0.830844	1	0.573921	0.106355	ABCA8A
Tryptophan metabolism	1/48	0.830844	1	0.573921	0.106355	AFMID
Complement and coagulation cascades	2/88	0.833961	1	0.626096	0.113679	CD59A;VWF
Notch signaling pathway	1/49	0.836999	1	0.562208	0.100035	NOTCH3
Linoleic acid metabolism	1/50	0.84293	1	0.550964	0.0941439	CYP2J6
N-Glycan biosynthesis	1/50	0.84293	1	0.550964	0.0941439	ST6GAL1
Antigen processing and presentation	2/90	0.843141	1	0.612182	0.104451	HSP90AB1;RFXANK
TGF-beta signaling pathway	2/91	0.847556	1	0.605455	0.100141	BMP4;SMAD6
Fanconi anemia pathway	1/51	0.848646	1	0.540161	0.0886475	EME2
Morphine addiction	2/92	0.851858	1	0.598874	0.0960204	PDE4A;PDE8A
Hematopoietic cell lineage	2/94	0.860132	1	0.586132	0.088312	CD59A;ITGA6
Ovarian steroidogenesis	1/57	0.878833	1	0.483302	0.0624232	CYP2J6
Legionellosis	1/58	0.883244	1	0.474969	0.0589691	TLR5
Inflammatory bowel disease (IBD)	1/59	0.887495	1	0.466919	0.055728	TLR5
Cytosolic DNA-sensing pathway	1/61	0.895538	1	0.45161	0.0498265	IL33
Mitophagy	1/63	0.903006	1	0.437273	0.044613	OPTN
Toxoplasmosis	2/108	0.907152	1	0.510152	0.0497117	ITGA6;JAK1
Cytokine-cytokine receptor interaction	7/292	0.909111	1	0.660402	0.0629282	BMP4;CX3CR1;IL15RA;IL33;CXCL12;ACKR4;CX3CL1
Aminoacyl-tRNA biosynthesis	1/66	0.913222	1	0.417397	0.0378899	WARS
Non-alcoholic fatty liver disease (NAFLD)	3/151	0.915234	1	0.547315	0.0484787	MLXIPL;GSK3B;PRKAA2
Thermogenesis	5/231	0.925322	1	0.596282	0.0462793	SMARCC1;PRKAA2;CREB3L2;PPARGC1A;ACTB
Human immunodeficiency virus 1 infection	5/238	0.936152	1	0.578744	0.0381839	PPP3CB;LIMK1;PLCG2;ITPR2;FOS
JAK-STAT signaling pathway	3/164	0.939939	1	0.503931	0.0312137	IL15RA;CCND2;JAK1
Pertussis	1/76	0.940124	1	0.362476	0.0223807	FOS
RNA transport	3/167	0.944603	1	0.494878	0.0282032	CYFIP2;CLNS1A;TGS1
PPAR signaling pathway	1/85	0.957131	1	0.324097	0.0142004	SCD1
Taste transduction	1/88	0.96165	1	0.313048	0.0122416	HTR1F
Arachidonic acid metabolism	1/89	0.963048	1	0.30953	0.0116544	CYP2J6
GABAergic synapse	1/90	0.964396	1	0.306091	0.0110969	PLCL1
Progesterone-mediated oocyte maturation	1/90	0.964396	1	0.306091	0.0110969	HSP90AB1
Retinol metabolism	1/91	0.965694	1	0.302728	0.0105678	CYP2S1
Parkinson disease	2/144	0.969115	1	0.382614	0.0120032	GPR37;UBA7
Neuroactive ligand-receptor interaction	7/348	0.971174	1	0.554131	0.0162083	GLRA1;HRH1;HRH3;CHRNA4;HTR1F;GRID1;ADM
mRNA surveillance pathway	1/96	0.971509	1	0.286961	0.00829449	MSI1
Retrograde endocannabinoid signaling	2/150	0.974424	1	0.367309	0.00951637	ITPR2;PLCB1
Ribosome biogenesis in eukaryotes	1/115	0.98594	1	0.23955	0.00339208	RIOK1
Phagosome	2/180	0.990207	1	0.306091	0.00301232	DYNC1LI2;ACTB
Transcriptional misregulation in cancer	2/183	0.991115	1	0.301073	0.00268686	ARNT2;CCND2
Alcoholism	2/199	0.994733	1	0.276866	0.00146224	SHC1;CREB3L2
Herpes simplex virus 1 infection	5/433	0.999616	1	0.318109	0.000122097	RNASEL;ZFP14;TRAF3;ZFP108;JAK1
Olfactory transduction	1/1133	0.999995	1	0.0243144	1.26585e-07	CAMK2G
