# Supplementary material for: A brain-specific pgc1α fusion transcript affects gene expression and behavioural outcomes in mice
Source: Life Sci Alliance. 2021 Oct 14;4(12):e202101122. doi: 10.26508/lsa.202101122 (PMC8548212; doi:10.26508/lsa.202101122)
Supplement: Supplementary file 4 [file LSA-2021-01122_TableS4.xlsx]

## Sheet: all genes ERa RE
Term	Overlap	P-value	Adjusted P-value	Odds Ratio	Combined Score	Genes
Amphetamine addiction	7/68	8.66797e-05	0.00875465	6.64137	62.1186	CAMK2B;PPP3CA;CAMK2D;PRKCB;CAMK4;GRIN2B;SLC18A2
Long-term potentiation	7/67	7.879e-05	0.0119367	6.74049	63.689	CAMK2B;PPP3CA;CAMK2D;PRKCB;CAMK4;ITPR2;GRIN2B
Dopaminergic synapse	10/135	4.94153e-05	0.0149728	4.77897	47.3847	CAMK2B;GSK3B;PPP3CA;CAMK2D;PRKCB;KIF5B;CACNA1A;ITPR2;GRIN2B;SLC18A2
Wnt signaling pathway	10/160	0.000203257	0.0153967	4.03226	34.2784	CAMK2B;GSK3B;PPP3CA;CAMK2D;CCND2;SMAD3;PRKCB;CTNNBIP1;CSNK1E;RSPO1
Insulin secretion	7/86	0.000379012	0.0191401	5.25131	41.3695	CAMK2B;KCNU1;CAMK2D;PRKCB;KCNMA1;ATP1A3;KCNN1
ErbB signaling pathway	7/84	0.000328004	0.019877	5.37634	43.1316	CAMK2B;GSK3B;MAP2K4;CAMK2D;CDKN1B;PRKCB;CBL
Focal adhesion	10/199	0.00112522	0.0378824	3.24202	22.0126	GSK3B;CCND2;LAMB3;PRKCB;FLT4;PXN;ITGA1;VEGFC;ACTB;VAV2
Proteoglycans in cancer	10/203	0.00130691	0.0395993	3.17813	21.1031	CAMK2B;CAMK2D;PRKCB;CTSL;PXN;ITPR2;NUDT16L1;CBL;ACTB;VAV2
Aldosterone synthesis and secretion	7/102	0.00105589	0.039992	4.42758	30.3438	CAMK2B;CAMK2D;PRKCB;CAMK4;ITPR2;ATP1A3;KCNK3
Gastric acid secretion	6/74	0.00101102	0.0437629	5.23104	36.0774	CAMK2B;CAMK2D;PRKCB;ITPR2;ATP1A3;ACTB
Axon guidance	9/180	0.0020363	0.0474615	3.22581	19.9891	CAMK2B;GSK3B;PPP3CA;CAMK2D;TRPC3;LIMK1;LRRC4;EPHB2;RHOD
Calcium signaling pathway	9/189	0.00282918	0.0504259	3.0722	18.0269	CAMK2B;PPP3CA;HRH1;CAMK2D;PRKCB;CAMK4;CACNA1A;ITPR2;TRHR2
Glutamatergic synapse	7/114	0.00201088	0.0507747	3.96152	24.5978	PPP3CA;PRKCB;HOMER2;CACNA1A;ITPR2;GRIN2B;PLD2
Cholinergic synapse	7/113	0.00191223	0.0526731	3.99657	25.0165	CAMK2B;CAMK2D;PRKCB;CAMK4;KCNJ14;CACNA1A;ITPR2
Oxytocin signaling pathway	8/154	0.00281887	0.0533823	3.35149	19.678	CAMK2B;PPP3CA;CAMK2D;PRKCB;CAMK4;KCNJ14;ITPR2;ACTB
GnRH signaling pathway	6/90	0.00276614	0.055876	4.30108	25.3346	CAMK2B;MAP2K4;CAMK2D;PRKCB;ITPR2;PLD2
FoxO signaling pathway	7/132	0.00455501	0.0766759	3.42131	18.4461	CCND2;SMAD3;CDKN1B;HOMER2;CSNK1E;KLF2;PCK2
B cell receptor signaling pathway	5/72	0.00519652	0.0787273	4.48029	23.5653	GSK3B;PPP3CA;PRKCB;BLNK;VAV2
Glucagon signaling pathway	6/102	0.00513042	0.0818166	3.79507	20.0097	CAMK2B;PPP3CA;CAMK2D;ITPR2;PYGL;PCK2
Parathyroid hormone synthesis, secretion and action	6/107	0.00645983	0.093206	3.61773	18.2411	AKAP13;PRKCB;SP1;ITPR2;PDE4A;PLD2
Fc gamma R-mediated phagocytosis	5/87	0.0113864	0.156821	3.70782	16.5938	PRKCB;LIMK1;AMPH;VAV2;PLD2
Cushing syndrome	7/159	0.0121449	0.159995	2.84033	12.5283	CAMK2B;GSK3B;CAMK2D;CDKN1B;SP1;ITPR2;KCNK3
Long-term depression	4/61	0.0147894	0.186717	4.23057	17.8269	PPP1R17;PRKCB;ITPR2;CACNA1A
cAMP signaling pathway	8/211	0.0174274	0.21122	2.44611	9.90604	CAMK2B;CAMK2D;CAMK4;PDE4A;ATP1A3;GRIN2B;VAV2;PLD2
Purine metabolism	6/136	0.0194374	0.21813	2.8463	11.216	ADSSL1;PDE4A;ENPP4;AK4;XDH;PDE9A
Choline metabolism in cancer	5/99	0.0189992	0.221414	3.25839	12.9142	SLC22A4;SLC44A1;PRKCB;SP1;PLD2
HIF-1 signaling pathway	5/104	0.0229685	0.248552	3.10174	11.7048	CAMK2B;CAMK2D;PFKFB3;CDKN1B;PRKCB
Glioma	4/75	0.0291572	0.284988	3.44086	12.1636	CAMK2B;CAMK2D;PRKCB;CAMK4
Hedgehog signaling pathway	3/44	0.030607	0.28981	4.39883	15.3366	GSK3B;CCND2;CSNK1E
Leukocyte transendothelial migration	5/115	0.0334881	0.289911	2.80505	9.52753	PRKCB;RASSF5;PXN;ACTB;VAV2
Carbohydrate digestion and absorption	3/43	0.0288419	0.291303	4.50113	15.9607	PRKCB;ATP1A3;SLC5A1
Salivary secretion	4/78	0.0330236	0.294298	3.30852	11.2838	PRKCB;KCNMA1;ITPR2;ATP1A3
Insulin resistance	5/110	0.0283944	0.296673	2.93255	10.4445	GSK3B;PRKCB;PYGL;PPARGC1B;PCK2
Glycosphingolipid biosynthesis	3/45	0.0324277	0.297745	4.30108	14.7473	ST8SIA1;ST8SIA5;ST6GALNAC4
Sphingolipid metabolism	3/48	0.038221	0.312999	4.03226	13.1628	NEU2;CERS6;CERS2
Hippo signaling pathway	6/159	0.0377776	0.317961	2.43457	7.97575	GSK3B;CCND2;SMAD3;LATS2;CSNK1E;ACTB
Pathways in cancer	14/535	0.0401701	0.320304	1.68827	5.42718	CAMK2B;GSK3B;CAMK2D;CDKN1B;SMAD3;LAMB3;PRKCB;NCOA3;FLT4;VEGFC;CBL;CCND2;SP1;RASSF5
Cell cycle	5/123	0.042753	0.332158	2.62261	8.26728	GSK3B;CCND2;SMAD3;CDKN1B;CCNH
Proximal tubule bicarbonate reclamation	2/22	0.0451169	0.333425	5.8651	18.173	ATP1A3;PCK2
Rap1 signaling pathway	7/209	0.0448093	0.33943	2.16083	6.7101	MAGI1;PRKCB;RASSF5;FLT4;VEGFC;GRIN2B;ACTB
Inflammatory mediator regulation of TRP channels	5/127	0.0479095	0.345633	2.54001	7.71766	CAMK2B;HRH1;CAMK2D;PRKCB;ITPR2
PI3K-Akt signaling pathway	10/357	0.0524704	0.369733	1.80717	5.32666	MAGI1;GSK3B;CDKN1B;CCND2;LAMB3;FLT4;ITGA1;VEGFC;PKN1;PCK2
VEGF signaling pathway	3/58	0.0610065	0.420113	3.33704	9.33295	PPP3CA;PRKCB;PXN
Melanogenesis	4/100	0.0700975	0.44249	2.58065	6.85902	CAMK2B;GSK3B;CAMK2D;PRKCB
Cellular senescence	6/185	0.0687149	0.442992	2.09241	5.60305	PPP3CA;CCND2;SMAD3;RASSF5;ITPR2;HIPK2
Transcriptional misregulation in cancer	6/183	0.0659335	0.443952	2.11528	5.75168	CCND2;CDKN1B;CCNT1;SP1;ETV1;DUSP6
AGE-RAGE signaling pathway in diabetic complications	4/101	0.0721416	0.4461	2.55509	6.71766	SMAD3;CDKN1B;PRKCB;VEGFC
Circadian entrainment	4/99	0.0680837	0.448465	2.60671	7.00428	CAMK2B;CAMK2D;PRKCB;GRIN2B
Pancreatic secretion	4/105	0.0806178	0.488544	2.45776	6.18872	PRKCB;KCNMA1;ITPR2;ATP1A3
Starch and sucrose metabolism	2/33	0.0923973	0.518452	3.91007	9.31244	AGL;PYGL
Caffeine metabolism	1/6	0.0894803	0.521395	10.7527	25.9542	XDH
Hepatocellular carcinoma	5/171	0.127424	0.52175	1.88644	3.8865	GSK3B;SMARCC1;SMAD3;PRKCB;ACTB
cGMP-PKG signaling pathway	5/172	0.129687	0.523937	1.87547	3.83089	PPP3CA;KCNU1;KCNMA1;ITPR2;ATP1A3
MAPK signaling pathway	8/294	0.0881942	0.523978	1.75554	4.26283	PPP3CA;MAP4K2;MAP2K4;PRKCB;FLT4;VEGFC;CACNA1A;DUSP6
Cortisol synthesis and secretion	3/69	0.0917624	0.524604	2.80505	6.70001	SP1;ITPR2;KCNK3
Nicotine addiction	2/40	0.127392	0.528766	3.22581	6.64672	CACNA1A;GRIN2B
Sphingolipid signaling pathway	4/124	0.127027	0.534571	2.08117	4.29419	CERS6;PRKCB;PLD2;CERS2
African trypanosomiasis	2/39	0.122217	0.536692	3.30852	6.95437	PRKCB;IDO1
Lysosome	4/124	0.127027	0.5421	2.08117	4.29419	GNPTG;CTSL;LAPTM5;CLN5
Bacterial invasion of epithelial cells	3/74	0.107489	0.542817	2.61552	5.83358	PXN;CBL;ACTB
Regulation of actin cytoskeleton	6/217	0.122172	0.544386	1.78386	3.75024	PXN;ITGA1;LIMK1;ACTB;GIT1;VAV2
Thyroid hormone synthesis	3/73	0.104263	0.544686	2.65135	5.99426	PRKCB;ITPR2;ATP1A3
Endocytosis	7/269	0.126042	0.545581	1.67886	3.47715	SMAD3;KIF5B;PIP5KL1;AMPH;CBL;GIT1;PLD2
Oocyte meiosis	4/116	0.106305	0.545941	2.22469	4.98652	CAMK2B;PPP3CA;CAMK2D;ITPR2
Salmonella infection	3/78	0.120767	0.546156	2.48139	5.24539	PKN1;TLR5;ACTB
Human cytomegalovirus infection	7/255	0.10281	0.546519	1.77103	4.02886	PPP3CA;AKAP13;GSK3B;PRKCB;SP1;PXN;ITPR2
Neurotrophin signaling pathway	4/121	0.119066	0.546623	2.13276	4.53868	CAMK2B;GSK3B;CAMK2D;CAMK4
Bile secretion	3/72	0.101077	0.5469	2.68817	6.16094	ATP1A3;AQP4;SLC5A1
Synaptic vesicle cycle	3/77	0.117392	0.547229	2.51362	5.38475	SLC6A7;CACNA1A;SLC18A2
Renin secretion	3/76	0.114054	0.548545	2.54669	5.52908	PPP3CA;KCNMA1;ITPR2
ECM-receptor interaction	3/83	0.138157	0.55081	2.33191	4.6157	LAMB3;ITGA1;CD47
Aldosterone-regulated sodium reabsorption	2/38	0.117095	0.554372	3.39559	7.28275	PRKCB;ATP1A3
Alanine, aspartate and glutamate metabolism	2/37	0.11203	0.556476	3.48736	7.63379	ADSSL1;GPT
Adherens junction	3/72	0.101077	0.556844	2.68817	6.16094	SMAD3;LMO7;ACTB
Chronic myeloid leukemia	3/76	0.114054	0.557392	2.54669	5.52908	CDKN1B;SMAD3;CBL
Peroxisome	3/84	0.141733	0.557727	2.30415	4.50187	ABCD2;PEX5L;XDH
Serotonergic synapse	4/132	0.149292	0.565444	1.95503	3.71818	PRKCB;CACNA1A;ITPR2;SLC18A2
Gap junction	3/86	0.148975	0.571387	2.25056	4.28501	PRKCB;ITPR2;TUBA8
Mineral absorption	2/44	0.148575	0.577156	2.93255	5.5914	ATP1A3;SLC5A1
Ras signaling pathway	6/233	0.154818	0.579134	1.66136	3.09927	PRKCB;RASSF5;FLT4;VEGFC;GRIN2B;PLD2
Synthesis and degradation of ketone bodies	1/11	0.157918	0.583527	5.8651	10.8251	HMGCS1
Vascular smooth muscle contraction	4/140	0.17293	0.602272	1.84332	3.23478	KCNU1;PRKCB;KCNMA1;ITPR2
Morphine addiction	3/92	0.171379	0.603814	2.10379	3.71082	PRKCB;PDE4A;CACNA1A
Apoptosis	4/141	0.175972	0.605903	1.83024	3.17992	CTSL;ITPR2;ACTB;TUBA8
Cocaine addiction	2/48	0.170399	0.607422	2.68817	4.75702	GRIN2B;SLC18A2
Apelin signaling pathway	4/138	0.166901	0.609291	1.87003	3.34802	SMAD3;CAMK4;ITPR2;KLF2
Insulin signaling pathway	4/139	0.169906	0.612875	1.85658	3.2908	GSK3B;PYGL;CBL;PCK2
Fluid shear stress and atherosclerosis	4/143	0.182111	0.619994	1.80465	3.07357	MAP2K4;CTSL;ACTB;KLF2
Glycosaminoglycan biosynthesis	2/53	0.198347	0.646228	2.43457	3.93849	CSGALNACT1;NDST3
Breast cancer	4/147	0.194595	0.647938	1.75554	2.87353	GSK3B;SP1;FLT4;NCOA3
Amyotrophic lateral sclerosis (ALS)	2/52	0.19271	0.64879	2.48139	4.08578	PPP3CA;GRIN2B
Human papillomavirus infection	8/360	0.197432	0.650239	1.43369	2.32596	MAGI1;GSK3B;CDKN1B;CCND2;LAMB3;PXN;ITGA1;OASL2
Endocrine and other factor-regulated calcium reabsorption	2/55	0.209679	0.661798	2.34604	3.66494	PRKCB;ATP1A3
T cell receptor signaling pathway	3/101	0.206592	0.665928	1.91632	3.02206	GSK3B;PPP3CA;VAV2
Thiamine metabolism	1/15	0.208957	0.666463	4.30108	6.73388	AK4
Amoebiasis	3/106	0.226812	0.701267	1.82593	2.70901	SERPINB1B;LAMB3;PRKCB
Pyrimidine metabolism	2/58	0.22679	0.708428	2.22469	3.30084	CDA;DTYMK
Inflammatory bowel disease (IBD)	2/59	0.232518	0.711645	2.18699	3.19035	SMAD3;TLR5
Other glycan degradation	1/18	0.245202	0.742961	3.58423	5.03826	NEU2
Steroid biosynthesis	1/19	0.256912	0.763179	3.39559	4.61468	DHCR7
Arginine biosynthesis	1/19	0.256912	0.770735	3.39559	4.61468	GPT
Influenza A	4/168	0.263805	0.776046	1.5361	2.04692	MAP2K4;GSK3B;PRKCB;ACTB
Non-small cell lung cancer	2/66	0.272764	0.794688	1.95503	2.53988	PRKCB;RASSF5
Natural killer cell mediated cytotoxicity	3/118	0.276639	0.798302	1.64024	2.10778	PPP3CA;PRKCB;VAV2
Fc epsilon RI signaling pathway	2/68	0.284269	0.81258	1.89753	2.38678	MAP2K4;VAV2
Alzheimer disease	4/175	0.287864	0.815166	1.47465	1.83634	GSK3B;PPP3CA;ITPR2;GRIN2B
Necroptosis	4/176	0.291328	0.817336	1.46628	1.80837	CAMK2B;CAMK2D;SPATA2;PYGL
AMPK signaling pathway	3/126	0.310443	0.832428	1.5361	1.79686	PFKFB3;RAB14;PCK2
Human immunodeficiency virus 1 infection	5/238	0.309799	0.838117	1.35538	1.58828	PPP3CA;PRKCB;PXN;LIMK1;ITPR2
Prolactin signaling pathway	2/72	0.307216	0.838618	1.79211	2.11506	GSK3B;CCND2
Terpenoid backbone biosynthesis	1/23	0.301968	0.839416	2.80505	3.35886	HMGCS1
Arrhythmogenic right ventricular cardiomyopathy (ARVC)	2/72	0.307216	0.846242	1.79211	2.11506	ITGA1;ACTB
Osteoclast differentiation	3/128	0.318924	0.847667	1.5121	1.72803	PPP3CA;CAMK4;BLNK
Folate biosynthesis	1/26	0.333964	0.872336	2.48139	2.7214	GCH1
Relaxin signaling pathway	3/131	0.331649	0.873824	1.47747	1.63065	MAP2K4;SMAD3;VEGFC
Estrogen signaling pathway	3/134	0.344368	0.884266	1.44439	1.53979	SP1;NCOA3;ITPR2
Butanoate metabolism	1/27	0.344301	0.891651	2.38949	2.54777	HMGCS1
Signaling pathways regulating pluripotency of stem cells	3/137	0.357065	0.909166	1.41276	1.45491	GSK3B;SMAD3;DLX5
Chemokine signaling pathway	4/197	0.364882	0.921326	1.30997	1.32069	GSK3B;PRKCB;PXN;VAV2
Circadian rhythm	1/30	0.374362	0.937452	2.15054	2.11297	CSNK1E
TGF-beta signaling pathway	2/91	0.413201	0.941352	1.41794	1.2532	SMAD3;SP1
Fructose and mannose metabolism	1/35	0.421442	0.945903	1.84332	1.59276	PFKFB3
Prion diseases	1/34	0.412317	0.946456	1.89753	1.68114	NCAM1
Small cell lung cancer	2/92	0.418574	0.946478	1.40252	1.22146	CDKN1B;LAMB3
Retrograde endocannabinoid signaling	3/150	0.411557	0.951923	1.29032	1.14556	PRKCB;CACNA1A;ITPR2
Measles	3/144	0.386544	0.952219	1.34409	1.27757	GSK3B;CCND2;CDKN1B
Kaposi sarcoma-associated herpesvirus infection	4/216	0.431235	0.953754	1.19474	1.0049	PPP3CA;MAP2K4;GSK3B;ITPR2
Protein digestion and absorption	2/90	0.407802	0.957861	1.43369	1.28598	COL18A1;ATP1A3
Hypertrophic cardiomyopathy (HCM)	2/86	0.385976	0.958613	1.50038	1.42833	ITGA1;ACTB
Primary immunodeficiency	1/36	0.430425	0.958962	1.79211	1.51072	BLNK
Gastric cancer	3/150	0.411557	0.959245	1.29032	1.14556	GSK3B;SMAD3;CDKN1B
Phosphatidylinositol signaling system	2/98	0.450275	0.960798	1.31666	1.05056	PRKCB;ITPR2
Citrate cycle (TCA cycle)	1/32	0.393636	0.961868	2.01613	1.8797	PCK2
Colorectal cancer	2/88	0.396935	0.96217	1.46628	1.35481	GSK3B;SMAD3
Pyruvate metabolism	1/38	0.447977	0.962674	1.69779	1.36335	PCK2
Prostate cancer	2/97	0.445058	0.963234	1.33023	1.07689	GSK3B;CDKN1B
Toll-like receptor signaling pathway	2/99	0.455464	0.965073	1.30336	1.02501	MAP2K4;TLR5
GABAergic synapse	2/90	0.407802	0.965345	1.43369	1.28598	PRKCB;CACNA1A
mRNA surveillance pathway	2/96	0.439815	0.96568	1.34409	1.10403	RNMT;MSI1
Chagas disease (American trypanosomiasis)	2/103	0.475933	0.967837	1.25274	0.930132	MAP2K4;SMAD3
Vasopressin-regulated water reabsorption	1/43	0.489533	0.969468	1.50038	1.07172	AQP4
Adrenergic signaling in cardiomyocytes	3/148	0.403252	0.969724	1.30776	1.1877	CAMK2B;CAMK2D;ATP1A3
Glycerophospholipid metabolism	2/97	0.445058	0.970163	1.33023	1.07689	PLD2;ETNPPL
Tight junction	3/167	0.480445	0.970499	1.15897	0.849576	MAGI1;ACTB;TUBA8
Th17 cell differentiation	2/102	0.470859	0.970547	1.26502	0.95281	PPP3CA;SMAD3
Dilated cardiomyopathy (DCM)	2/90	0.407802	0.972946	1.43369	1.28598	ITGA1;ACTB
Epstein-Barr virus infection	4/229	0.475591	0.973677	1.12692	0.837522	MAP2K4;CDKN1B;CCND2;BLNK
Nucleotide excision repair	1/43	0.489533	0.975846	1.50038	1.07172	CCNH
NF-kappa B signaling pathway	2/102	0.470859	0.977194	1.26502	0.95281	PRKCB;BLNK
Hepatitis B	3/163	0.464552	0.977494	1.18741	0.910369	MAP2K4;SMAD3;PRKCB
Basal transcription factors	1/43	0.489533	0.982309	1.50038	1.07172	CCNH
Longevity regulating pathway	2/102	0.470859	0.983933	1.26502	0.95281	RB1CC1;CAMK4
Phagosome	3/180	0.530478	0.99219	1.07527	0.681696	CTSL;ACTB;TUBA8
Amino sugar and nucleotide sugar metabolism	1/49	0.535305	0.995076	1.31666	0.822803	CYB5R4
Drug metabolism	2/114	0.529734	0.996953	1.13186	0.719162	CDA;XDH
C-type lectin receptor signaling pathway	2/112	0.520234	1	1.15207	0.752854	PPP3CA;ITPR2
Ether lipid metabolism	1/47	0.520521	1	1.37268	0.896259	PLD2
Tuberculosis	3/178	0.522953	1	1.08735	0.70489	CAMK2B;PPP3CA;CAMK2D
ABC transporters	1/48	0.527971	1	1.34409	0.858487	ABCD2
Tryptophan metabolism	1/48	0.527971	1	1.34409	0.858487	IDO1
Type II diabetes mellitus	1/48	0.527971	1	1.34409	0.858487	CACNA1A
Human T-cell leukemia virus 1 infection	4/245	0.528273	1	1.05332	0.672171	PPP3CA;MAP2K4;CCND2;SMAD3
Fanconi anemia pathway	1/51	0.549634	1	1.26502	0.75712	USP1
Platelet activation	2/125	0.579669	1	1.03226	0.562888	ITPR2;ACTB
Valine, leucine and isoleucine degradation	1/56	0.583559	1	1.15207	0.620518	HMGCS1
Endometrial cancer	1/58	0.596404	1	1.11235	0.574901	GSK3B
Legionellosis	1/58	0.596404	1	1.11235	0.574901	TLR5
Alcoholism	3/199	0.598488	1	0.972605	0.499285	CAMK4;GRIN2B;SLC18A2
Autophagy	2/130	0.60105	1	0.992556	0.505288	CTSL;RB1CC1
Basal cell carcinoma	1/63	0.626817	1	1.02407	0.478342	GSK3B
Mitophagy	1/63	0.626817	1	1.02407	0.478342	SP1
Ubiquitin mediated proteolysis	2/138	0.633538	1	0.935016	0.426774	UBA7;CBL
MicroRNAs in cancer	4/281	0.6363	1	0.918379	0.415185	ZEB2;CDKN1B;CCND2;PRKCB
Aminoacyl-tRNA biosynthesis	1/66	0.643956	1	0.977517	0.43023	WARS
Metabolism of xenobiotics by cytochrome P450	1/66	0.643956	1	0.977517	0.43023	CYP2S1
Glycolysis / Gluconeogenesis	1/67	0.649493	1	0.962927	0.415564	PCK2
Leishmaniasis	1/67	0.649493	1	0.962927	0.415564	PRKCB
Parkinson disease	2/144	0.656525	1	0.896057	0.377056	UBA7;SLC18A2
Acute myeloid leukemia	1/69	0.660311	1	0.935016	0.388074	DUSP6
Adipocytokine signaling pathway	1/71	0.670796	1	0.908678	0.362827	PCK2
p53 signaling pathway	1/71	0.670796	1	0.908678	0.362827	CCND2
Inositol phosphate metabolism	1/73	0.680958	1	0.883783	0.339598	PIP5KL1
Pancreatic cancer	1/75	0.690807	1	0.860215	0.318189	SMAD3
Viral carcinogenesis	3/229	0.692009	1	0.845189	0.311162	CDKN1B;CCND2;PXN
mTOR signaling pathway	2/154	0.692261	1	0.837872	0.308163	GSK3B;PRKCB
Cardiac muscle contraction	1/78	0.705016	1	0.82713	0.28911	ATP1A3
Rheumatoid arthritis	1/84	0.731511	1	0.768049	0.240126	CTSL
PPAR signaling pathway	1/85	0.73569	1	0.759013	0.232977	PCK2
Cell adhesion molecules (CAMs)	2/170	0.743021	1	0.759013	0.22545	LRRC4;NCAM1
Th1 and Th2 cell differentiation	1/87	0.743855	1	0.741565	0.219436	PPP3CA
Viral myocarditis	1/87	0.743855	1	0.741565	0.219436	ACTB
Taste transduction	1/88	0.747842	1	0.733138	0.213023	CACNA1A
Antigen processing and presentation	1/90	0.755633	1	0.716846	0.20086	CTSL
IL-17 signaling pathway	1/91	0.759437	1	0.708968	0.195092	GSK3B
Retinol metabolism	1/91	0.759437	1	0.708968	0.195092	CYP2S1
Chemical carcinogenesis	1/94	0.770501	1	0.686342	0.178939	SULT1A1
Hematopoietic cell lineage	1/94	0.770501	1	0.686342	0.178939	ITGA1
Neuroactive ligand-receptor interaction	4/348	0.790698	1	0.741565	0.174148	HRH1;PENK;TRHR2;GRIN2B
Huntington disease	2/192	0.80101	1	0.672043	0.149114	SP1;GRIN2B
Toxoplasmosis	1/108	0.815788	1	0.597372	0.121625	LAMB3
TNF signaling pathway	1/110	0.821485	1	0.58651	0.115332	MAP2K4
NOD-like receptor signaling pathway	2/205	0.82956	1	0.629426	0.117615	PSTPIP1;ITPR2
Ribosome biogenesis in eukaryotes	1/115	0.834971	1	0.56101	0.101183	WDR3
Thermogenesis	2/231	0.875858	1	0.558581	0.0740404	SMARCC1;ACTB
Systemic lupus erythematosus	1/143	0.893741	1	0.451162	0.0506832	GRIN2B
Phospholipase D signaling pathway	1/149	0.903315	1	0.432994	0.0440287	PLD2
Non-alcoholic fatty liver disease (NAFLD)	1/151	0.906311	1	0.427259	0.0420307	GSK3B
Hepatitis C	1/160	0.918689	1	0.403226	0.0341968	GSK3B
Protein processing in endoplasmic reticulum	1/163	0.922441	1	0.395804	0.0319541	HSPH1
JAK-STAT signaling pathway	1/164	0.923653	1	0.393391	0.0312427	CCND2
RNA transport	1/167	0.927177	1	0.386324	0.0292103	NUPL1
Cytokine-cytokine receptor interaction	1/292	0.989898	1	0.220946	0.00224341	GDF10
Herpes simplex virus 1 infection	1/433	0.998926	1	0.148998	0.000160145	ZFP472
Olfactory transduction	2/1133	0.999996	1	0.113885	4.83558e-07	CAMK2B;CAMK2D

## Sheet: all genes PPARG RE
Term	Overlap	P-value	Adjusted P-value	Odds Ratio	Combined Score	Genes
Axon guidance	27/180	4.76123e-08	7.21327e-06	3.2967	55.583	CAMK2B;SEMA5B;GSK3B;CAMK2D;ROCK2;SEMA3A;LRRC4;PIK3R3;PARD6G;NTN1;EFNB2;PPP3CB;ABLIM1;RGS3;EFNB3;ABLIM3;BOC;PLCG2;PAK2;NCK1;TRPC3;LIMK1;UNC5C;ENAH;CXCL12;PIK3CA;PLXNB3
Glutamatergic synapse	21/114	4.04762e-08	1.22643e-05	4.04858	68.9172	PRKCG;GRIA2;PRKCB;HOMER2;PLA2G4C;SLC1A2;SLC1A3;CACNA1A;ITPR2;GRIK2;SLC1A6;PLD1;GRIN2B;GRM1;GNG13;PPP3CB;GNB4;HOMER3;DLGAP1;GRIA4;KCNJ3
Dopaminergic synapse	19/135	1.16912e-05	0.00118081	3.0932	35.1285	PRKCG;CAMK2B;GRIA2;GSK3B;CAMK2D;PRKCB;CACNA1A;ITPR2;GRIN2B;GNG13;PPP3CB;KIF5C;KIF5B;KIF5A;CREB3L2;GNB4;SLC18A2;GRIA4;KCNJ3
ErbB signaling pathway	14/84	2.40176e-05	0.00181933	3.663	38.9624	PRKCG;CAMK2B;GSK3B;MAP2K4;CAMK2D;PRKCB;SHC1;PIK3R3;TGFA;PIK3CA;ERBB3;PLCG2;PAK2;NCK1
Insulin secretion	13/86	0.000131497	0.00498046	3.32226	29.6894	PRKCG;CAMK2B;CAMK2D;PRKCB;ATP1A3;ATP1A2;RIMS2;KCNU1;PCLO;CREB3L2;KCNMA1;KCNN1;KCNN3
Fc gamma R-mediated phagocytosis	13/87	0.000148262	0.00499148	3.28407	28.9541	PRKCG;LYN;PRKCB;LIMK1;ASAP3;PIK3R3;ASAP1;GAB2;PLD1;VAV2;PIK3CA;PLCG2;AMPH
Long-term depression	11/61	8.44378e-05	0.00511693	3.96325	37.1733	PRKCG;LYN;GRIA2;PPP1R17;GRID2;PRKCB;PLA2G4C;ITPR2;CACNA1A;GRM1;PRKG1
Glycosaminoglycan biosynthesis	10/53	0.000118804	0.0051425	4.1468	37.4789	CSGALNACT1;EXT1;EXTL2;FUT8;CHST7;EXTL1;NDST3;UST;CHST1;ST3GAL2
Focal adhesion	22/199	0.000111851	0.00564847	2.42973	22.1065	PRKCG;GSK3B;PRKCB;SHC1;ITGB4;ROCK2;PXN;ITGA1;PIK3R3;VEGFC;ARHGAP5;PGF;MYLK;VAV2;COL1A2;CCND2;COL4A2;PIK3CA;TNR;COL6A3;ITGA7;PAK2
Long-term potentiation	11/67	0.000202433	0.00613373	3.60833	30.6892	PRKCG;CAMK2B;RPS6KA3;GRIA2;PPP3CB;CAMK2D;PRKCB;ITPR2;GRIN2B;GRM1;RAPGEF3
Leukocyte transendothelial migration	15/115	0.000225765	0.00621881	2.8667	24.0688	PRKCG;PRKCB;ROCK2;PXN;PIK3R3;ARHGAP5;VAV2;CLDN11;OCLN;CXCL12;PIK3CA;CLDN14;RASSF5;PLCG2;RAPGEF3
MAPK signaling pathway	27/294	0.000443616	0.0112013	2.01839	15.5831	PTPRR;TGFA;CACNA1A;CACNA1E;RPS6KA3;PPP3CB;RPS6KA5;MECOM;ERBB3;STMN1;NTF3;PAK2;MAP3K5;CACNG5;PRKCG;MAP4K2;MAP2K4;ANGPT1;PRKCB;PLA2G4C;VEGFC;DUSP6;PGF;MAPK8IP1;CACNB4;KIT;RASA2
Ras signaling pathway	22/233	0.00100678	0.0217897	2.07518	14.3208	PRKCG;KSR1;ANGPT1;PRKCB;SHC1;PLA2G4C;TGFA;PIK3R3;VEGFC;GAB2;PLD1;GRIN2B;PGF;GNG13;PIK3CA;RASSF5;KIT;NTF3;RASA2;PLCG2;GNB4;PAK2
Amphetamine addiction	10/68	0.000957752	0.022323	3.23206	22.4658	PRKCG;CAMK2B;GRIA2;PPP3CB;CAMK2D;PRKCB;CREB3L2;GRIN2B;SLC18A2;GRIA4
Neurotrophin signaling pathway	14/121	0.00121232	0.0244889	2.54291	17.0762	CAMK2B;GSK3B;CAMK2D;SHC1;PIK3R3;RPS6KA3;RPS6KA5;PIK3CA;ARHGDIB;NTF3;PLCG2;SH2B3;MAP3K5;ZFP110
Cholinergic synapse	13/113	0.00188256	0.0335539	2.52845	15.8663	PRKCG;CAMK2B;CAMK2D;PRKCB;KCNJ14;CACNA1A;ITPR2;PIK3R3;GNG13;PIK3CA;CREB3L2;GNB4;KCNJ3
Circadian entrainment	12/99	0.00177645	0.0336415	2.664	16.8715	PRKCG;CAMK2B;GRIA2;CAMK2D;RPS6KA5;PRKCB;GNB4;GRIN2B;PRKG1;GRIA4;GNG13;KCNJ3
Glioma	10/75	0.00205236	0.0345481	2.9304	18.1356	PRKCG;CAMK2B;CAMK2D;CDK6;PIK3CA;PRKCB;SHC1;PLCG2;PIK3R3;TGFA
Thyroid hormone signaling pathway	13/115	0.00220498	0.0351636	2.48447	15.1976	PRKCG;MED1;GSK3B;PRKCB;PIK3R3;ATP1A3;ATP1A2;BMP4;MED14;MED13;PIK3CA;RCAN2;PLCG2
Carbohydrate digestion and absorption	7/43	0.00303204	0.043748	3.57782	20.746	PIK3CA;PRKCB;PIK3R3;ATP1A3;ATP1A2;SLC5A1;HK2
Morphine addiction	11/92	0.00302657	0.0458525	2.62781	15.2421	PRKCG;GABRA1;PDE1C;GRK5;PRKCB;PDE3B;GNB4;CACNA1A;PDE8A;KCNJ3;GNG13
Glycosphingolipid biosynthesis	7/45	0.00394734	0.052002	3.4188	18.9221	B3GNT5;ST3GAL4;ST8SIA5;ST3GAL6;ST6GALNAC3;ST6GALNAC4;ST3GAL2
Signaling pathways regulating pluripotency of stem cells	14/137	0.00389384	0.0536288	2.24593	12.4612	GSK3B;ESRRB;PIK3R3;WNT7A;BMI1;KLF4;BMP4;PIK3CA;APC;KAT6A;ID2;ID4;BMPR1A;JAK1
Sphingolipid signaling pathway	13/124	0.00426603	0.0538586	2.30415	12.5739	PRKCG;CERS6;ASAH2;PRKCB;ROCK2;PIK3R3;GAB2;PLD1;ACER2;PIK3CA;S1PR3;MAP3K5;CERS2
VEGF signaling pathway	8/58	0.00453998	0.0550246	3.03145	16.3542	PRKCG;PPP3CB;PIK3CA;PRKCB;PLA2G4C;PXN;PLCG2;PIK3R3
Phosphatidylinositol signaling system	11/98	0.0049368	0.0575327	2.46692	13.1019	PRKCG;DGKD;PIK3CA;PRKCB;ITPKA;PLCG2;ITPR2;PIK3R3;SYNJ2;DGKZ;CDS2
PI3K-Akt signaling pathway	27/357	0.00703464	0.0710498	1.6622	8.23939	GSK3B;HSP90AB1;PRKAA2;ITGB4;TGFA;PIK3R3;CCND2;ERBB3;CREB3L2;NTF3;TNR;PCK2;JAK1;ANGPT1;ITGA1;VEGFC;PGF;GNG13;COL1A2;CDK6;COL4A2;PIK3CA;KIT;GNB4;COL6A3;ITGA7;PKN1
Wnt signaling pathway	15/160	0.00641181	0.0719548	2.06044	10.4044	PRKCG;CAMK2B;RNF43;GSK3B;CAMK2D;CTBP2;PRKCB;ROCK2;CTNNBIP1;WNT7A;CSNK1E;PORCN;PPP3CB;CCND2;APC
Aldosterone synthesis and secretion	11/102	0.00666829	0.0721605	2.37018	11.8755	PRKCG;CAMK2B;CAMK2D;PRKCB;PRKD3;CYP11A1;CREB3L2;ITPR2;ATP1A3;ATP1A2;KCNK3
Aldosterone-regulated sodium reabsorption	6/38	0.00692516	0.072356	3.47021	17.256	PRKCG;PIK3CA;PRKCB;PIK3R3;ATP1A3;ATP1A2
Synaptic vesicle cycle	9/77	0.00811494	0.079317	2.56886	12.3666	SLC6A7;SLC1A2;SLC1A3;CACNA1A;SLC1A6;CPLX2;AP2A2;SLC18A2;SLC6A4
Non-small cell lung cancer	8/66	0.00990806	0.0938169	2.664	12.2928	PRKCG;CDK6;PIK3CA;PRKCB;RASSF5;PLCG2;PIK3R3;TGFA
Oxytocin signaling pathway	14/154	0.010711	0.0983461	1.998	9.06391	PRKCG;CAMK2B;CAMK2D;PRKAA2;PRKCB;ROCK2;PLA2G4C;KCNJ14;ITPR2;MYLK;PPP3CB;CACNB4;KCNJ3;CACNG5
Fc epsilon RI signaling pathway	8/68	0.0117837	0.105013	2.58565	11.483	LYN;MAP2K4;PIK3CA;PLA2G4C;PLCG2;PIK3R3;GAB2;VAV2
Inflammatory mediator regulation of TRP channels	12/127	0.0130936	0.107226	2.07666	9.00365	PRKCG;CAMK2B;HRH1;CAMK2D;PRKCH;CYP2J6;PIK3CA;PRKCB;PLA2G4C;PLCG2;ITPR2;PIK3R3
ECM-receptor interaction	9/83	0.0130116	0.109514	2.38316	10.3475	COL1A2;COL4A2;ITGB4;ITGA1;TNR;ITGA7;COL6A3;CD47;CD44
Glycerophospholipid metabolism	10/97	0.0127812	0.110648	2.26578	9.87829	DGKD;GPD1;PLA2G4C;LCAT;PLD1;LPIN1;DGKZ;CRLS1;CDS2;ETNPPL
Choline metabolism in cancer	10/99	0.0146097	0.116493	2.22	9.38188	PRKCG;DGKD;SLC44A1;PIK3CA;PRKCB;SP1;PLA2G4C;PIK3R3;PLD1;DGKZ
B cell receptor signaling pathway	8/72	0.0162991	0.120454	2.442	10.0529	LYN;GSK3B;PPP3CB;PIK3CA;PRKCB;PLCG2;PIK3R3;VAV2
Proximal tubule bicarbonate reclamation	4/22	0.0161765	0.122537	3.996	16.4803	ATP1A3;ATP1A2;SLC4A4;PCK2
Thyroid hormone synthesis	8/73	0.0175996	0.124016	2.40855	9.73025	PRKCG;PAX8;PRKCB;CREB3L2;ITPR2;ATP1A3;ATP1A2;ASGR1
Serotonergic synapse	12/132	0.0173353	0.125062	1.998	8.10192	PRKCG;CYP2J6;PRKCB;PLA2G4C;GNB4;CACNA1A;ITPR2;SLC18A2;RAPGEF3;GNG13;SLC6A4;KCNJ3
Hypertrophic cardiomyopathy (HCM)	9/86	0.0161545	0.125508	2.30003	9.48889	MYBPC3;CACNB4;PRKAA2;ITGB4;ITGA1;LMNA;ITGA7;TTN;CACNG5
Gastric acid secretion	8/74	0.0189729	0.130655	2.376	9.42024	PRKCG;CAMK2B;CAMK2D;PRKCB;ITPR2;ATP1A3;ATP1A2;MYLK
Pathways in cancer	35/535	0.0203531	0.137044	1.43781	5.5996	CAMK2B;GSK3B;CAMK2D;HSP90AB1;CTBP2;ROCK2;TGFA;PIK3R3;RPS6KA5;CCND2;MECOM;RASSF5;PLCG2;PMAIP1;JAK1;PRKCG;IL15RA;ARNT2;PRKCB;PLEKHG5;WNT7A;VEGFC;PGF;GNG13;BCR;BMP4;CXCL12;CDK6;PAX8;PIK3CA;APC;COL4A2;SP1;KIT;GNB4
Regulation of actin cytoskeleton	17/217	0.0209979	0.138313	1.72178	6.65181	CYFIP2;ITGB4;ROCK2;PXN;ITGA1;LIMK1;PIK3R3;MYLK;VAV2;ENAH;CXCL12;PIK3CA;APC;ITGA7;ARHGEF7;PAK2;GIT1
Chronic myeloid leukemia	8/76	0.0219461	0.141482	2.31348	8.83555	BCR;CDK6;MECOM;PIK3CA;CTBP2;SHC1;PIK3R3;GAB2
Proteoglycans in cancer	16/203	0.0234297	0.1479	1.73226	6.50247	PRKCG;CAMK2B;CAMK2D;PRKCB;ROCK2;PXN;PIK3R3;WNT7A;ITPR2;NUDT16L1;VAV2;COL1A2;PIK3CA;ERBB3;PLCG2;CD44
Calcium signaling pathway	15/189	0.0261408	0.161646	1.74429	6.35663	PRKCG;CAMK2B;CAMK2D;PDE1C;PRKCB;CACNA1A;ITPR2;CACNA1E;GRM1;MYLK;HRH1;PPP3CB;ERBB3;ITPKA;PLCG2
Insulin resistance	10/110	0.0283125	0.171574	1.998	7.12178	RPS6KA3;MLXIPL;GSK3B;PRKAA2;PIK3CA;PRKCB;CREB3L2;PIK3R3;PYGL;PCK2
Amyotrophic lateral sclerosis (ALS)	6/52	0.0299643	0.1746	2.53593	8.89539	GRIA2;PPP3CB;ALS2;SLC1A2;GRIN2B;MAP3K5
Hippo signaling pathway	13/159	0.0297929	0.177005	1.79695	6.31354	GSK3B;PARD6G;WNT7A;CSNK1E;BMP4;DLG1;CCND2;RASSF2;DLG2;LATS2;APC;ID2;BMPR1A
cAMP signaling pathway	16/211	0.0319978	0.182931	1.66658	5.73652	CAMK2B;GRIA2;CAMK2D;ROCK2;PDE3B;PIK3R3;ATP1A3;ATP1A2;PLD1;GRIN2B;VAV2;PIK3CA;CREB3L2;RAPGEF3;HCN2;GRIA4
Nicotine addiction	5/40	0.0339828	0.190681	2.74725	9.29094	GRIA2;GABRA1;CACNA1A;GRIN2B;GRIA4
Phospholipase D signaling pathway	12/149	0.0395745	0.218019	1.77004	5.71648	DGKD;PIK3CA;SHC1;PLA2G4C;KIT;PLCG2;PIK3R3;GAB2;PLD1;DGKZ;GRM1;RAPGEF3
Retrograde endocannabinoid signaling	12/150	0.0413161	0.22355	1.75824	5.60264	PRKCG;GRIA2;GABRA1;PRKCB;CNR1;GNB4;CACNA1A;ITPR2;GRM1;GRIA4;GNG13;KCNJ3
Glucagon signaling pathway	9/102	0.0427415	0.227205	1.93924	6.11361	CAMK2B;PPP3CB;CAMK2D;PRKAA2;CREB3L2;PDE3B;ITPR2;PYGL;PCK2
Human cytomegalovirus infection	18/255	0.0439178	0.229433	1.55139	4.84877	PRKCG;GSK3B;PRKCB;ROCK2;PXN;PIK3R3;ITPR2;CX3CL1;GNG13;AKAP13;PPP3CB;CXCL12;CDK6;PIK3CA;SP1;CREB3L2;GNB4;JAK1
Purine metabolism	11/136	0.0462041	0.237285	1.77763	5.46567	PRPS2;PDE1C;PDE3B;ADSSL1;ENPP4;AK4;PDE5A;NT5C2;PDE8A;XDH;PDE9A
HIF-1 signaling pathway	9/104	0.0473982	0.239361	1.90194	5.79935	PRKCG;CAMK2B;CAMK2D;PIK3CA;ANGPT1;PRKCB;PLCG2;PIK3R3;HK2
Hedgehog signaling pathway	5/44	0.0484361	0.240592	2.4975	7.56121	GSK3B;CCND2;BOC;CSNK1E;CDON
Bacterial invasion of epithelial cells	7/74	0.0509291	0.244945	2.079	6.18986	SEPT8;SEPT9;SEPT11;PIK3CA;SHC1;PXN;PIK3R3
Dilated cardiomyopathy (DCM)	8/90	0.0522935	0.247577	1.9536	5.76485	MYBPC3;CACNB4;ITGB4;ITGA1;LMNA;ITGA7;TTN;CACNG5
cGMP-PKG signaling pathway	13/172	0.0507848	0.24819	1.66113	4.95043	MEF2A;ROCK2;PDE3B;ITPR2;ATP1A3;ATP1A2;MYLK;PPP3CB;KCNU1;CREB3L2;KCNMA1;PDE5A;PRKG1
Rap1 signaling pathway	15/209	0.0550712	0.249053	1.57737	4.573	PRKCG;ANGPT1;PRKCB;PIK3R3;VEGFC;PARD6G;GRIN2B;PGF;PIK3CA;PRKD3;CNR1;RASSF5;KIT;KRIT1;RAPGEF3
Parathyroid hormone synthesis, secretion and action	9/107	0.0549939	0.252472	1.84862	5.36198	PRKCG;MEF2A;AKAP13;MAFB;PRKCB;SP1;CREB3L2;ITPR2;PLD1
Vascular smooth muscle contraction	11/140	0.0548428	0.255652	1.72684	5.01352	PRKCG;KCNU1;PRKCH;PRKCB;ROCK2;PLA2G4C;KCNMA1;ITPR2;ADM;PRKG1;MYLK
Cushing syndrome	12/159	0.0594369	0.261005	1.65872	4.6823	CAMK2B;GSK3B;CAMK2D;CDK6;APC;CYP11A1;SP1;CREB3L2;ITPR2;WNT7A;PDE8A;KCNK3
Platelet activation	10/125	0.0590381	0.263067	1.75824	4.97507	LYN;COL1A2;PIK3CA;ROCK2;PLA2G4C;PLCG2;ITPR2;PIK3R3;PRKG1;MYLK
Chemokine signaling pathway	14/197	0.0664246	0.275707	1.56189	4.23536	LYN;GSK3B;PRKCB;SHC1;ROCK2;PXN;PIK3R3;CX3CL1;GNG13;VAV2;CXCL12;GRK5;PIK3CA;GNB4
Type II diabetes mellitus	5/48	0.0660116	0.277799	2.28938	6.22236	PIK3CA;CACNA1A;PIK3R3;CACNA1E;HK2
Salivary secretion	7/78	0.0642037	0.277911	1.97239	5.41557	PRKCG;PRKCB;KCNMA1;ITPR2;ATP1A3;ATP1A2;PRKG1
Sphingolipid metabolism	5/48	0.0660116	0.281711	2.28938	6.22236	NEU2;ACER2;ASAH2;CERS6;CERS2
Relaxin signaling pathway	10/131	0.0757941	0.310346	1.67771	4.32805	MAP2K4;COL1A2;COL4A2;PIK3CA;SHC1;CREB3L2;GNB4;PIK3R3;VEGFC;GNG13
FoxO signaling pathway	10/132	0.0788475	0.318544	1.665	4.2295	PLK3;CCND2;PRKAA2;PIK3CA;HOMER2;PIK3R3;HOMER3;CSNK1E;GRM1;PCK2
Melanogenesis	8/100	0.0854002	0.336055	1.75824	4.32599	PRKCG;CAMK2B;GSK3B;CAMK2D;PRKCB;CREB3L2;KIT;WNT7A
Estrogen signaling pathway	10/134	0.0851791	0.339596	1.64015	4.03969	HSP90AB1;PIK3CA;SHC1;SP1;CREB3L2;ITPR2;PIK3R3;TGFA;GRM1;KCNJ3
Natural killer cell mediated cytotoxicity	9/118	0.0893375	0.342649	1.67629	4.0488	PRKCG;PPP3CB;PIK3CA;PRKCB;SHC1;SH3BP2;PLCG2;PIK3R3;VAV2
T cell receptor signaling pathway	8/101	0.0892597	0.34674	1.74083	4.20621	GSK3B;DLG1;PPP3CB;PIK3CA;PIK3R3;PAK2;NCK1;VAV2
Cortisol synthesis and secretion	6/69	0.0934698	0.354017	1.91113	4.52961	CYP11A1;SP1;CREB3L2;ITPR2;PDE8A;KCNK3
Human papillomavirus infection	22/360	0.0992636	0.371319	1.3431	3.10253	GSK3B;MAML1;ITGB4;PXN;ITGA1;PIK3R3;WNT7A;PARD6G;DLG1;COL1A2;CCND2;DLG2;CDK6;COL4A2;PIK3CA;APC;CREB3L2;TNR;COL6A3;ITGA7;JAK1;OASL2
Endocrine and other factor-regulated calcium reabsorption	5/55	0.104155	0.380229	1.998	4.51923	PRKCG;PRKCB;ATP1A3;ATP1A2;AP2A2
p53 signaling pathway	6/71	0.103725	0.383276	1.8573	4.20866	CCND2;CDK6;CD82;SESN1;PMAIP1;PPM1D
Arrhythmogenic right ventricular cardiomyopathy (ARVC)	6/72	0.109063	0.388779	1.8315	4.05829	CACNB4;ITGB4;ITGA1;LMNA;ITGA7;CACNG5
Endocytosis	17/269	0.108177	0.390209	1.38895	3.089	SH3GL3;IQSEC1;IQSEC3;ARAP2;ASAP3;PARD6G;ASAP1;PLD1;AP2A2;GRK5;KIF5C;KIF5B;PIP5KL1;KIF5A;MVB12B;AMPH;GIT1
Progesterone-mediated oocyte maturation	7/90	0.115448	0.402077	1.7094	3.69049	RPS6KA3;HSP90AB1;PIK3CA;PDE3B;PIK3R3;ANAPC1;CPEB4
GnRH signaling pathway	7/90	0.115448	0.406752	1.7094	3.69049	CAMK2B;MAP2K4;CAMK2D;PRKCB;PLA2G4C;ITPR2;PLD1
Pancreatic cancer	6/75	0.125899	0.433494	1.75824	3.64356	CDK6;PIK3CA;PIK3R3;TGFA;PLD1;JAK1
Mucin type O-glycan biosynthesis	3/28	0.132883	0.452398	2.35479	4.75264	GALNT15;GCNT1;ST3GAL2
Tight junction	11/167	0.14045	0.472848	1.44765	2.84161	CLDN11;OCLN;DLG1;DLG2;PRKAA2;CLDN14;ROCK2;PARD6G;TJP3;MAP3K5;TUBA8
Hepatocellular carcinoma	11/171	0.157142	0.52323	1.41379	2.61637	PRKCG;GSK3B;CDK6;PIK3CA;APC;PRKCB;SHC1;PLCG2;PIK3R3;TGFA;WNT7A
mTOR signaling pathway	10/154	0.164642	0.542246	1.42714	2.57454	PRKCG;RPS6KA3;GSK3B;PRKAA2;PIK3CA;PRKCB;PIK3R3;WNT7A;LPIN1;RNF152
Cocaine addiction	4/48	0.173508	0.565299	1.8315	3.20794	GRIA2;CREB3L2;GRIN2B;SLC18A2
AGE-RAGE signaling pathway in diabetic complications	7/101	0.176503	0.568939	1.52323	2.64192	COL1A2;COL4A2;PIK3CA;PRKCB;PLCG2;PIK3R3;VEGFC
Insulin signaling pathway	9/139	0.182825	0.571093	1.42304	2.41806	GSK3B;PRKAA2;PIK3CA;SHC1;PDE3B;PIK3R3;PYGL;HK2;PCK2
Nitrogen metabolism	2/17	0.179684	0.573098	2.58565	4.43841	CAR9;CAR7
NF-kappa B signaling pathway	7/102	0.182639	0.576455	1.5083	2.56447	LYN;CARD10;CXCL12;PRKCB;PLCG2;TRIM25;ERC1
Gap junction	6/86	0.19711	0.603275	1.53335	2.49015	PRKCG;PRKCB;ITPR2;GRM1;PRKG1;TUBA8
Renal cell carcinoma	5/68	0.196761	0.608352	1.61603	2.62729	ARNT2;PIK3CA;PIK3R3;TGFA;PAK2
Steroid biosynthesis	2/19	0.213285	0.609673	2.31348	3.57461	DHCR24;TM7SF2
Pancreatic secretion	7/105	0.201565	0.610742	1.4652	2.34673	PRKCG;PRKCB;KCNMA1;ITPR2;ATP1A3;ATP1A2;SLC4A4
Amoebiasis	7/106	0.208036	0.611991	1.45138	2.27873	PRKCG;SERPINB1B;COL1A2;COL4A2;PIK3CA;PRKCB;PIK3R3
Fluid shear stress and atherosclerosis	9/143	0.204334	0.613003	1.38323	2.19657	MEF2A;BMP4;MAP2K4;HSP90AB1;PRKAA2;PIK3CA;PIK3R3;MAP3K5;BMPR1A
Transcriptional misregulation in cancer	11/183	0.212712	0.613825	1.32108	2.0448	ARNT2;FUT8;CCND2;PAX8;SP1;ID2;JMJD1C;ETV1;BMI1;MLLT3;DUSP6
Colorectal cancer	6/88	0.211431	0.615997	1.4985	2.32845	GSK3B;PIK3CA;APC;PIK3R3;TGFA;PMAIP1
Neomycin, kanamycin and gentamicin biosynthesis	1/5	0.207737	0.6171	4.3956	6.90762	HK2
Inositol phosphate metabolism	5/73	0.238126	0.622002	1.50534	2.1601	PIK3CA;PIP5KL1;ITPKA;PLCG2;SYNJ2
Alanine, aspartate and glutamate metabolism	3/37	0.236318	0.622647	1.782	2.57067	ADSSL1;GPT;ASPA
TNF signaling pathway	7/110	0.234663	0.62371	1.3986	2.02742	MAP2K4;RPS6KA5;PIK3CA;CREB3L2;PIK3R3;CX3CL1;MAP3K5
TGF-beta signaling pathway	6/91	0.233558	0.626267	1.4491	2.10746	BMP4;SP1;ID2;ID4;SMAD6;BMPR1A
Prolactin signaling pathway	5/72	0.229661	0.626913	1.52625	2.24534	GSK3B;CCND2;PIK3CA;SHC1;PIK3R3
Adrenergic signaling in cardiomyocytes	9/148	0.232587	0.62923	1.3365	1.94928	CAMK2B;CAMK2D;RPS6KA5;CACNB4;CREB3L2;ATP1A3;ATP1A2;RAPGEF3;CACNG5
Breast cancer	9/147	0.226824	0.630528	1.34559	1.9963	GSK3B;CDK6;PIK3CA;APC;SHC1;SP1;KIT;PIK3R3;WNT7A
Caffeine metabolism	1/6	0.243794	0.631363	3.663	5.17008	XDH
Regulation of lipolysis in adipocytes	4/56	0.250236	0.631845	1.56986	2.17481	PIK3CA;PDE3B;PIK3R3;PRKG1
C-type lectin receptor signaling pathway	7/112	0.248381	0.632432	1.37363	1.91318	PLK3;PPP3CB;KSR1;PIK3CA;PLCG2;ITPR2;PIK3R3
Bile secretion	5/72	0.229661	0.632612	1.52625	2.24534	ATP1A3;AQP4;ATP1A2;SLC5A1;SLC4A4
Cell adhesion molecules (CAMs)	10/170	0.246829	0.633807	1.29282	1.80874	CLDN11;MAG;OCLN;NFASC;NEGR1;CLDN14;LRRC4;NRXN3;NCAM1;PVR
Protein digestion and absorption	6/90	0.226102	0.634342	1.4652	2.17842	COL18A1;COL1A2;COL4A2;COL6A3;ATP1A3;ATP1A2
GABAergic synapse	6/90	0.226102	0.64027	1.4652	2.17842	PRKCG;GABRA1;PRKCB;GNB4;CACNA1A;GNG13
African trypanosomiasis	3/39	0.261015	0.653615	1.69062	2.2708	PRKCG;PRKCB;IDO1
Renin secretion	5/76	0.264001	0.655673	1.44592	1.92569	PPP3CB;PDE1C;PDE3B;KCNMA1;ITPR2
Pyrimidine metabolism	4/58	0.27047	0.660906	1.51573	1.98196	CDA;DTYMK;UPP2;NT5C2
Endometrial cancer	4/58	0.27047	0.666279	1.51573	1.98196	GSK3B;PIK3CA;APC;PIK3R3
Terpenoid backbone biosynthesis	2/23	0.28168	0.66679	1.91113	2.42137	HMGCS1;DHDDS
Kaposi sarcoma-associated herpesvirus infection	12/216	0.279984	0.667993	1.221	1.55436	LYN;MAP2K4;GSK3B;PPP3CB;CDK6;PIK3CA;PLCG2;GNB4;PIK3R3;ITPR2;GNG13;JAK1
Oocyte meiosis	7/116	0.276505	0.670248	1.32626	1.70494	CAMK2B;RPS6KA3;PPP3CB;CAMK2D;ITPR2;ANAPC1;CPEB4
Prostate cancer	6/97	0.279733	0.672691	1.35947	1.73185	GSK3B;HSP90AB1;PIK3CA;CREB3L2;PIK3R3;TGFA
Apelin signaling pathway	8/138	0.292393	0.686783	1.27409	1.56669	MEF2A;PRKAA2;PDE3B;GNB4;TFAM;ITPR2;MYLK;GNG13
Glycerolipid metabolism	4/61	0.301304	0.69163	1.44118	1.72889	DGKD;AGK;LPIN1;DGKZ
MicroRNAs in cancer	15/281	0.299364	0.692422	1.1732	1.415	PRKCG;PRKCB;SHC1;KIF23;BMI1;RPS6KA5;CCND2;CDK6;ERBB3;APC;STMN1;PLCG2;TNR;VIM;CD44
Hepatitis C	9/160	0.305337	0.695618	1.23626	1.46663	CLDN11;GSK3B;OCLN;RNASEL;CDK6;PIK3CA;CLDN14;PIK3R3;JAK1
Histidine metabolism	2/24	0.298783	0.696395	1.8315	2.21252	CARNS1;ASPA
Vasopressin-regulated water reabsorption	3/43	0.311197	0.698463	1.53335	1.78993	CREB3L2;ARHGDIB;AQP4
Riboflavin metabolism	1/8	0.311064	0.703376	2.74725	3.20812	ACP2
Mineral absorption	3/44	0.323815	0.705869	1.4985	1.68969	ATP1A3;ATP1A2;SLC5A1
Mitophagy	4/63	0.322078	0.707172	1.39543	1.58097	CITED2;SP1;TAX1BP1;OPTN
Cell cycle	7/123	0.327426	0.708644	1.25078	1.39649	ORC4;GSK3B;CCND2;CDK6;CCNH;MCM5;ANAPC1
Longevity regulating pathway	6/102	0.319644	0.712148	1.29282	1.47453	PRKAA2;PIK3CA;SESN1;RB1CC1;CREB3L2;PIK3R3
Basal cell carcinoma	4/63	0.322078	0.712334	1.39543	1.58097	BMP4;GSK3B;APC;WNT7A
Cellular senescence	10/185	0.334154	0.71302	1.188	1.30223	PPP3CB;CCND2;CDK6;PIK3CA;RASSF5;ITPR2;PIK3R3;LIN9;HIPK1;HIPK2
Central carbon metabolism in cancer	4/64	0.332505	0.714533	1.37363	1.5125	PIK3CA;KIT;PIK3R3;HK2
AMPK signaling pathway	7/126	0.3497	0.740973	1.221	1.28288	PRKAA2;PIK3CA;RAB14;CREB3L2;PIK3R3;SCD1;PCK2
Protein export	2/28	0.366242	0.76532	1.56986	1.57686	SPCS3;SEC63
Osteoclast differentiation	7/128	0.36464	0.767263	1.20192	1.21255	PPP3CB;PIK3CA;PLCG2;SIRPA;PIK3R3;GAB2;JAK1
Taste transduction	5/88	0.371908	0.771836	1.24875	1.23515	GABRA1;PDE1C;CACNA1A;GRM1;GNG13
Acute myeloid leukemia	4/69	0.38472	0.792995	1.27409	1.21706	PIK3CA;KIT;PIK3R3;DUSP6
Synthesis and degradation of ketone bodies	1/11	0.400928	0.809875	1.998	1.82612	HMGCS1
Human immunodeficiency virus 1 infection	12/238	0.399665	0.812742	1.10814	1.0163	PRKCG;PPP3CB;PIK3CA;PRKCB;PXN;LIMK1;PLCG2;GNB4;PIK3R3;ITPR2;PAK2;GNG13
Circadian rhythm	2/30	0.399055	0.816984	1.4652	1.34602	PRKAA2;CSNK1E
Fanconi anemia pathway	3/51	0.411438	0.8256	1.29282	1.14815	MUS81;EME2;USP1
Biosynthesis of unsaturated fatty acids	2/32	0.43105	0.859264	1.37363	1.15595	ELOVL1;SCD1
Starch and sucrose metabolism	2/33	0.446704	0.88465	1.332	1.0734	PYGL;HK2
Protein processing in endoplasmic reticulum	8/163	0.464744	0.908499	1.07868	0.826556	DNAJB2;XBP1;HSP90AB1;EDEM1;DNAJC5;HSPA4L;MAP3K5;SEC63
Viral carcinogenesis	11/229	0.470769	0.908554	1.05571	0.795362	LYN;DLG1;CCND2;CDK6;PIK3CA;CREB3L2;PXN;RASA2;PIK3R3;PMAIP1;JAK1
Apoptosis	7/141	0.461862	0.908728	1.09111	0.842869	PIK3CA;LMNA;ITPR2;PIK3R3;PMAIP1;MAP3K5;TUBA8
Epstein-Barr virus infection	11/229	0.470769	0.914378	1.05571	0.795362	LYN;MAP2K4;CCND2;CDK6;PIK3CA;PLCG2;PIK3R3;VIM;CD44;JAK1;SAP30
Cardiac muscle contraction	4/78	0.476851	0.914468	1.12708	0.834659	CACNB4;ATP1A3;ATP1A2;CACNG5
Ovarian steroidogenesis	3/57	0.48361	0.921596	1.15674	0.840344	CYP2J6;CYP11A1;PLA2G4C
Influenza A	8/168	0.498891	0.944774	1.04657	0.727754	MAP2K4;GSK3B;RNASEL;PIK3CA;PRKCB;TRIM25;PIK3R3;JAK1
Thiamine metabolism	1/15	0.5028	0.946264	1.4652	1.00742	AK4
Primary bile acid biosynthesis	1/16	0.52544	0.982767	1.37363	0.883955	CYP46A1
Non-alcoholic fatty liver disease (NAFLD)	7/151	0.534384	0.993364	1.01885	0.638452	MLXIPL;GSK3B;XBP1;PRKAA2;PIK3CA;PIK3R3;MAP3K5
Glycine, serine and threonine metabolism	2/40	0.548953	1	1.0989	0.659057	GLDC;SDSL
Porphyrin and chlorophyll metabolism	2/41	0.562437	1	1.0721	0.616967	ALAD;CP
Other glycan degradation	1/18	0.567676	1	1.221	0.691336	NEU2
Pantothenate and CoA biosynthesis	1/18	0.567676	1	1.221	0.691336	BCAT1
Arginine biosynthesis	1/19	0.587365	1	1.15674	0.615511	GPT
Intestinal immune network for IgA production	2/43	0.588529	1	1.02223	0.541916	IL15RA;CXCL12
Small cell lung cancer	4/92	0.607641	1	0.955566	0.476035	CDK6;PIK3CA;COL4A2;PIK3R3
Hepatitis B	7/163	0.615729	1	0.943841	0.457715	PRKCG;MAP2K4;PIK3CA;PRKCB;CREB3L2;PIK3R3;JAK1
Ether lipid metabolism	2/47	0.637191	1	0.935235	0.421497	PLA2G4C;PLD1
Other types of O-glycan biosynthesis	1/22	0.641217	1	0.999001	0.443944	ST6GAL1
Melanoma	3/72	0.642216	1	0.915751	0.405523	CDK6;PIK3CA;PIK3R3
Measles	6/144	0.644472	1	0.915751	0.402311	GSK3B;CCND2;CDK6;PIK3CA;PIK3R3;JAK1
ABC transporters	2/48	0.648627	1	0.915751	0.396426	ABCD2;ABCA8A
Cholesterol metabolism	2/49	0.659775	1	0.897062	0.373049	NPC2;LCAT
Notch signaling pathway	2/49	0.659775	1	0.897062	0.373049	CTBP2;MAML1
Toll-like receptor signaling pathway	4/99	0.66499	1	0.888001	0.362289	MAP2K4;PIK3CA;PIK3R3;TLR5
Cysteine and methionine metabolism	2/50	0.670638	1	0.879121	0.351232	BCAT1;SDSL
Linoleic acid metabolism	2/50	0.670638	1	0.879121	0.351232	CYP2J6;PLA2G4C
N-Glycan biosynthesis	2/50	0.670638	1	0.879121	0.351232	ST6GAL1;FUT8
Lysosome	5/124	0.670664	1	0.886211	0.354029	GNPTG;NPC2;ACP2;ARSG;CLN5
Human T-cell leukemia virus 1 infection	10/245	0.681967	1	0.897062	0.343373	IL15RA;MAP2K4;PPP3CB;DLG1;CCND2;PIK3CA;CREB3L2;PIK3R3;ANAPC1;JAK1
Gastric cancer	6/150	0.683004	1	0.879121	0.335168	GSK3B;PIK3CA;APC;SHC1;PIK3R3;WNT7A
Glycosylphosphatidylinositol (GPI)-anchor biosynthesis	1/25	0.688047	1	0.879121	0.328701	GPLD1
alpha-Linolenic acid metabolism	1/25	0.688047	1	0.879121	0.328701	PLA2G4C
Salmonella infection	3/78	0.695186	1	0.845309	0.307333	ROCK2;PKN1;TLR5
Tuberculosis	7/178	0.705506	1	0.864304	0.301503	CAMK2B;PLK3;PPP3CB;CAMK2D;KSR1;RFXANK;JAK1
Autophagy	5/130	0.710396	1	0.845309	0.289039	PRKAA2;PIK3CA;RB1CC1;PIK3R3;TRP53INP2
Butanoate metabolism	1/27	0.715824	1	0.814001	0.272138	HMGCS1
Maturity onset diabetes of the young	1/27	0.715824	1	0.814001	0.272138	NKX2-2
RNA polymerase	1/28	0.728771	1	0.784929	0.248348	POLR1D
Valine, leucine and isoleucine degradation	2/56	0.729995	1	0.784929	0.247031	HMGCS1;BCAT1
Fatty acid elongation	1/29	0.741129	1	0.757863	0.227041	ELOVL1
Peroxisome	3/84	0.742005	1	0.784929	0.234222	ABCD2;PEX5L;XDH
Th1 and Th2 cell differentiation	3/87	0.763178	1	0.757863	0.204823	PPP3CB;MAML1;JAK1
Glyoxylate and dicarboxylate metabolism	1/31	0.764184	1	0.708968	0.190675	GLDC
Citrate cycle (TCA cycle)	1/32	0.77493	1	0.686813	0.175126	PCK2
Galactose metabolism	1/32	0.77493	1	0.686813	0.175126	HK2
Pentose phosphate pathway	1/32	0.77493	1	0.686813	0.175126	PRPS2
beta-Alanine metabolism	1/32	0.77493	1	0.686813	0.175126	CARNS1
Prion diseases	1/34	0.794977	1	0.646412	0.148314	NCAM1
Neuroactive ligand-receptor interaction	13/348	0.804113	1	0.821018	0.178994	GABRA1;GRIA2;GRID2;ADM;GRIK2;GRIN2B;GRM1;HRH1;HRH3;CNR1;MC5R;S1PR3;GRIA4
Base excision repair	1/35	0.804321	1	0.627943	0.136739	MBD4
DNA replication	1/35	0.804321	1	0.627943	0.136739	MCM5
Fructose and mannose metabolism	1/35	0.804321	1	0.627943	0.136739	HK2
Hematopoietic cell lineage	3/94	0.807103	1	0.701426	0.150318	ITGA1;KIT;CD44
Nicotinate and nicotinamide metabolism	1/36	0.81324	1	0.610501	0.126208	NT5C2
Primary immunodeficiency	1/36	0.81324	1	0.610501	0.126208	RFXANK
Glycolysis / Gluconeogenesis	2/67	0.815306	1	0.65606	0.133962	HK2;PCK2
Leishmaniasis	2/67	0.815306	1	0.65606	0.133962	PRKCB;JAK1
Necroptosis	6/176	0.817061	1	0.749251	0.15138	CAMK2B;CAMK2D;HSP90AB1;PLA2G4C;PYGL;JAK1
Thyroid cancer	1/37	0.821753	1	0.594001	0.116611	PAX8
Pyruvate metabolism	1/38	0.829878	1	0.578369	0.107852	PCK2
Adipocytokine signaling pathway	2/71	0.839798	1	0.619099	0.108091	PRKAA2;PCK2
Ferroptosis	1/40	0.845036	1	0.549451	0.0925146	CP
Tyrosine metabolism	1/40	0.845036	1	0.549451	0.0925146	FAH
Adherens junction	2/72	0.845443	1	0.610501	0.1025	SNAI1;LMO7
Th17 cell differentiation	3/102	0.848688	1	0.646412	0.106053	PPP3CB;HSP90AB1;JAK1
Bladder cancer	1/41	0.8521	1	0.536049	0.0857952	RPS6KA5
Homologous recombination	1/41	0.8521	1	0.536049	0.0857952	MUS81
Chagas disease (American trypanosomiasis)	3/103	0.853296	1	0.640137	0.101557	MAP2K4;PIK3CA;PIK3R3
Basal transcription factors	1/43	0.86528	1	0.511117	0.0739599	CCNH
Nucleotide excision repair	1/43	0.86528	1	0.511117	0.0739599	CCNH
JAK-STAT signaling pathway	5/164	0.8721	1	0.670062	0.0916988	IL15RA;CCND2;PIK3CA;PIK3R3;JAK1
Huntington disease	6/192	0.874383	1	0.686813	0.092196	SP1;CREB3L2;TFAM;GRIN2B;AP2A2;TGM2
RNA transport	5/167	0.881751	1	0.658025	0.0828098	CYFIP2;NUP205;FMR1;TGS1;THOC2
Tryptophan metabolism	1/48	0.893321	1	0.457875	0.0516529	IDO1
Alcoholism	6/199	0.894276	1	0.662654	0.0740452	SHC1;CREB3L2;GNB4;GRIN2B;SLC18A2;GNG13
Drug metabolism	3/114	0.896404	1	0.578369	0.063253	CDA;UPP2;XDH
RNA degradation	2/83	0.896594	1	0.529591	0.0578062	CNOT6L;CNOT2
Parkinson disease	4/144	0.897971	1	0.610501	0.0657008	GPR37;UBA7;LRRK2;SLC18A2
Amino sugar and nucleotide sugar metabolism	1/49	0.898186	1	0.448531	0.0481624	HK2
Rheumatoid arthritis	2/84	0.900364	1	0.523286	0.0549221	CXCL12;ANGPT1
Arginine and proline metabolism	1/50	0.90283	1	0.43956	0.0449324	CARNS1
PPAR signaling pathway	2/85	0.904006	1	0.51713	0.0521884	SCD1;PCK2
Arachidonic acid metabolism	2/89	0.917364	1	0.493888	0.0425982	CYP2J6;PLA2G4C
Antigen processing and presentation	2/90	0.92042	1	0.4884	0.0405008	HSP90AB1;RFXANK
IL-17 signaling pathway	2/91	0.923369	1	0.483033	0.0385106	GSK3B;HSP90AB1
Legionellosis	1/58	0.933119	1	0.378931	0.0262304	TLR5
Inflammatory bowel disease (IBD)	1/59	0.936171	1	0.372509	0.0245695	TLR5
Lysine degradation	1/59	0.936171	1	0.372509	0.0245695	PHYKPL
mRNA surveillance pathway	2/96	0.93663	1	0.457875	0.0299759	RNMT;MSI1
Cytosolic DNA-sensing pathway	1/61	0.941864	1	0.360295	0.0215797	POLR1D
Spliceosome	3/132	0.942914	1	0.4995	0.0293606	TRA2B;THOC2;U2SURP
Ubiquitin mediated proteolysis	3/138	0.953494	1	0.477783	0.0227531	UBA7;TRIM37;ANAPC1
Aminoacyl-tRNA biosynthesis	1/66	0.953974	1	0.333	0.0156906	WARS
Thermogenesis	6/231	0.954457	1	0.570858	0.026609	RPS6KA3;PRKAA2;CNR1;CREB3L2;PRKG1;MAP3K5
RIG-I-like receptor signaling pathway	1/68	0.95808	1	0.323206	0.0138409	TRIM25
NOD-like receptor signaling pathway	5/205	0.959247	1	0.536049	0.0223032	RNASEL;HSP90AB1;NEK7;ITPR2;JAK1
Alzheimer disease	4/175	0.960433	1	0.502355	0.0202806	GSK3B;PPP3CB;ITPR2;GRIN2B
Herpes simplex virus 1 infection	12/433	0.978656	1	0.609091	0.013141	ZFP248;RNASEL;ZFP14;PIK3CA;ZFP84;ZFP874A;ZFP108;ZFP712;PIK3R3;ZFP189;ZFP760;JAK1
Cytokine-cytokine receptor interaction	7/292	0.980887	1	0.52687	0.0101675	BMP4;IL15RA;CXCL12;TNFRSF12A;CD70;CX3CL1;BMPR1A
Steroid hormone biosynthesis	1/89	0.984295	1	0.246944	0.00390915	CYP11A1
Chemical carcinogenesis	1/94	0.98757	1	0.233809	0.00292449	SULT1A1
Systemic lupus erythematosus	2/143	0.990152	1	0.307385	0.00304225	SSB;GRIN2B
Toxoplasmosis	1/108	0.993544	1	0.2035	0.00131804	JAK1
Phagosome	1/180	0.999777	1	0.1221	2.72661e-05	TUBA8
Olfactory transduction	5/1133	0.999994	1	0.0969904	5.37915e-07	CAMK2B;CAMK2D;PDE1C;PRKG1;GNG13

## Sheet: up genes - PPARG RE
Term	Overlap	P-value	Adjusted P-value	Odds Ratio	Combined Score	Genes
Glutamatergic synapse	18/114	3.86974e-10	1.17253e-07	6.3925	138.542	PRKCG;GRIA2;PRKCB;PLA2G4C;SLC1A2;SLC1A3;CACNA1A;GRIK2;SLC1A6;GRIN2B;GRM1;GNG13;PPP3CB;GNB4;HOMER3;DLGAP1;GRIA4;KCNJ3
Axon guidance	19/180	1.13593e-07	1.72094e-05	4.2735	68.3361	CAMK2B;CAMK2D;TRPC3;ROCK2;SEMA3A;LRRC4;PIK3R3;PARD6G;UNC5C;NTN1;EFNB2;PPP3CB;ABLIM1;RGS3;PIK3CA;ABLIM3;BOC;PAK2;NCK1
Long-term depression	10/61	2.24969e-06	0.000227218	6.63702	86.3126	PRKCG;LYN;GRIA2;PPP1R17;GRID2;PRKCB;PLA2G4C;CACNA1A;GRM1;PRKG1
Circadian entrainment	12/99	5.94763e-06	0.000450533	4.90737	59.0481	PRKCG;CAMK2B;GRIA2;CAMK2D;RPS6KA5;PRKCB;GNB4;GRIN2B;PRKG1;GRIA4;GNG13;KCNJ3
Amphetamine addiction	9/68	4.29975e-05	0.00186118	5.35842	53.8755	PRKCG;CAMK2B;GRIA2;PPP3CB;CAMK2D;PRKCB;GRIN2B;SLC18A2;GRIA4
Dopaminergic synapse	13/135	3.07189e-05	0.00186156	3.89864	40.5093	PRKCG;CAMK2B;GRIA2;CAMK2D;PRKCB;CACNA1A;GRIN2B;GNG13;PPP3CB;GNB4;SLC18A2;GRIA4;KCNJ3
Long-term potentiation	9/67	3.81293e-05	0.00192553	5.4384	55.3331	PRKCG;CAMK2B;RPS6KA3;GRIA2;PPP3CB;CAMK2D;PRKCB;GRIN2B;GRM1
Morphine addiction	10/92	9.092e-05	0.0034436	4.40063	40.9502	PRKCG;GABRA1;PDE1C;GRK5;PRKCB;PDE3B;GNB4;CACNA1A;KCNJ3;GNG13
MAPK signaling pathway	19/294	0.000141021	0.0047477	2.61643	23.1989	PRKCG;PTPRR;ANGPT1;PRKCB;PLA2G4C;VEGFC;CACNA1A;CACNA1E;DUSP6;RPS6KA3;PPP3CB;RPS6KA5;CACNB4;KIT;NTF3;RASA2;PAK2;MAP3K5;CACNG5
Glycosaminoglycan biosynthesis	7/53	0.000310067	0.00939504	5.34719	43.1984	EXT1;EXTL2;FUT8;CHST7;NDST3;UST;ST3GAL2
Cholinergic synapse	10/113	0.000494315	0.0136161	3.58282	27.2736	PRKCG;CAMK2B;CAMK2D;PIK3CA;PRKCB;GNB4;CACNA1A;PIK3R3;GNG13;KCNJ3
VEGF signaling pathway	7/58	0.000544012	0.0137363	4.88622	36.7275	PRKCG;PPP3CB;PIK3CA;PRKCB;PLA2G4C;PXN;PIK3R3
Synaptic vesicle cycle	8/77	0.000618933	0.0144259	4.20632	31.0742	SLC1A2;SLC1A3;CACNA1A;SLC1A6;CPLX2;AP2A2;SLC18A2;SLC6A4
Neurotrophin signaling pathway	10/121	0.000845938	0.0183085	3.34594	23.6727	CAMK2B;RPS6KA3;CAMK2D;RPS6KA5;PIK3CA;NTF3;PIK3R3;SH2B3;MAP3K5;ZFP110
ErbB signaling pathway	8/84	0.00110381	0.022297	3.85579	26.254	PRKCG;CAMK2B;CAMK2D;PIK3CA;PRKCB;PIK3R3;PAK2;NCK1
Retrograde endocannabinoid signaling	11/150	0.00127595	0.0241634	2.96896	19.7853	PRKCG;GRIA2;GABRA1;PRKCB;CNR1;GNB4;CACNA1A;GRM1;GRIA4;GNG13;KCNJ3
Amyotrophic lateral sclerosis (ALS)	6/52	0.00171301	0.030532	4.67144	29.7548	GRIA2;PPP3CB;ALS2;SLC1A2;GRIN2B;MAP3K5
Ras signaling pathway	14/233	0.00204829	0.0344795	2.43262	15.0598	PRKCG;ANGPT1;PRKCB;PLA2G4C;PIK3R3;VEGFC;GRIN2B;GNG13;PIK3CA;KIT;NTF3;RASA2;GNB4;PAK2
Nicotine addiction	5/40	0.00290567	0.0463377	5.06073	29.5602	GRIA2;GABRA1;CACNA1A;GRIN2B;GRIA4
Choline metabolism in cancer	8/99	0.00314761	0.0476864	3.27158	18.8479	PRKCG;DGKD;PIK3CA;PRKCB;SP1;PLA2G4C;PIK3R3;DGKZ
Focal adhesion	12/199	0.00404222	0.0556724	2.44136	13.4542	PRKCG;COL1A2;PIK3CA;PRKCB;ROCK2;PXN;ITGA1;PIK3R3;VEGFC;ITGA7;ARHGAP5;PAK2
HIF-1 signaling pathway	8/104	0.00425809	0.0560957	3.11429	17.0007	PRKCG;CAMK2B;CAMK2D;PIK3CA;ANGPT1;PRKCB;PIK3R3;HK2
Carbohydrate digestion and absorption	5/43	0.00400145	0.0577352	4.70765	25.9914	PIK3CA;PRKCB;PIK3R3;SLC5A1;HK2
Proteoglycans in cancer	12/203	0.00473379	0.0597641	2.39325	12.8111	PRKCG;CAMK2B;CAMK2D;COL1A2;PIK3CA;PRKCB;ROCK2;PXN;PIK3R3;WNT7A;NUDT16L1;CD44
Oxytocin signaling pathway	10/154	0.00500924	0.060712	2.62895	13.9242	PRKCG;CAMK2B;PPP3CB;CAMK2D;CACNB4;PRKCB;ROCK2;PLA2G4C;KCNJ3;CACNG5
Serotonergic synapse	9/132	0.00554609	0.0622395	2.7604	14.3393	PRKCG;PRKCB;PLA2G4C;GNB4;CACNA1A;SLC18A2;GNG13;SLC6A4;KCNJ3
Insulin secretion	7/86	0.00539185	0.0628358	3.29536	17.2112	RIMS2;PRKCG;CAMK2B;CAMK2D;PCLO;PRKCB;KCNMA1
Type II diabetes mellitus	5/48	0.00643776	0.0696657	4.21727	21.2786	PIK3CA;CACNA1A;PIK3R3;CACNA1E;HK2
Signaling pathways regulating pluripotency of stem cells	9/137	0.00703602	0.0735143	2.65965	13.1831	PIK3CA;KAT6A;ID2;ID4;PIK3R3;WNT7A;BMI1;BMPR1A;JAK1
Leukocyte transendothelial migration	8/115	0.00774439	0.0782184	2.81641	13.6899	PRKCG;OCLN;PIK3CA;PRKCB;ROCK2;PXN;PIK3R3;ARHGAP5
Phosphatidylinositol signaling system	7/98	0.0108066	0.102325	2.89184	13.0931	PRKCG;DGKD;PIK3CA;PRKCB;ITPKA;PIK3R3;DGKZ
Glioma	6/75	0.010553	0.103147	3.23887	14.7412	PRKCG;CAMK2B;CAMK2D;PIK3CA;PRKCB;PIK3R3
Sphingolipid signaling pathway	8/124	0.0119193	0.109441	2.61199	11.5701	PRKCG;CERS6;PIK3CA;PRKCB;ROCK2;PIK3R3;S1PR3;MAP3K5
Aldosterone-regulated sodium reabsorption	4/38	0.013979	0.124578	4.26167	18.1982	PRKCG;PIK3CA;PRKCB;PIK3R3
Rap1 signaling pathway	11/209	0.0151174	0.130873	2.13083	8.93226	PRKCG;PIK3CA;ANGPT1;PRKCB;CNR1;KIT;KRIT1;PIK3R3;VEGFC;PARD6G;GRIN2B
Wnt signaling pathway	9/160	0.0181179	0.152492	2.27733	9.13403	PRKCG;CAMK2B;PORCN;PPP3CB;CAMK2D;CTBP2;PRKCB;ROCK2;WNT7A
Hypertrophic cardiomyopathy (HCM)	6/86	0.0196897	0.156999	2.82459	11.094	MYBPC3;CACNB4;ITGA1;LMNA;ITGA7;CACNG5
Calcium signaling pathway	10/189	0.0193438	0.15841	2.14211	8.45143	PRKCG;CAMK2B;PPP3CB;CAMK2D;PDE1C;PRKCB;ITPKA;CACNA1A;CACNA1E;GRM1
Progesterone-mediated oocyte maturation	6/90	0.024041	0.177669	2.69906	10.0621	RPS6KA3;PIK3CA;PDE3B;PIK3R3;ANAPC1;CPEB4
Glycosphingolipid biosynthesis	4/45	0.0246747	0.17801	3.59874	13.3225	B3GNT5;ST8SIA5;ST6GALNAC4;ST3GAL2
GABAergic synapse	6/90	0.024041	0.182111	2.69906	10.0621	PRKCG;GABRA1;PRKCB;GNB4;CACNA1A;GNG13
Dilated cardiomyopathy (DCM)	6/90	0.024041	0.18678	2.69906	10.0621	MYBPC3;CACNB4;ITGA1;LMNA;ITGA7;CACNG5
Glycerophospholipid metabolism	6/97	0.0331179	0.218146	2.50428	8.53378	DGKD;GPD1;PLA2G4C;LCAT;DGKZ;CRLS1
Mucin type O-glycan biosynthesis	3/28	0.0310535	0.218819	4.33777	15.0609	GALNT15;GCNT1;ST3GAL2
B cell receptor signaling pathway	5/72	0.0326443	0.219805	2.81152	9.62125	LYN;PPP3CB;PIK3CA;PRKCB;PIK3R3
Arrhythmogenic right ventricular cardiomyopathy (ARVC)	5/72	0.0326443	0.224801	2.81152	9.62125	CACNB4;ITGA1;LMNA;ITGA7;CACNG5
Bacterial invasion of epithelial cells	5/74	0.0361331	0.22809	2.73553	9.08345	SEPT8;SEPT11;PIK3CA;PXN;PIK3R3
Transcriptional misregulation in cancer	9/183	0.0384296	0.228317	1.99111	6.48887	FUT8;PAX8;SP1;ID2;JMJD1C;ETV1;BMI1;MLLT3;DUSP6
T cell receptor signaling pathway	6/101	0.0391832	0.228318	2.4051	7.79133	DLG1;PPP3CB;PIK3CA;PIK3R3;PAK2;NCK1
Platelet activation	7/125	0.0356405	0.229767	2.26721	7.55948	LYN;COL1A2;PIK3CA;ROCK2;PLA2G4C;PIK3R3;PRKG1
Inflammatory mediator regulation of TRP channels	7/127	0.0383321	0.232292	2.2315	7.27798	PRKCG;CAMK2B;CAMK2D;PIK3CA;PRKCB;PLA2G4C;PIK3R3
Melanogenesis	6/100	0.0376053	0.232539	2.42915	7.96909	PRKCG;CAMK2B;CAMK2D;PRKCB;KIT;WNT7A
Aldosterone synthesis and secretion	6/102	0.0408025	0.233267	2.38152	7.61851	PRKCG;CAMK2B;CAMK2D;PRKCB;CYP11A1;KCNK3
Amoebiasis	6/106	0.047699	0.267645	2.29165	6.97314	PRKCG;SERPINB1B;COL1A2;PIK3CA;PRKCB;PIK3R3
Regulation of lipolysis in adipocytes	4/56	0.0493591	0.271924	2.89184	8.7005	PIK3CA;PDE3B;PIK3R3;PRKG1
Human cytomegalovirus infection	11/255	0.0527489	0.285409	1.74645	5.13842	PRKCG;PPP3CB;PIK3CA;PRKCB;SP1;ROCK2;PXN;GNB4;PIK3R3;GNG13;JAK1
Chemokine signaling pathway	9/197	0.0564259	0.289781	1.84961	5.3173	LYN;GRK5;PIK3CA;PRKCB;ROCK2;PXN;GNB4;PIK3R3;GNG13
ECM-receptor interaction	5/83	0.0545944	0.290212	2.43891	7.09191	COL1A2;ITGA1;ITGA7;CD47;CD44
Tight junction	8/167	0.0558088	0.291553	1.93944	5.59688	OCLN;DLG1;DLG2;ROCK2;PARD6G;TJP3;MAP3K5;TUBA8
Gap junction	5/86	0.0617634	0.306792	2.35383	6.5541	PRKCG;PRKCB;GRM1;PRKG1;TUBA8
PI3K-Akt signaling pathway	14/357	0.0609147	0.307619	1.58768	4.44277	ANGPT1;ITGA1;PIK3R3;VEGFC;GNG13;COL1A2;PIK3CA;KIT;NTF3;GNB4;ITGA7;PKN1;PCK2;JAK1
Thyroid hormone signaling pathway	6/115	0.0657095	0.311094	2.1123	5.75077	PRKCG;MED14;MED13;PIK3CA;PRKCB;PIK3R3
Taste transduction	5/88	0.0668246	0.311505	2.30033	6.22397	GABRA1;PDE1C;CACNA1A;GRM1;GNG13
Oocyte meiosis	6/116	0.0679256	0.31184	2.09409	5.63174	CAMK2B;RPS6KA3;PPP3CB;CAMK2D;ANAPC1;CPEB4
Nitrogen metabolism	2/17	0.0648513	0.311904	4.76304	13.03	CAR9;CAR7
Fc gamma R-mediated phagocytosis	5/87	0.0642659	0.314074	2.32677	6.38635	PRKCG;LYN;PIK3CA;PRKCB;PIK3R3
African trypanosomiasis	3/39	0.0711771	0.32189	3.11429	8.22979	PRKCG;PRKCB;IDO1
Central carbon metabolism in cancer	4/64	0.0734617	0.327337	2.53036	6.60676	PIK3CA;KIT;PIK3R3;HK2
Phospholipase D signaling pathway	7/149	0.076804	0.33727	1.90202	4.88153	DGKD;PIK3CA;PLA2G4C;KIT;PIK3R3;DGKZ;GRM1
Non-small cell lung cancer	4/66	0.0802699	0.34256	2.45369	6.18908	PRKCG;PIK3CA;PRKCB;PIK3R3
cAMP signaling pathway	9/211	0.0791426	0.342574	1.72688	4.38025	CAMK2B;GRIA2;CAMK2D;PIK3CA;ROCK2;PDE3B;PIK3R3;GRIN2B;GRIA4
mTOR signaling pathway	7/154	0.0878701	0.364721	1.84026	4.47533	PRKCG;RPS6KA3;PIK3CA;PRKCB;PIK3R3;WNT7A;RNF152
Fc epsilon RI signaling pathway	4/68	0.0873792	0.367721	2.38152	5.80495	LYN;PIK3CA;PLA2G4C;PIK3R3
Acute myeloid leukemia	4/69	0.0910444	0.37279	2.347	5.62438	PIK3CA;KIT;PIK3R3;DUSP6
Hippo signaling pathway	7/159	0.0997919	0.403159	1.7824	4.10783	DLG1;DLG2;LATS2;ID2;PARD6G;WNT7A;BMPR1A
Proximal tubule bicarbonate reclamation	2/22	0.101713	0.405513	3.68053	8.41223	SLC4A4;PCK2
Thyroid hormone synthesis	4/73	0.106419	0.408162	2.2184	4.97005	PRKCG;PAX8;PRKCB;ASGR1
Glucagon signaling pathway	5/102	0.108392	0.410536	1.9846	4.40978	CAMK2B;PPP3CB;CAMK2D;PDE3B;PCK2
Relaxin signaling pathway	6/131	0.10626	0.412779	1.85431	4.15712	COL1A2;PIK3CA;GNB4;PIK3R3;VEGFC;GNG13
Gastric acid secretion	4/74	0.110435	0.413108	2.18842	4.82182	PRKCG;CAMK2B;CAMK2D;PRKCB
AGE-RAGE signaling pathway in diabetic complications	5/101	0.105079	0.413493	2.00425	4.51566	COL1A2;PIK3CA;PRKCB;PIK3R3;VEGFC
Cocaine addiction	3/48	0.114974	0.424841	2.53036	5.47331	GRIA2;GRIN2B;SLC18A2
Renin secretion	4/76	0.118667	0.428047	2.13083	4.54174	PPP3CB;PDE1C;PDE3B;KCNMA1
Neomycin, kanamycin and gentamicin biosynthesis	1/5	0.117559	0.42916	8.09717	17.3345	HK2
Salivary secretion	4/78	0.127155	0.453271	2.0762	4.28184	PRKCG;PRKCB;KCNMA1;PRKG1
Insulin resistance	5/110	0.136664	0.465271	1.84026	3.66256	RPS6KA3;PIK3CA;PRKCB;PIK3R3;PCK2
cGMP-PKG signaling pathway	7/172	0.13466	0.468988	1.64768	3.3036	MEF2A;PPP3CB;ROCK2;PDE3B;KCNMA1;PDE5A;PRKG1
Human immunodeficiency virus 1 infection	9/238	0.136572	0.470243	1.53098	3.04803	PRKCG;PPP3CB;PIK3CA;PRKCB;PXN;GNB4;PIK3R3;PAK2;GNG13
Vascular smooth muscle contraction	6/140	0.133652	0.47089	1.73511	3.49193	PRKCG;PRKCB;ROCK2;PLA2G4C;KCNMA1;PRKG1
Protein export	2/28	0.151438	0.509842	2.89184	5.45858	SPCS3;SEC63
Endocrine and other factor-regulated calcium reabsorption	3/55	0.154415	0.514149	2.20832	4.12539	PRKCG;PRKCB;AP2A2
Natural killer cell mediated cytotoxicity	5/118	0.167823	0.552723	1.7155	3.0619	PRKCG;PPP3CB;PIK3CA;PRKCB;PIK3R3
Regulation of actin cytoskeleton	8/217	0.170027	0.55396	1.49257	2.64452	PIK3CA;ROCK2;PXN;ITGA1;PIK3R3;ITGA7;ARHGEF7;PAK2
Pathways in cancer	17/535	0.174771	0.563359	1.28647	2.24395	PRKCG;CAMK2B;CAMK2D;CTBP2;PRKCB;ROCK2;WNT7A;PIK3R3;VEGFC;GNG13;RPS6KA5;PAX8;PIK3CA;SP1;KIT;GNB4;JAK1
GnRH signaling pathway	4/90	0.182877	0.577205	1.79937	3.05703	CAMK2B;CAMK2D;PRKCB;PLA2G4C
Human papillomavirus infection	12/360	0.182283	0.581388	1.34953	2.29716	DLG1;COL1A2;DLG2;PIK3CA;MAML1;PXN;ITGA1;PIK3R3;WNT7A;ITGA7;PARD6G;JAK1
TGF-beta signaling pathway	4/91	0.187844	0.586771	1.7796	2.97574	SP1;ID2;ID4;BMPR1A
Glycerolipid metabolism	3/61	0.191057	0.590717	1.99111	3.29565	DGKD;AGK;DGKZ
Cushing syndrome	6/159	0.200857	0.614745	1.52777	2.45231	CAMK2B;CAMK2D;CYP11A1;SP1;WNT7A;KCNK3
Mitophagy	3/63	0.203727	0.617292	1.9279	3.06724	CITED2;SP1;TAX1BP1
Osteoclast differentiation	5/128	0.210218	0.630653	1.58148	2.46649	PPP3CB;PIK3CA;SIRPA;PIK3R3;JAK1
FoxO signaling pathway	5/132	0.228068	0.677497	1.53355	2.26676	PIK3CA;PIK3R3;HOMER3;GRM1;PCK2
Estrogen signaling pathway	5/134	0.237156	0.690945	1.51067	2.1739	PIK3CA;SP1;PIK3R3;GRM1;KCNJ3
Renal cell carcinoma	3/68	0.236168	0.694746	1.78614	2.57778	PIK3CA;PIK3R3;PAK2
Purine metabolism	5/136	0.246342	0.697585	1.48845	2.08537	PDE1C;PDE3B;AK4;PDE5A;PDE9A
Longevity regulating pathway	4/102	0.244987	0.700292	1.58768	2.23315	PIK3CA;SESN1;RB1CC1;PIK3R3
Cortisol synthesis and secretion	3/69	0.242764	0.700548	1.76025	2.49193	CYP11A1;SP1;KCNK3
Apelin signaling pathway	5/138	0.255619	0.717153	1.46688	2.00092	MEF2A;PDE3B;GNB4;TFAM;GNG13
Bile secretion	3/72	0.26272	0.717156	1.68691	2.25483	AQP4;SLC5A1;SLC4A4
Pancreatic secretion	4/105	0.261209	0.719513	1.54232	2.07046	PRKCG;PRKCB;KCNMA1;SLC4A4
Insulin signaling pathway	5/139	0.260289	0.723556	1.45632	1.96016	PIK3CA;PDE3B;PIK3R3;HK2;PCK2
Apoptosis	5/141	0.269689	0.729604	1.43567	1.88142	PIK3CA;LMNA;PIK3R3;MAP3K5;TUBA8
Parathyroid hormone synthesis, secretion and action	4/107	0.272137	0.729712	1.51349	1.96973	PRKCG;MEF2A;PRKCB;SP1
Fluid shear stress and atherosclerosis	5/143	0.279161	0.74198	1.41559	1.80624	MEF2A;PIK3CA;PIK3R3;MAP3K5;BMPR1A
Chronic myeloid leukemia	3/76	0.289619	0.743682	1.59812	1.98038	PIK3CA;CTBP2;PIK3R3
Pancreatic cancer	3/75	0.282871	0.745303	1.61943	2.04496	PIK3CA;PIK3R3;JAK1
TNF signaling pathway	4/110	0.288669	0.747578	1.47221	1.82919	RPS6KA5;PIK3CA;PIK3R3;MAP3K5
Kaposi sarcoma-associated herpesvirus infection	7/216	0.2864	0.748096	1.31204	1.64053	LYN;PPP3CB;PIK3CA;GNB4;PIK3R3;GNG13;JAK1
Breast cancer	5/147	0.298294	0.753192	1.37707	1.66581	PIK3CA;SP1;KIT;PIK3R3;WNT7A
Hedgehog signaling pathway	2/44	0.296542	0.755061	1.84026	2.23696	BOC;CDON
Adrenergic signaling in cardiomyocytes	5/148	0.303111	0.759031	1.36776	1.63264	CAMK2B;CAMK2D;RPS6KA5;CACNB4;CACNG5
Thiamine metabolism	1/15	0.312906	0.777136	2.69906	3.1359	AK4
Viral carcinogenesis	7/229	0.337635	0.818428	1.23756	1.34373	LYN;DLG1;PIK3CA;PXN;RASA2;PIK3R3;JAK1
Sphingolipid metabolism	2/48	0.333062	0.82047	1.68691	1.85463	NEU2;CERS6
Notch signaling pathway	2/49	0.342113	0.822701	1.65248	1.77247	CTBP2;MAML1
Epstein-Barr virus infection	7/229	0.337635	0.825029	1.23756	1.34373	LYN;PIK3CA;PIK3R3;VIM;CD44;JAK1;SAP30
Th1 and Th2 cell differentiation	3/87	0.364119	0.842198	1.39606	1.41041	PPP3CB;MAML1;JAK1
Other glycan degradation	1/18	0.362611	0.845164	2.24921	2.28165	NEU2
Cell cycle	4/123	0.361407	0.848886	1.31661	1.33998	ORC4;CCNH;MCM5;ANAPC1
Fanconi anemia pathway	2/51	0.360095	0.852412	1.58768	1.62164	MUS81;USP1
Neuroactive ligand-receptor interaction	10/348	0.358299	0.854839	1.16339	1.19409	GABRA1;GRIA2;GRID2;CNR1;MC5R;S1PR3;GRIK2;GRIN2B;GRM1;GRIA4
Steroid biosynthesis	1/19	0.378369	0.861999	2.13083	2.07092	TM7SF2
Hepatitis B	5/163	0.376315	0.863814	1.2419	1.21374	PRKCG;PIK3CA;PRKCB;PIK3R3;JAK1
Hepatocellular carcinoma	5/171	0.415481	0.925668	1.1838	1.03975	PRKCG;PIK3CA;PRKCB;PIK3R3;WNT7A
Ovarian steroidogenesis	2/57	0.412835	0.926585	1.42056	1.25678	CYP11A1;PLA2G4C
Hematopoietic cell lineage	3/94	0.410978	0.929302	1.2921	1.14895	ITGA1;KIT;CD44
Endometrial cancer	2/58	0.42142	0.932045	1.39606	1.20637	PIK3CA;PIK3R3
NF-kappa B signaling pathway	3/102	0.463138	1	1.19076	0.916565	LYN;PRKCB;ERC1
alpha-Linolenic acid metabolism	1/25	0.465077	1	1.61943	1.23976	PLA2G4C
Cellular senescence	5/185	0.482856	1	1.09421	0.796626	PPP3CB;PIK3CA;PIK3R3;LIN9;HIPK1
Glycolysis / Gluconeogenesis	2/67	0.495547	1	1.20853	0.848501	HK2;PCK2
Leishmaniasis	2/67	0.495547	1	1.20853	0.848501	PRKCB;JAK1
RNA polymerase	1/28	0.503793	1	1.44592	0.991309	POLR1D
Non-alcoholic fatty liver disease (NAFLD)	4/151	0.514483	1	1.07247	0.712757	XBP1;PIK3CA;PIK3R3;MAP3K5
C-type lectin receptor signaling pathway	3/112	0.525313	1	1.08444	0.698122	PPP3CB;PIK3CA;PIK3R3
p53 signaling pathway	2/71	0.526506	1	1.14045	0.731587	SESN1;PPM1D
Melanoma	2/72	0.534043	1	1.12461	0.705442	PIK3CA;PIK3R3
Prolactin signaling pathway	2/72	0.534043	1	1.12461	0.705442	PIK3CA;PIK3R3
Glyoxylate and dicarboxylate metabolism	1/31	0.539712	1	1.30599	0.805432	GLDC
Inositol phosphate metabolism	2/73	0.541497	1	1.1092	0.680403	PIK3CA;ITPKA
Citrate cycle (TCA cycle)	1/32	0.551099	1	1.26518	0.753848	PCK2
Galactose metabolism	1/32	0.551099	1	1.26518	0.753848	HK2
Hepatitis C	4/160	0.560197	1	1.01215	0.586505	OCLN;PIK3CA;PIK3R3;JAK1
Starch and sucrose metabolism	1/33	0.562204	1	1.22684	0.706527	HK2
Human T-cell leukemia virus 1 infection	6/245	0.565673	1	0.99149	0.564891	PPP3CB;DLG1;PIK3CA;PIK3R3;ANAPC1;JAK1
Cardiac muscle contraction	2/78	0.577514	1	1.0381	0.569939	CACNB4;CACNG5
Salmonella infection	2/78	0.577514	1	1.0381	0.569939	ROCK2;PKN1
Base excision repair	1/35	0.5836	1	1.15674	0.62295	MBD4
DNA replication	1/35	0.5836	1	1.15674	0.62295	MCM5
Fructose and mannose metabolism	1/35	0.5836	1	1.15674	0.62295	HK2
RNA transport	4/167	0.594087	1	0.96972	0.504962	NUP205;FMR1;TGS1;THOC2
Influenza A	4/168	0.598801	1	0.963948	0.494338	PIK3CA;PRKCB;PIK3R3;JAK1
Thyroid cancer	1/37	0.603951	1	1.09421	0.551769	PAX8
AMPK signaling pathway	3/126	0.60522	1	0.963948	0.48406	PIK3CA;PIK3R3;PCK2
Cell adhesion molecules (CAMs)	4/170	0.60813	1	0.952608	0.473796	OCLN;NEGR1;LRRC4;NRXN3
RNA degradation	2/83	0.611418	1	0.975562	0.479951	CNOT6L;CNOT2
Pyruvate metabolism	1/38	0.613752	1	1.06542	0.520099	PCK2
Autophagy	3/130	0.626348	1	0.934288	0.437106	PIK3CA;RB1CC1;PIK3R3
Glycine, serine and threonine metabolism	1/40	0.632633	1	1.01215	0.463426	GLDC
Necroptosis	4/176	0.635306	1	0.920132	0.417416	CAMK2B;CAMK2D;PLA2G4C;JAK1
Spliceosome	3/132	0.636617	1	0.920132	0.41552	TRA2B;THOC2;U2SURP
Bladder cancer	1/41	0.641725	1	0.987459	0.438033	RPS6KA5
Homologous recombination	1/41	0.641725	1	0.987459	0.438033	MUS81
Porphyrin and chlorophyll metabolism	1/41	0.641725	1	0.987459	0.438033	ALAD
Colorectal cancer	2/88	0.643208	1	0.920132	0.406043	PIK3CA;PIK3R3
Tuberculosis	4/178	0.64409	1	0.909794	0.400234	CAMK2B;PPP3CB;CAMK2D;JAK1
Protein digestion and absorption	2/90	0.655337	1	0.899685	0.380212	COL18A1;COL1A2
Basal transcription factors	1/43	0.659241	1	0.941531	0.392304	CCNH
Nucleotide excision repair	1/43	0.659241	1	0.941531	0.392304	CCNH
Vasopressin-regulated water reabsorption	1/43	0.659241	1	0.941531	0.392304	AQP4
Small cell lung cancer	2/92	0.667135	1	0.880127	0.356243	PIK3CA;PIK3R3
Mineral absorption	1/44	0.667676	1	0.920132	0.37169	SLC5A1
Ether lipid metabolism	1/47	0.69175	1	0.861401	0.317452	PLA2G4C
Measles	3/144	0.694049	1	0.843455	0.30804	PIK3CA;PIK3R3;JAK1
Prostate cancer	2/97	0.695203	1	0.834759	0.303478	PIK3CA;PIK3R3
MicroRNAs in cancer	6/281	0.696584	1	0.864466	0.312563	PRKCG;RPS6KA5;PRKCB;VIM;BMI1;CD44
ABC transporters	1/48	0.699382	1	0.843455	0.301584	ABCD2
Tryptophan metabolism	1/48	0.699382	1	0.843455	0.301584	IDO1
Huntington disease	4/192	0.701609	1	0.843455	0.298903	SP1;TFAM;GRIN2B;AP2A2
Toll-like receptor signaling pathway	2/99	0.705871	1	0.817896	0.284892	PIK3CA;PIK3R3
Amino sugar and nucleotide sugar metabolism	1/49	0.706825	1	0.826241	0.286683	HK2
Cholesterol metabolism	1/49	0.706825	1	0.826241	0.286683	LCAT
Linoleic acid metabolism	1/50	0.714084	1	0.809717	0.272675	PLA2G4C
N-Glycan biosynthesis	1/50	0.714084	1	0.809717	0.272675	FUT8
Gastric cancer	3/150	0.720084	1	0.809717	0.265901	PIK3CA;PIK3R3;WNT7A
Th17 cell differentiation	2/102	0.721287	1	0.79384	0.259361	PPP3CB;JAK1
Chagas disease (American trypanosomiasis)	2/103	0.726273	1	0.786133	0.251428	PIK3CA;PIK3R3
Alcoholism	4/199	0.727738	1	0.813786	0.258633	GNB4;GRIN2B;SLC18A2;GNG13
Herpes simplex virus 1 infection	9/433	0.745887	1	0.841507	0.246714	ZFP248;PIK3CA;ZFP84;ZFP874A;ZFP712;PIK3R3;ZFP189;ZFP760;JAK1
Pyrimidine metabolism	1/58	0.766058	1	0.698032	0.186024	DTYMK
Protein processing in endoplasmic reticulum	3/163	0.770541	1	0.745138	0.194229	XBP1;MAP3K5;SEC63
Lysine degradation	1/59	0.771853	1	0.686201	0.177699	PHYKPL
JAK-STAT signaling pathway	3/164	0.774096	1	0.740594	0.189636	PIK3CA;PIK3R3;JAK1
Cytosolic DNA-sensing pathway	1/61	0.783017	1	0.663702	0.162342	POLR1D
Basal cell carcinoma	1/63	0.793636	1	0.642632	0.148532	WNT7A
Aminoacyl-tRNA biosynthesis	1/66	0.808599	1	0.613422	0.130322	WARS
Lysosome	2/124	0.814623	1	0.652997	0.133884	GNPTG;CLN5
Thermogenesis	4/231	0.825615	1	0.701053	0.134341	RPS6KA3;CNR1;PRKG1;MAP3K5
Adipocytokine signaling pathway	1/71	0.831171	1	0.570223	0.105445	PCK2
Adherens junction	1/72	0.835356	1	0.562303	0.101157	SNAI1
Systemic lupus erythematosus	2/143	0.871638	1	0.566235	0.0777903	SSB;GRIN2B
Parkinson disease	2/144	0.874139	1	0.562303	0.0756388	LRRK2;SLC18A2
Peroxisome	1/84	0.878187	1	0.481974	0.0626063	ABCD2
Rheumatoid arthritis	1/84	0.878187	1	0.481974	0.0626063	ANGPT1
PPAR signaling pathway	1/85	0.881209	1	0.476304	0.0602338	PCK2
Arachidonic acid metabolism	1/89	0.892565	1	0.454897	0.051702	PLA2G4C
Steroid hormone biosynthesis	1/89	0.892565	1	0.454897	0.051702	CYP11A1
mRNA surveillance pathway	1/96	0.909893	1	0.421727	0.0398232	RNMT
Alzheimer disease	2/175	0.93256	1	0.462695	0.032306	PPP3CB;GRIN2B
Toxoplasmosis	1/108	0.933358	1	0.374869	0.0258535	JAK1
Endocytosis	3/269	0.963838	1	0.451515	0.0166302	GRK5;PARD6G;AP2A2
Ubiquitin mediated proteolysis	1/138	0.968676	1	0.293376	0.00933674	ANAPC1
Cytokine-cytokine receptor interaction	3/292	0.976694	1	0.41595	0.00980886	TNFRSF12A;CD70;BMPR1A
Phagosome	1/180	0.989134	1	0.224921	0.0024573	TUBA8
NOD-like receptor signaling pathway	1/205	0.99422	1	0.197492	0.00114485	JAK1
Olfactory transduction	5/1133	0.999995	1	0.178667	8.31593e-07	CAMK2B;CAMK2D;PDE1C;PRKG1;GNG13

## Sheet: all genes CREB1 RE
Term	Overlap	P-value	Adjusted P-value	Odds Ratio	Combined Score	Genes
Dopaminergic synapse	5/135	0.0148631	0.562941	3.47766	14.637	CAMK2D;CREB1;KIF5C;GNB4;SLC18A2
Cocaine addiction	3/48	0.014491	0.627255	5.86854	24.8487	JUN;CREB1;SLC18A2
Insulin secretion	4/86	0.0134666	0.680064	4.36729	18.8123	KCNU1;CAMK2D;CREB1;KCNN3
Hedgehog signaling pathway	3/44	0.0114448	0.693557	6.40205	28.6185	BOC;CSNK1E;GLI3
Axon guidance	5/180	0.04378	0.780314	2.60824	8.16009	CDC42;CAMK2D;RGS3;BOC;RHOD
B cell receptor signaling pathway	3/72	0.0415622	0.787084	3.91236	12.4435	JUN;BLNK;DAPP1
Osteoclast differentiation	4/128	0.04815	0.810526	2.93427	8.90092	JUN;CREB1;BLNK;JAK1
Vasopressin-regulated water reabsorption	3/43	0.0107474	0.814118	6.55093	29.696	CREB1;AQP4;DYNLL2
Circadian rhythm	2/30	0.0403948	0.815976	6.25978	20.088	CREB1;CSNK1E
p53 signaling pathway	3/71	0.0401353	0.868642	3.96747	12.7574	SESN1;PMAIP1;PPM1D
Pathways in cancer	11/535	0.028703	0.869702	1.93059	6.85504	CDC42;JUN;FGF7;CAMK2D;HSP90AB1;CTBP2;LAMA4;GNB4;PMAIP1;GLI3;JAK1
MAPK signaling pathway	7/294	0.0384827	0.896944	2.23564	7.28269	CDC42;RPS6KA3;JUN;FGF7;DUSP3;ERBB3;MAPK8IP1
Focal adhesion	5/199	0.062098	0.940785	2.35921	6.55635	CDC42;JUN;LAMA4;COL6A3;MYLK
GnRH signaling pathway	3/90	0.0714259	0.940959	3.12989	8.26008	CDC42;CAMK2D;JUN
Endocytosis	6/269	0.0685389	0.943968	2.09435	5.6136	CDC42;IQSEC1;KIF5C;PIP5KL1;AP2B1;AP2A2
Th1 and Th2 cell differentiation	3/87	0.0659191	0.951118	3.23782	8.80469	JUN;MAF;JAK1
PI3K-Akt signaling pathway	8/357	0.0379	0.956974	2.10413	6.8864	FGF7;HSP90AB1;CREB1;ERBB3;LAMA4;GNB4;COL6A3;JAK1
Wnt signaling pathway	5/160	0.028506	0.959702	2.93427	10.4391	JUN;CAMK2D;CTBP2;DAAM2;CSNK1E
ErbB signaling pathway	3/84	0.0606174	0.966688	3.35345	9.40031	CAMK2D;JUN;ERBB3
Neurotrophin signaling pathway	5/121	0.00959264	0.968857	3.88003	18.0296	CDC42;RPS6KA3;JUN;CAMK2D;ZFP110
Longevity regulating pathway	3/102	0.095391	0.996672	2.76167	6.48929	CREB1;SESN1;PPARGC1A
Viral carcinogenesis	6/229	0.0362887	0.99959	2.46018	8.15855	CDC42;JUN;DLG1;CREB1;PMAIP1;JAK1
Amphetamine addiction	4/68	0.00598492	1	5.52334	28.2713	CAMK2D;JUN;CREB1;SLC18A2
Synaptic vesicle cycle	4/77	0.00923728	1	4.87775	22.8499	SLC1A2;AP2B1;AP2A2;SLC18A2
Glycosphingolipid biosynthesis	2/45	0.0829652	1	4.17319	10.3885	FUT9;ST3GAL6
Circadian entrainment	3/99	0.0891211	1	2.84535	6.87938	CAMK2D;CREB1;GNB4
T cell receptor signaling pathway	3/101	0.0932812	1	2.78901	6.61592	CDC42;JUN;DLG1
Th17 cell differentiation	3/102	0.095391	1	2.76167	6.48929	JUN;HSP90AB1;JAK1
Glucagon signaling pathway	3/102	0.095391	1	2.76167	6.48929	CAMK2D;CREB1;PPARGC1A
Amoebiasis	3/106	0.104023	1	2.65745	6.01421	ARG2;SERPINB1B;LAMA4
Amyotrophic lateral sclerosis (ALS)	2/52	0.105978	1	3.61141	8.10591	ALS2;SLC1A2
cGMP-PKG signaling pathway	4/172	0.112005	1	2.18364	4.78045	NPPC;KCNU1;CREB1;MYLK
Insulin resistance	3/110	0.11295	1	2.56082	5.58465	RPS6KA3;CREB1;PPARGC1A
Endocrine and other factor-regulated calcium reabsorption	2/55	0.11631	1	3.41443	7.34613	AP2B1;AP2A2
Cholinergic synapse	3/113	0.119831	1	2.49283	5.28897	CAMK2D;CREB1;GNB4
Glutamatergic synapse	3/114	0.122159	1	2.47097	5.19504	HOMER1;SLC1A2;GNB4
Inflammatory bowel disease (IBD)	2/59	0.130458	1	3.18294	6.48271	JUN;MAF
Calcium signaling pathway	4/189	0.143374	1	1.98723	3.85979	CAMK2D;ERBB3;TRHR2;MYLK
Huntington disease	4/192	0.149239	1	1.95618	3.72106	CREB1;AP2B1;PPARGC1A;AP2A2
Leishmaniasis	2/67	0.15981	1	2.80289	5.13984	JUN;JAK1
Long-term potentiation	2/67	0.15981	1	2.80289	5.13984	RPS6KA3;CAMK2D
Renal cell carcinoma	2/68	0.163562	1	2.76167	5.00017	CDC42;JUN
Relaxin signaling pathway	3/131	0.164054	1	2.15031	3.8868	JUN;CREB1;GNB4
Proteoglycans in cancer	4/203	0.171499	1	1.85018	3.2622	CDC42;CAMK2D;ERBB3;NUDT16L1
Estrogen signaling pathway	3/134	0.171851	1	2.10217	3.70218	JUN;HSP90AB1;CREB1
Apelin signaling pathway	3/138	0.182407	1	2.04123	3.47318	GNB4;PPARGC1A;MYLK
Inositol phosphate metabolism	2/73	0.182541	1	2.57251	4.37529	INPP5A;PIP5KL1
Steroid biosynthesis	1/19	0.184152	1	4.94193	8.36173	TM7SF2
Arginine biosynthesis	1/19	0.184152	1	4.94193	8.36173	ARG2
Bacterial invasion of epithelial cells	2/74	0.186375	1	2.53775	4.2634	CDC42;SEPT6
Gastric acid secretion	2/74	0.186375	1	2.53775	4.2634	CAMK2D;MYLK
Human papillomavirus infection	6/360	0.186948	1	1.56495	2.6243	CDC42;DLG1;CREB1;LAMA4;COL6A3;JAK1
Vascular smooth muscle contraction	3/140	0.18775	1	2.01207	3.36548	NPPC;KCNU1;MYLK
cAMP signaling pathway	4/211	0.188371	1	1.78003	2.97149	JUN;CAMK2D;CREB1;GLI3
Pancreatic cancer	2/75	0.190221	1	2.50391	4.15541	CDC42;JAK1
Fluid shear stress and atherosclerosis	3/143	0.195838	1	1.96986	3.21179	NPPC;JUN;HSP90AB1
Kaposi sarcoma-associated herpesvirus infection	4/216	0.199177	1	1.73883	2.8057	JUN;CREB1;GNB4;JAK1
Regulation of actin cytoskeleton	4/217	0.201361	1	1.73081	2.7739	CDC42;FGF7;ARHGEF7;MYLK
Salmonella infection	2/78	0.201821	1	2.40761	3.85307	CDC42;JUN
Other types of O-glycan biosynthesis	1/22	0.209967	1	4.26803	6.66157	ST6GAL1
Mannose type O-glycan biosynthesis	1/23	0.21839	1	4.08247	6.21136	FUT9
ECM-receptor interaction	2/83	0.221321	1	2.26257	3.41228	LAMA4;COL6A3
Peroxisome	2/84	0.22524	1	2.23564	3.33241	ABCD2;PEX5L
Oxytocin signaling pathway	3/154	0.226169	1	1.82916	2.71899	JUN;CAMK2D;MYLK
Ras signaling pathway	4/233	0.237203	1	1.61196	2.31935	CDC42;FGF7;GNB4;RAPGEF5
Colorectal cancer	2/88	0.240965	1	2.13402	3.03692	JUN;PMAIP1
Antigen processing and presentation	2/90	0.248848	1	2.08659	2.90227	HSP90AB1;CREB1
Progesterone-mediated oocyte maturation	2/90	0.248848	1	2.08659	2.90227	RPS6KA3;HSP90AB1
Hepatitis B	3/163	0.251613	1	1.72816	2.38462	JUN;CREB1;JAK1
IL-17 signaling pathway	2/91	0.252793	1	2.06366	2.83792	JUN;HSP90AB1
Tight junction	3/167	0.263057	1	1.68677	2.25248	CDC42;JUN;DLG1
Human T-cell leukemia virus 1 infection	4/245	0.265006	1	1.53301	2.03584	JUN;DLG1;CREB1;JAK1
Influenza A	3/168	0.265929	1	1.67673	2.22087	JUN;NUP98;JAK1
Prostate cancer	2/97	0.276478	1	1.93601	2.48899	HSP90AB1;CREB1
Melanogenesis	2/100	0.288311	1	1.87793	2.33562	CAMK2D;CREB1
Necroptosis	3/176	0.289023	1	1.60051	1.98664	CAMK2D;HSP90AB1;JAK1
AGE-RAGE signaling pathway in diabetic complications	2/101	0.292251	1	1.85934	2.28726	CDC42;JUN
Tuberculosis	3/178	0.294823	1	1.58253	1.93287	CAMK2D;CREB1;JAK1
Aldosterone synthesis and secretion	2/102	0.296188	1	1.84111	2.24019	CAMK2D;CREB1
DNA replication	1/35	0.312758	1	2.68276	3.11824	MCM5
Parathyroid hormone synthesis, secretion and action	2/107	0.315819	1	1.75508	2.02288	MAFB;CREB1
Toxoplasmosis	2/108	0.319731	1	1.73883	1.98274	LAMA4;JAK1
Primary immunodeficiency	1/36	0.32009	1	2.60824	2.97119	BLNK
TNF signaling pathway	2/110	0.32754	1	1.70721	1.9055	JUN;CREB1
African trypanosomiasis	1/39	0.341622	1	2.40761	2.58589	LAMA4
Glycine, serine and threonine metabolism	1/40	0.348647	1	2.34742	2.47346	SDSL
Oocyte meiosis	2/116	0.350814	1	1.61891	1.69581	RPS6KA3;CAMK2D
Alcoholism	3/199	0.355906	1	1.41553	1.46237	CREB1;GNB4;SLC18A2
Basal transcription factors	1/43	0.369279	1	2.18364	2.17535	CCNH
Nucleotide excision repair	1/43	0.369279	1	2.18364	2.17535	CCNH
NOD-like receptor signaling pathway	3/205	0.373291	1	1.3741	1.35403	JUN;HSP90AB1;JAK1
Cell cycle	2/123	0.37761	1	1.52678	1.48692	CCNH;MCM5
Lysosome	2/124	0.381402	1	1.51446	1.45979	LITAF;CLN5
Rap1 signaling pathway	3/209	0.384833	1	1.3478	1.28708	CDC42;FGF7;RAPGEF5
AMPK signaling pathway	2/126	0.388957	1	1.49042	1.40739	CREB1;PPARGC1A
ABC transporters	1/48	0.40223	1	1.95618	1.78156	ABCD2
Sphingolipid metabolism	1/48	0.40223	1	1.95618	1.78156	ACER2
Cholesterol metabolism	1/49	0.408611	1	1.91626	1.71504	OSBPL5
Notch signaling pathway	1/49	0.408611	1	1.91626	1.71504	CTBP2
FoxO signaling pathway	2/132	0.411369	1	1.42268	1.26372	HOMER1;CSNK1E
Serotonergic synapse	2/132	0.411369	1	1.42268	1.26372	GNB4;SLC18A2
Arginine and proline metabolism	1/50	0.414925	1	1.87793	1.65194	ARG2
Cysteine and methionine metabolism	1/50	0.414925	1	1.87793	1.65194	SDSL
N-Glycan biosynthesis	1/50	0.414925	1	1.87793	1.65194	ST6GAL1
Glycosaminoglycan biosynthesis	1/53	0.433467	1	1.77164	1.48098	EXT1
Epstein-Barr virus infection	3/229	0.441659	1	1.23009	1.00525	JUN;BLNK;JAK1
Apoptosis	2/141	0.444208	1	1.33187	1.08076	JUN;PMAIP1
Thermogenesis	3/231	0.447238	1	1.21944	0.981238	RPS6KA3;CREB1;PPARGC1A
Measles	2/144	0.45493	1	1.30412	1.02714	JUN;JAK1
VEGF signaling pathway	1/58	0.463078	1	1.61891	1.24633	CDC42
Breast cancer	2/147	0.465532	1	1.27751	0.976748	FGF7;JUN
Lysine degradation	1/59	0.468813	1	1.59147	1.20562	KMT2C
Adrenergic signaling in cardiomyocytes	2/148	0.46904	1	1.26887	0.960625	CAMK2D;CREB1
Non-alcoholic fatty liver disease (NAFLD)	2/151	0.479479	1	1.24367	0.914163	CDC42;JUN
Herpes simplex virus 1 infection	5/433	0.490761	1	1.08426	0.771773	ZFP58;ZFP874B;ZFP874A;ZFP26;JAK1
Basal cell carcinoma	1/63	0.491149	1	1.49042	1.0597	GLI3
Mitophagy	1/63	0.491149	1	1.49042	1.0597	JUN
Cushing syndrome	2/159	0.506695	1	1.18109	0.80296	CAMK2D;CREB1
Hippo signaling pathway	2/159	0.506695	1	1.18109	0.80296	DLG1;CSNK1E
Human cytomegalovirus infection	3/255	0.51227	1	1.10467	0.738916	CREB1;GNB4;JAK1
Protein processing in endoplasmic reticulum	2/163	0.519954	1	1.15211	0.753495	DNAJC1;HSP90AB1
Cortisol synthesis and secretion	1/69	0.522912	1	1.36082	0.882277	CREB1
Adipocytokine signaling pathway	1/71	0.533055	1	1.32249	0.832018	PPARGC1A
Adherens junction	1/72	0.538046	1	1.30412	0.808309	CDC42
Bile secretion	1/72	0.538046	1	1.30412	0.808309	AQP4
Melanoma	1/72	0.538046	1	1.30412	0.808309	FGF7
Thyroid hormone synthesis	1/73	0.542984	1	1.28626	0.785486	CREB1
Glioma	1/75	0.552702	1	1.25196	0.742331	CAMK2D
Chronic myeloid leukemia	1/76	0.557483	1	1.23548	0.721921	CTBP2
Pertussis	1/76	0.557483	1	1.23548	0.721921	JUN
Renin secretion	1/76	0.557483	1	1.23548	0.721921	CREB1
Transcriptional misregulation in cancer	2/183	0.582613	1	1.02619	0.554383	MAF;JMJD1C
RNA degradation	1/83	0.58956	1	1.13129	0.597747	BTG1
Rheumatoid arthritis	1/84	0.593949	1	1.11782	0.58234	JUN
Fc gamma R-mediated phagocytosis	1/87	0.606839	1	1.07927	0.539087	CDC42
GABAergic synapse	1/90	0.619322	1	1.0433	0.499875	GNB4
Protein digestion and absorption	1/90	0.619322	1	1.0433	0.499875	COL6A3
Chemokine signaling pathway	2/197	0.622788	1	0.953266	0.451419	CDC42;GNB4
TGF-beta signaling pathway	1/91	0.623394	1	1.03183	0.487619	LTBP1
Morphine addiction	1/92	0.627423	1	1.02062	0.475744	GNB4
Small cell lung cancer	1/92	0.627423	1	1.02062	0.475744	LAMA4
Chemical carcinogenesis	1/94	0.635353	1	0.998901	0.453075	SULT1A1
Phosphatidylinositol signaling system	1/98	0.650713	1	0.95813	0.411695	INPP5A
Toll-like receptor signaling pathway	1/99	0.654451	1	0.948452	0.402104	JUN
Choline metabolism in cancer	1/99	0.654451	1	0.948452	0.402104	JUN
NF-kappa B signaling pathway	1/102	0.665429	1	0.920556	0.374964	BLNK
Chagas disease (American trypanosomiasis)	1/103	0.66901	1	0.911619	0.366431	JUN
HIF-1 signaling pathway	1/104	0.672553	1	0.902853	0.358138	CAMK2D
C-type lectin receptor signaling pathway	1/112	0.699574	1	0.838364	0.299534	JUN
Leukocyte transendothelial migration	1/115	0.709124	1	0.816493	0.280649	CDC42
Human immunodeficiency virus 1 infection	2/238	0.723236	1	0.789048	0.255667	JUN;GNB4
Sphingolipid signaling pathway	1/124	0.735998	1	0.757232	0.232112	ACER2
Platelet activation	1/125	0.738828	1	0.751174	0.227373	MYLK
Inflammatory mediator regulation of TRP channels	1/127	0.744396	1	0.739344	0.218242	CAMK2D
Autophagy	1/130	0.752527	1	0.722282	0.205358	TRP53INP2
Signaling pathways regulating pluripotency of stem cells	1/137	0.770513	1	0.685377	0.178677	JAK1
Insulin signaling pathway	1/139	0.775408	1	0.675516	0.171828	PPARGC1A
Systemic lupus erythematosus	1/143	0.78489	1	0.65662	0.159042	SSB
Parkinson disease	1/144	0.787197	1	0.652061	0.156023	SLC18A2
Gastric cancer	1/150	0.800533	1	0.625978	0.139266	FGF7
Retrograde endocannabinoid signaling	1/150	0.800533	1	0.625978	0.139266	GNB4
mTOR signaling pathway	1/154	0.808958	1	0.609719	0.129265	RPS6KA3
Hepatitis C	1/160	0.820937	1	0.586854	0.115792	JAK1
JAK-STAT signaling pathway	1/164	0.828504	1	0.572541	0.107714	JAK1
RNA transport	1/167	0.833969	1	0.562256	0.102082	NUP98
Neuroactive ligand-receptor interaction	2/348	0.887818	1	0.539636	0.0642108	HRH3;TRHR2
MicroRNAs in cancer	1/281	0.951686	1	0.334152	0.0165472	ERBB3
Cytokine-cytokine receptor interaction	1/292	0.957128	1	0.321564	0.0140904	ACKR4
Olfactory transduction	1/1133	0.999993	1	0.0828744	6.0338e-07	CAMK2D

## Sheet: all genes NRF1 RE
Term	Overlap	P-value	Adjusted P-value	Odds Ratio	Combined Score	Genes
Steroid biosynthesis	4/19	0.000218757	0.0662835	12.9555	109.183	EBP;DHCR24;DHCR7;LIPA
Leukocyte transendothelial migration	8/115	0.000585239	0.0886637	4.28094	31.8651	CDC42;OCLN;ROCK2;ARHGAP5;ACTB;BCAR1;VAV2;JAM3
Gastric acid secretion	5/74	0.00709355	0.268668	4.158	20.5762	CAMK2B;ATP1A3;ADCY1;PLCB1;ACTB
Neurotrophin signaling pathway	7/121	0.0036528	0.2767	3.56008	19.9801	CAMK2B;CDC42;MAP3K1;SHC1;TRP73;FOXO3;SH2B3
Bacterial invasion of epithelial cells	5/74	0.00709355	0.30705	4.158	20.5762	CDC42;SHC1;CBL;ACTB;BCAR1
Proteoglycans in cancer	9/203	0.00612353	0.309238	2.72831	13.9024	FZD1;CAMK2B;CDC42;WNT5B;ROCK2;NUDT16L1;CBL;ACTB;VAV2
Regulation of actin cytoskeleton	9/217	0.00929295	0.312863	2.55229	11.9409	CYFIP2;ENAH;CDC42;ROCK2;PIP4K2A;ACTB;GIT1;BCAR1;VAV2
Glycosaminoglycan biosynthesis	4/53	0.0107283	0.325068	4.64441	21.0618	EXT1;FUT8;EXTL1;CHST1
Insulin secretion	5/86	0.0131151	0.331155	3.57782	15.5062	CAMK2B;PCLO;ATP1A3;ADCY1;PLCB1
Chemokine signaling pathway	8/197	0.0155064	0.335603	2.49902	10.4122	CDC42;SHC1;ROCK2;ADCY1;PLCB1;FOXO3;BCAR1;VAV2
Morphine addiction	5/92	0.0171315	0.346056	3.34448	13.6015	GABRB3;PDE1C;ADCY1;PDE8A;KCNJ3
GnRH signaling pathway	6/90	0.00348976	0.352466	4.10256	23.212	CAMK2B;CDC42;MAP3K1;ADCY1;PLCB1;PLD2
Melanogenesis	5/100	0.0236481	0.358269	3.07692	11.5215	FZD1;CAMK2B;WNT5B;ADCY1;PLCB1
Cushing syndrome	7/159	0.015386	0.358612	2.70924	11.3092	FZD1;CAMK2B;WNT5B;CCNE2;ADCY1;PLCB1;PDE8A
Oxytocin signaling pathway	7/154	0.0131057	0.361002	2.7972	12.1251	CAMK2B;ROCK2;KCNJ12;ADCY1;PLCB1;ACTB;KCNJ3
Aldosterone synthesis and secretion	5/102	0.0254954	0.367862	3.01659	11.0686	CAMK2B;PRKD3;ATP1A3;ADCY1;PLCB1
Tight junction	8/167	0.00608509	0.368756	2.94795	15.0402	MAGI1;CDC42;OCLN;MAP3K1;ROCK2;NEDD4L;ACTB;JAM3
p53 signaling pathway	4/71	0.0284177	0.374372	3.46696	12.3449	CCNE2;SESN1;TRP73;PPM1D
Long-term potentiation	4/67	0.0235631	0.37577	3.67394	13.7702	CAMK2B;GRIA2;ADCY1;PLCB1
Circadian entrainment	5/99	0.0227578	0.38309	3.108	11.7571	CAMK2B;GRIA2;ADCY1;PLCB1;KCNJ3
Parathyroid hormone synthesis, secretion and action	5/107	0.0305101	0.38519	2.87563	10.0351	MEF2A;AKAP13;ADCY1;PLCB1;PLD2
Axon guidance	7/180	0.028067	0.386559	2.39316	8.55116	ENAH;CAMK2B;CDC42;WNT5B;ROCK2;RASA1;PLXNB2
cAMP signaling pathway	8/211	0.0223917	0.3991	2.33321	8.86402	CAMK2B;GRIA2;ROCK2;ATP1A3;ADCY1;GLI3;VAV2;PLD2
Phosphatidylinositol signaling system	5/98	0.0218895	0.414533	3.13972	11.9992	PPIP5K2;ITPKA;PIP4K2A;PLCB1;CDS2
Chronic myeloid leukemia	4/76	0.0352633	0.427391	3.23887	10.8337	CTBP2;SHC1;GAB2;CBL
Glutamatergic synapse	5/114	0.0385078	0.432143	2.69906	8.79054	GRIA2;ADCY1;PLCB1;PLD2;KCNJ3
Cholinergic synapse	5/113	0.0372943	0.434622	2.72294	8.95552	CAMK2B;KCNJ12;ADCY1;PLCB1;KCNJ3
Oocyte meiosis	5/116	0.0410066	0.44375	2.65252	8.47221	CAMK2B;CCNE2;ADCY1;SMC3;ANAPC1
Wnt signaling pathway	6/160	0.046893	0.458341	2.30769	7.06128	FZD1;CAMK2B;WNT5B;CTBP2;ROCK2;PLCB1
Hippo signaling pathway	6/159	0.0457298	0.461871	2.32221	7.16402	FZD1;WNT5B;RASSF4;TRP73;ACTB;BMPR1A
Focal adhesion	7/199	0.044433	0.464248	2.16467	6.74029	CDC42;SHC1;ROCK2;ARHGAP5;ACTB;BCAR1;VAV2
Cell cycle	5/123	0.0505115	0.478281	2.50156	7.46855	STAG1;STAG2;CCNE2;SMC3;ANAPC1
Fc gamma R-mediated phagocytosis	4/87	0.0534025	0.490332	2.82935	8.28972	CDC42;GAB2;VAV2;PLD2
Rap1 signaling pathway	7/209	0.0550965	0.491007	2.0611	5.97444	MAGI1;CDC42;PRKD3;ADCY1;PLCB1;ACTB;BCAR1
Endocrine and other factor-regulated calcium reabsorption	3/55	0.0600929	0.520233	3.35664	9.43842	ATP1A3;PLCB1;AP2A2
Purine metabolism	5/136	0.0713145	0.584008	2.26244	5.97433	PDE1C;ENPP4;AK4;ADCY1;PDE8A
Dopaminergic synapse	5/135	0.0695695	0.585543	2.2792	6.07505	CAMK2B;GRIA2;PLCB1;CLOCK;KCNJ3
Mitophagy	3/63	0.082912	0.644162	2.9304	7.29663	CITED2;TAX1BP1;FOXO3
Ras signaling pathway	7/233	0.0867204	0.656907	1.84879	4.52043	CDC42;KSR1;SHC1;RASA1;RASA2;GAB2;PLD2
Basal cell carcinoma	3/63	0.082912	0.661114	2.9304	7.29663	FZD1;WNT5B;GLI3
RIG-I-like receptor signaling pathway	3/68	0.0987854	0.680272	2.71493	6.28454	MAP3K1;TRAF3;TRIM25
Cortisol synthesis and secretion	3/69	0.102097	0.687456	2.67559	6.10523	ADCY1;PLCB1;PDE8A
Pathways in cancer	13/535	0.0983974	0.693358	1.49533	3.46728	FZD1;CAMK2B;CTBP2;WNT5B;ROCK2;ADCY1;CBL;GLI3;CDC42;CCNE2;TRAF3;PLCB1;JAK1
Retrograde endocannabinoid signaling	5/150	0.0982175	0.708569	2.05128	4.76015	GABRB3;GRIA2;ADCY1;PLCB1;KCNJ3
Phospholipase D signaling pathway	5/149	0.0961459	0.710542	2.06505	4.83611	SHC1;GAB2;ADCY1;PLCB1;PLD2
Thyroid hormone synthesis	3/73	0.115774	0.746374	2.52898	5.45276	ATP1A3;ADCY1;PLCB1
Inositol phosphate metabolism	3/73	0.115774	0.762599	2.52898	5.45276	ITPKA;PIP4K2A;PLCB1
Endocytosis	7/269	0.149806	0.796339	1.60137	3.04007	EHD1;CDC42;NEDD4L;CBL;AP2A2;GIT1;PLD2
Aldosterone-regulated sodium reabsorption	2/38	0.12651	0.798595	3.23887	6.69614	NEDD4L;ATP1A3
cGMP-PKG signaling pathway	5/172	0.14918	0.807172	1.78891	3.40358	MEF2A;ROCK2;ATP1A3;ADCY1;PLCB1
Hepatocellular carcinoma	5/171	0.146654	0.807931	1.79937	3.45421	FZD1;SMARCC1;WNT5B;SHC1;ACTB
Salmonella infection	3/78	0.133768	0.810637	2.36686	4.76129	CDC42;ROCK2;ACTB
Nicotine addiction	2/40	0.137511	0.816974	3.07692	6.10478	GABRB3;GRIA2
ErbB signaling pathway	3/84	0.156531	0.81774	2.1978	4.07583	CAMK2B;SHC1;CBL
Sphingolipid signaling pathway	4/124	0.143548	0.820663	1.98511	3.85327	ROCK2;GAB2;PLCB1;PLD2
Hedgehog signaling pathway	2/44	0.160087	0.822143	2.7972	5.12458	GLI3;CDON
Platelet activation	4/125	0.146527	0.822178	1.96923	3.782	ROCK2;ADCY1;PLCB1;ACTB
Salivary secretion	3/78	0.133768	0.827181	2.36686	4.76129	ATP1A3;ADCY1;PLCB1
Lysosome	4/124	0.143548	0.836444	1.98511	3.85327	GNPTG;ARSG;LIPA;CLN5
Estrogen signaling pathway	4/134	0.174364	0.880536	1.83697	3.20847	SHC1;ADCY1;PLCB1;KCNJ3
Calcium signaling pathway	5/189	0.194753	0.894094	1.628	2.66345	CAMK2B;PDE1C;ITPKA;ADCY1;PLCB1
Cholesterol metabolism	2/49	0.18915	0.895508	2.51177	4.18264	VAPB;LIPA
Dilated cardiomyopathy (DCM)	3/90	0.180386	0.896015	2.05128	3.51314	LMNA;ADCY1;ACTB
Signaling pathways regulating pluripotency of stem cells	4/137	0.184022	0.899334	1.79674	3.04135	FZD1;WNT5B;BMPR1A;JAK1
Ubiquitin mediated proteolysis	4/138	0.18728	0.900729	1.78372	2.988	MAP3K1;NEDD4L;CBL;ANAPC1
Vascular smooth muscle contraction	4/140	0.193852	0.903648	1.75824	2.88468	ROCK2;ADM;ADCY1;PLCB1
Measles	4/144	0.207204	0.937057	1.7094	2.69069	CCNE2;TRAF3;TRP73;JAK1
Adrenergic signaling in cardiomyocytes	4/148	0.220813	0.969656	1.6632	2.51217	CAMK2B;ATP1A3;ADCY1;PLCB1
Thiamine metabolism	1/15	0.217951	0.971166	4.10256	6.25019	AK4
Longevity regulating pathway	3/102	0.230614	0.98417	1.80995	2.65522	SESN1;ADCY1;FOXO3
Gastric cancer	4/150	0.227705	0.985637	1.64103	2.42823	FZD1;WNT5B;CCNE2;SHC1
Human cytomegalovirus infection	6/255	0.235665	0.991757	1.44796	2.09281	AKAP13;ROCK2;ADCY1;PLCB1;BCAR1;JAK1
Pancreatic secretion	3/105	0.243563	0.997293	1.75824	2.4833	ATP1A3;ADCY1;PLCB1
Nitrogen metabolism	1/17	0.243181	1	3.61991	5.11837	CAR7
Long-term depression	2/61	0.260972	1	2.01765	2.7104	GRIA2;PLCB1
Hepatitis B	4/163	0.27367	1	1.51015	1.9569	MAP3K1;CCNE2;TRAF3;JAK1
Protein processing in endoplasmic reticulum	4/163	0.27367	1	1.51015	1.9569	DNAJC1;DNAJC5;HSPA4L;ATF6
Thyroid hormone signaling pathway	3/115	0.287436	1	1.60535	2.00148	ATP1A3;PLCB1;ACTB
RNA transport	4/167	0.288131	1	1.47398	1.83412	CYFIP2;FMR1;TGS1;NUPL1
Cell adhesion molecules (CAMs)	4/170	0.299048	1	1.44796	1.74791	OCLN;NEGR1;PVR;JAM3
Proximal tubule bicarbonate reclamation	1/22	0.302761	1	2.7972	3.34213	ATP1A3
Amphetamine addiction	2/68	0.303165	1	1.80995	2.16014	CAMK2B;GRIA2
Fc epsilon RI signaling pathway	2/68	0.303165	1	1.80995	2.16014	GAB2;VAV2
Terpenoid backbone biosynthesis	1/23	0.314103	1	2.67559	3.09842	ICMT
Viral carcinogenesis	5/229	0.316104	1	1.34363	1.54744	CDC42;CCNE2;TRAF3;RASA2;JAK1
Adherens junction	2/72	0.327105	1	1.7094	1.91021	CDC42;ACTB
Arrhythmogenic right ventricular cardiomyopathy (ARVC)	2/72	0.327105	1	1.7094	1.91021	LMNA;ACTB
Bile secretion	2/72	0.327105	1	1.7094	1.91021	ATP1A3;ADCY1
Prolactin signaling pathway	2/72	0.327105	1	1.7094	1.91021	SHC1;FOXO3
Tuberculosis	4/178	0.328369	1	1.38289	1.54001	CAMK2B;KSR1;RFXANK;JAK1
Glycosylphosphatidylinositol (GPI)-anchor biosynthesis	1/25	0.33624	1	2.46154	2.68291	PIGF
Inflammatory mediator regulation of TRP channels	3/127	0.340749	1	1.45366	1.56503	CAMK2B;ADCY1;PLCB1
Glioma	2/75	0.344917	1	1.64103	1.74679	CAMK2B;SHC1
Pancreatic cancer	2/75	0.344917	1	1.64103	1.74679	CDC42;JAK1
Renin secretion	2/76	0.350822	1	1.61943	1.69632	PDE1C;PLCB1
Synaptic vesicle cycle	2/77	0.356708	1	1.5984	1.64769	SLC6A7;AP2A2
Relaxin signaling pathway	3/131	0.358505	1	1.40928	1.44566	SHC1;ADCY1;PLCB1
Serotonergic synapse	3/132	0.362934	1	1.3986	1.41753	GABRB3;PLCB1;KCNJ3
Human T-cell leukemia virus 1 infection	5/245	0.367419	1	1.25589	1.25746	MAP3K1;CCNE2;ADCY1;ANAPC1;JAK1
Mucin type O-glycan biosynthesis	1/28	0.368116	1	2.1978	2.19639	GALNT3
Human papillomavirus infection	7/360	0.369167	1	1.19658	1.1924	FZD1;MAGI1;CDC42;WNT5B;CCNE2;TRAF3;JAK1
Circadian rhythm	1/30	0.388514	1	2.05128	1.93934	CLOCK
Apelin signaling pathway	3/138	0.389396	1	1.33779	1.26175	MEF2A;ADCY1;PLCB1
RNA degradation	2/83	0.391589	1	1.48285	1.39024	CNOT4;CNOT6L
Gap junction	2/86	0.408713	1	1.43113	1.28049	ADCY1;PLCB1
Hypertrophic cardiomyopathy (HCM)	2/86	0.408713	1	1.43113	1.28049	LMNA;ACTB
Fluid shear stress and atherosclerosis	3/143	0.411241	1	1.29102	1.14717	MEF2A;ACTB;BMPR1A
Th1 and Th2 cell differentiation	2/87	0.414369	1	1.41468	1.24633	MAF;JAK1
NOD-like receptor signaling pathway	4/205	0.427509	1	1.20075	1.02037	PSTPIP1;TRAF3;PLCB1;JAK1
Breast cancer	3/147	0.428542	1	1.25589	1.0642	FZD1;WNT5B;SHC1
GABAergic synapse	2/90	0.431172	1	1.36752	1.15043	GABRB3;ADCY1
Progesterone-mediated oocyte maturation	2/90	0.431172	1	1.36752	1.15043	ADCY1;ANAPC1
Base excision repair	1/35	0.436683	1	1.75824	1.45679	MBD4
Small cell lung cancer	2/92	0.442231	1	1.33779	1.09154	CCNE2;TRAF3
Primary immunodeficiency	1/36	0.445853	1	1.7094	1.3808	RFXANK
Alanine, aspartate and glutamate metabolism	1/37	0.454874	1	1.6632	1.31016	NAT8L
mRNA surveillance pathway	2/96	0.463987	1	1.28205	0.984486	HBS1L;WDR33
Glycerophospholipid metabolism	2/97	0.469348	1	1.26883	0.95976	PLD2;CDS2
African trypanosomiasis	1/39	0.472479	1	1.57791	1.18306	PLCB1
Hepatitis C	3/160	0.483397	1	1.15385	0.838751	OCLN;TRAF3;JAK1
Porphyrin and chlorophyll metabolism	1/41	0.489518	1	1.50094	1.07217	ALAD
AGE-RAGE signaling pathway in diabetic complications	2/101	0.490467	1	1.21858	0.868115	CDC42;PLCB1
T cell receptor signaling pathway	2/101	0.490467	1	1.21858	0.868115	CDC42;VAV2
Glucagon signaling pathway	2/102	0.495664	1	1.20664	0.846885	CAMK2B;PLCB1
NF-kappa B signaling pathway	2/102	0.495664	1	1.20664	0.846885	TRAF3;TRIM25
Chagas disease (American trypanosomiasis)	2/103	0.500828	1	1.19492	0.82628	ADCY1;PLCB1
Carbohydrate digestion and absorption	1/43	0.506008	1	1.43113	0.974889	ATP1A3
Epstein-Barr virus infection	4/229	0.512352	1	1.07491	0.718838	CCNE2;TRAF3;JAK1;SAP30
Mineral absorption	1/44	0.514052	1	1.3986	0.930672	ATP1A3
Influenza A	3/168	0.515886	1	1.0989	0.727328	TRIM25;ACTB;JAK1
Amoebiasis	2/106	0.516112	1	1.1611	0.767989	ADCY1;PLCB1
Glycosphingolipid biosynthesis	1/45	0.521966	1	1.36752	0.889097	ST6GALNAC4
Ether lipid metabolism	1/47	0.537411	1	1.30933	0.813083	PLD2
Alzheimer disease	3/175	0.543399	1	1.05495	0.643423	NAE1;PLCB1;ATF6
ABC transporters	1/48	0.544946	1	1.28205	0.778294	ABCD2
Cocaine addiction	1/48	0.544946	1	1.28205	0.778294	GRIA2
Amino sugar and nucleotide sugar metabolism	1/49	0.552358	1	1.25589	0.745443	CYB5R4
Notch signaling pathway	1/49	0.552358	1	1.25589	0.745443	CTBP2
N-Glycan biosynthesis	1/50	0.55965	1	1.23077	0.714392	FUT8
Transcriptional misregulation in cancer	3/183	0.573708	1	1.00883	0.560539	FUT8;MAF;MLLT3
Amyotrophic lateral sclerosis (ALS)	1/52	0.573881	1	1.18343	0.657199	GRIA2
Natural killer cell mediated cytotoxicity	2/118	0.574079	1	1.04302	0.578867	SHC1;VAV2
Regulation of lipolysis in adipocytes	1/56	0.600981	1	1.0989	0.559551	ADCY1
Ovarian steroidogenesis	1/57	0.607484	1	1.07962	0.538116	ADCY1
AMPK signaling pathway	2/126	0.609833	1	0.976801	0.483097	RAB14;FOXO3
Endometrial cancer	1/58	0.61388	1	1.06101	0.517725	FOXO3
Legionellosis	1/58	0.61388	1	1.06101	0.517725	HBS1L
VEGF signaling pathway	1/58	0.61388	1	1.06101	0.517725	CDC42
Osteoclast differentiation	2/128	0.618407	1	0.961538	0.462124	GAB2;JAK1
Inflammatory bowel disease (IBD)	1/59	0.620173	1	1.04302	0.498312	MAF
Lysine degradation	1/59	0.620173	1	1.04302	0.498312	KMT2C
Non-small cell lung cancer	1/66	0.66145	1	0.932401	0.385381	FOXO3
Insulin signaling pathway	2/139	0.662983	1	0.885445	0.363923	SHC1;CBL
Leishmaniasis	1/67	0.666969	1	0.918485	0.371997	JAK1
Apoptosis	2/141	0.670624	1	0.872886	0.348759	LMNA;ACTB
Renal cell carcinoma	1/68	0.672399	1	0.904977	0.359188	CDC42
PI3K-Akt signaling pathway	5/357	0.691873	1	0.861883	0.317477	MAGI1;PHLPP1;CCNE2;FOXO3;JAK1
B cell receptor signaling pathway	1/72	0.69325	1	0.854701	0.313132	VAV2
MAPK signaling pathway	4/294	0.706575	1	0.837258	0.290802	CDC42;MAP3K1;RASA1;RASA2
mTOR signaling pathway	2/154	0.716916	1	0.799201	0.265971	FZD1;WNT5B
Cardiac muscle contraction	1/78	0.722072	1	0.788955	0.256907	ATP1A3
Thermogenesis	3/231	0.727593	1	0.799201	0.254156	SMARCC1;ADCY1;ACTB
ECM-receptor interaction	1/83	0.744017	1	0.741427	0.219234	CD47
Peroxisome	1/84	0.748194	1	0.732601	0.212523	ABCD2
JAK-STAT signaling pathway	2/164	0.748707	1	0.750469	0.217192	PTPN2;JAK1
Viral myocarditis	1/87	0.760322	1	0.707339	0.193821	ACTB
Complement and coagulation cascades	1/88	0.764233	1	0.699301	0.188029	CD59A
Taste transduction	1/88	0.764233	1	0.699301	0.188029	PDE1C
Antigen processing and presentation	1/90	0.771867	1	0.683761	0.177055	RFXANK
Protein digestion and absorption	1/90	0.771867	1	0.683761	0.177055	ATP1A3
IL-17 signaling pathway	1/91	0.775591	1	0.676247	0.171855	TRAF3
TGF-beta signaling pathway	1/91	0.775591	1	0.676247	0.171855	BMPR1A
Necroptosis	2/176	0.782769	1	0.699301	0.171271	CAMK2B;JAK1
Hematopoietic cell lineage	1/94	0.786403	1	0.654664	0.157307	CD59A
Prostate cancer	1/97	0.796695	1	0.634417	0.144192	CCNE2
Choline metabolism in cancer	1/99	0.803281	1	0.621601	0.136162	PLD2
Toll-like receptor signaling pathway	1/99	0.803281	1	0.621601	0.136162	TRAF3
Cellular senescence	2/185	0.805596	1	0.665281	0.143815	CCNE2;FOXO3
Th17 cell differentiation	1/102	0.812763	1	0.603318	0.125078	JAK1
HIF-1 signaling pathway	1/104	0.818829	1	0.591716	0.118272	CAMK2B
Huntington disease	2/192	0.821854	1	0.641026	0.125764	PLCB1;AP2A2
Toxoplasmosis	1/108	0.830381	1	0.569801	0.105909	JAK1
TNF signaling pathway	1/110	0.835878	1	0.559441	0.100292	TRAF3
C-type lectin receptor signaling pathway	1/112	0.841198	1	0.549451	0.0950157	KSR1
Kaposi sarcoma-associated herpesvirus infection	2/216	0.868727	1	0.569801	0.0801862	TRAF3;JAK1
FoxO signaling pathway	1/132	0.885797	1	0.4662	0.0565348	FOXO3
Parkinson disease	1/144	0.906309	1	0.42735	0.0420407	GPR37
Non-alcoholic fatty liver disease (NAFLD)	1/151	0.916532	1	0.407539	0.0355206	CDC42
Herpes simplex virus 1 infection	4/433	0.923993	1	0.568485	0.0449394	ZFP78;ZFP248;TRAF3;JAK1
Neuroactive ligand-receptor interaction	3/348	0.924171	1	0.530504	0.0418348	GABRB3;GRIA2;ADM
MicroRNAs in cancer	2/281	0.944675	1	0.437996	0.0249282	CCNE2;SHC1
Phagosome	1/180	0.948304	1	0.34188	0.018147	ACTB
Cytokine-cytokine receptor interaction	2/292	0.95241	1	0.421496	0.0205521	GDF10;BMPR1A
Alcoholism	1/199	0.962245	1	0.309239	0.0119013	SHC1
Olfactory transduction	2/1133	0.999996	1	0.108629	4.53093e-07	CAMK2B;PDE1C
